# Supplementary material for: Synthetic Polyclonal-Derived CDR Peptides as an Innovative Strategy in Glaucoma Therapy
Source: J Clin Med. 2019 Aug 15;8(8):1222. doi: 10.3390/jcm8081222 (PMC6723090; doi:10.3390/jcm8081222)
Supplement: Supplementary file 1 [file jcm-08-01222-s001.zip]

Archive with 5 entries (4 files):
- supples-jcm-547972/
- supples-jcm-547972/File S1.xlsx
- supples-jcm-547972/File S2.xlsx
- supples-jcm-547972/File S3.xlsx
- supples-jcm-547972/Supplementary Figures.docx
