# Supplementary material for: Synthetic Polyclonal-Derived CDR Peptides as an Innovative Strategy in Glaucoma Therapy
Source: J Clin Med. 2019 Aug 15;8(8):1222. doi: 10.3390/jcm8081222 (PMC6723090; doi:10.3390/jcm8081222)
Supplement: Supplementary file 1 [file jcm-08-01222-s001.zip › supples-jcm-547972/File S1.xlsx]

## Sheet: MQ - CTRL vs. ASGYTFTNYGLSWVR
Protein IDs	Majority protein IDs	Major protein ID	Peptide counts (all)	Peptide counts (razor+unique)	Peptide counts (unique)	Protein names	Gene names	Species	Fasta headers	Number of proteins	Peptides	Razor + unique peptides	Unique peptides	Peptides 2_CDR_R1	Peptides 2_CDR_R2	Peptides 2_CDR_R3	Peptides CTRL_R1	Peptides CTRL_R2	Peptides CTRL_R3	Razor + unique peptides 2_CDR_R1	Razor + unique peptides 2_CDR_R2	Razor + unique peptides 2_CDR_R3	Razor + unique peptides CTRL_R1	Razor + unique peptides CTRL_R2	Razor + unique peptides CTRL_R3	Unique peptides 2_CDR_R1	Unique peptides 2_CDR_R2	Unique peptides 2_CDR_R3	Unique peptides CTRL_R1	Unique peptides CTRL_R2	Unique peptides CTRL_R3	Sequence coverage [%]	Unique + razor sequence coverage [%]	Unique sequence coverage [%]	Mol. weight [kDa]	Sequence length	Sequence lengths	Fraction average	Fraction 1	Fraction 2	Fraction 3	Fraction 4	Fraction 5	Fraction 6	Q-value	Score	Sequence coverage 2_CDR_R1 [%]	Sequence coverage 2_CDR_R2 [%]	Sequence coverage 2_CDR_R3 [%]
Q15019	Q15019	Q15019	2	2	2	Septin-2	2002-09-01	Homo sapiens	>sp|Q15019|SEPT2_HUMAN Septin-2 OS=Homo sapiens GN=SEPT2 PE=1 SV=1	1	2	2	2	2	2	2	1	2	1	2	2	2	1	2	1	2	2	2	1	2	1	9.1	9.1	9.1	41.487	361	361	3.92	1	2	1	3	3	2	0	19.223	9.1	9.1	9.1
Q16181;Q6ZU15	Q16181	Q16181	3;1	3;1	3;1	Septin-7	2007-09-01	Homo sapiens	>sp|Q16181|SEPT7_HUMAN Septin-7 OS=Homo sapiens GN=SEPT7 PE=1 SV=2	2	3	3	3	3	3	3	3	3	3	3	3	3	3	3	3	3	3	3	3	3	3	11.2	11.2	11.2	50.679	437	437;432	3.5	12	11	12	12	11	12	0	32.756	11.2	11.2	11.2
P80404	P80404	P80404	1	1	1	4-aminobutyrate aminotransferase, mitochondrial	ABAT	Homo sapiens	>sp|P80404|GABT_HUMAN 4-aminobutyrate aminotransferase, mitochondrial OS=Homo sapiens GN=ABAT PE=1 SV=3	1	1	1	1	0	0	1	0	0	0	0	0	1	0	0	0	0	0	1	0	0	0	3	3	3	56.438	500	500	6						1	0.01	5.9289	0	0	3
Q99798	Q99798	Q99798	1	1	1	Aconitate hydratase, mitochondrial	ACO2	Homo sapiens	>sp|Q99798|ACON_HUMAN Aconitate hydratase, mitochondrial OS=Homo sapiens GN=ACO2 PE=1 SV=2	1	1	1	1	1	1	1	1	1	1	1	1	1	1	1	1	1	1	1	1	1	1	2.1	2.1	2.1	85.424	780	780	3.5	2	2	2	2	2	2	0	16.96	2.1	2.1	2.1
O00154	O00154	O00154	1	1	1	Cytosolic acyl coenzyme A thioester hydrolase	ACOT7	Homo sapiens	>sp|O00154|BACH_HUMAN Cytosolic acyl coenzyme A thioester hydrolase OS=Homo sapiens GN=ACOT7 PE=1 SV=3	1	1	1	1	1	0	1	0	0	0	1	0	1	0	0	0	1	0	1	0	0	0	2.9	2.9	2.9	41.796	380	380	5				1		1	0.0098765	5.8271	2.9	0	2.9
P68133;P68032;P63267;P62736	P68133;P68032;P63267;P62736	P68133	11;11;10;10	1;1;1;1	1;1;1;1	Actin, alpha skeletal muscle	ACTA1	Homo sapiens	>sp|P68133|ACTS_HUMAN Actin, alpha skeletal muscle OS=Homo sapiens GN=ACTA1 PE=1 SV=1;>sp|P68032|ACTC_HUMAN Actin, alpha cardiac muscle 1 OS=Homo sapiens GN=ACTC1 PE=1 SV=1;>sp|P63267|ACTH_HUMAN Actin, gamma-enteric smooth muscle OS=Homo sapiens GN=ACTG2 P	4	11	1	1	8	9	11	9	9	9	1	1	1	1	1	1	1	1	1	1	1	1	28.1	4.2	4.2	42.051	377	377;377;376;377	2.96	5	8	5	4	5	1	0	16.951	22	24.9	28.1
P60709;Q6S8J3;A5A3E0;P0CG38;P0CG39;Q9BYX7	P60709;Q6S8J3	P60709	18;9;8;7;5;4	1;0;0;0;0;0	1;0;0;0;0;0	Actin, cytoplasmic 1	ACTB	Homo sapiens	>sp|P60709|ACTB_HUMAN Actin, cytoplasmic 1 OS=Homo sapiens GN=ACTB PE=1 SV=1;>sp|Q6S8J3|POTEE_HUMAN POTE ankyrin domain family member E OS=Homo sapiens GN=POTEE PE=2 SV=3	6	18	1	1	13	15	16	15	16	16	0	0	0	0	1	1	0	0	0	0	1	1	66.7	4.5	4.5	41.736	375	375;1075;1075;1075;1038;375	2.5		4	4				0	23.778	52.5	58.9	54.7
Q562R1	Q562R1	Q562R1	4	1	1	Beta-actin-like protein 2	ACTBL2	Homo sapiens	>sp|Q562R1|ACTBL_HUMAN Beta-actin-like protein 2 OS=Homo sapiens GN=ACTBL2 PE=1 SV=2	1	4	1	1	3	3	4	4	3	3	1	1	1	1	1	1	1	1	1	1	1	1	12.8	4.8	4.8	42.003	376	376	3.57	2	2	2	4	2	2	0.002849	6.9227	11.2	11.2	12.8
P63261	P63261	P63261	18	18	1	Actin, cytoplasmic 2	ACTG1	Homo sapiens	>sp|P63261|ACTG_HUMAN Actin, cytoplasmic 2 OS=Homo sapiens GN=ACTG1 PE=1 SV=1	1	18	18	1	13	16	16	16	16	16	13	16	16	16	16	16	0	1	0	1	1	1	66.7	66.7	4.5	41.792	375	375	3.44	51	55	48	49	52	45	0	235.71	52.5	63.5	54.7
O43707;P12814	O43707;P12814	O43707	3;2	3;2	3;2	Alpha-actinin-4	ACTN4	Homo sapiens	>sp|O43707|ACTN4_HUMAN Alpha-actinin-4 OS=Homo sapiens GN=ACTN4 PE=1 SV=2;>sp|P12814|ACTN1_HUMAN Alpha-actinin-1 OS=Homo sapiens GN=ACTN1 PE=1 SV=2	2	3	3	3	2	2	3	3	2	2	2	2	3	3	2	2	2	2	3	3	2	2	5.5	5.5	5.5	104.85	911	911;892	3.5	5	4	3	3	4	5	0	24.464	2.4	2.4	5.5
P61163	P61163	P61163	4	4	3	Alpha-centractin	ACTR1A	Homo sapiens	>sp|P61163|ACTZ_HUMAN Alpha-centractin OS=Homo sapiens GN=ACTR1A PE=1 SV=1	1	4	4	3	3	4	4	4	4	4	3	4	4	4	4	4	3	3	3	3	3	3	17.3	17.3	14.6	42.613	376	376	3.66	9	9	9	10	10	12	0	56.448	14.6	17.3	17.3
P42025	P42025	P42025	2	1	1	Beta-centractin	ACTR1B	Homo sapiens	>sp|P42025|ACTY_HUMAN Beta-centractin OS=Homo sapiens GN=ACTR1B PE=1 SV=1	1	2	1	1	1	1	1	1	1	1	1	0	0	0	0	0	1	0	0	0	0	0	6.6	4	4	42.293	376	376	4				2			0.0028571	6.9465	4	2.7	2.7
O95831	O95831	O95831	5	5	5	Apoptosis-inducing factor 1, mitochondrial	AIFM1	Homo sapiens	>sp|O95831|AIFM1_HUMAN Apoptosis-inducing factor 1, mitochondrial OS=Homo sapiens GN=AIFM1 PE=1 SV=1	1	5	5	5	3	4	2	3	3	4	3	4	2	3	3	4	3	4	2	3	3	4	14.5	14.5	14.5	66.9	613	613	3.38	6	5	6	5	6	4	0	46.24	9.3	12.6	7
Q12904	Q12904	Q12904	1	1	1	Aminoacyl tRNA synthase complex-interacting multifunctional protein 1	AIMP1	Homo sapiens	>sp|Q12904|AIMP1_HUMAN Aminoacyl tRNA synthase complex-interacting multifunctional protein 1 OS=Homo sapiens GN=AIMP1 PE=1 SV=2	1	1	1	1	1	1	1	1	1	1	1	1	1	1	1	1	1	1	1	1	1	1	3.8	3.8	3.8	34.352	312	312	3.5	2	2	2	2	2	2	0.0035714	10.471	3.8	3.8	3.8
P30837	P30837	P30837	1	1	1	Aldehyde dehydrogenase X, mitochondrial	ALDH1B1	Homo sapiens	>sp|P30837|AL1B1_HUMAN Aldehyde dehydrogenase X, mitochondrial OS=Homo sapiens GN=ALDH1B1 PE=1 SV=3	1	1	1	1	1	0	0	0	0	0	1	0	0	0	0	0	1	0	0	0	0	0	2.3	2.3	2.3	57.206	517	517	4				1			0.0029326	7.1841	2.3	0	0
P05091	P05091	P05091	1	1	1	Aldehyde dehydrogenase, mitochondrial	ALDH2	Homo sapiens	>sp|P05091|ALDH2_HUMAN Aldehyde dehydrogenase, mitochondrial OS=Homo sapiens GN=ALDH2 PE=1 SV=2	1	1	1	1	1	1	1	1	1	1	1	1	1	1	1	1	1	1	1	1	1	1	2.3	2.3	2.3	56.381	517	517	3.57	1	1	1	2	1	1	0.0033003	8.9129	2.3	2.3	2.3
P04075	P04075	P04075	5	4	4	Fructose-bisphosphate aldolase A	ALDOA	Homo sapiens	>sp|P04075|ALDOA_HUMAN Fructose-bisphosphate aldolase A OS=Homo sapiens GN=ALDOA PE=1 SV=2	1	5	4	4	2	4	2	3	5	3	2	3	2	2	4	3	2	3	2	2	4	3	25.5	18.1	18.1	39.42	364	364	3.32	3	6	4	2	4	3	0	43.136	10.2	22.5	10.2
P09972	P09972	P09972	5	5	4	Fructose-bisphosphate aldolase C	ALDOC	Homo sapiens	>sp|P09972|ALDOC_HUMAN Fructose-bisphosphate aldolase C OS=Homo sapiens GN=ALDOC PE=1 SV=2	1	5	5	4	2	4	2	5	4	4	2	4	2	5	4	4	2	3	2	4	3	4	23.4	23.4	15.9	39.455	364	364	3.23	9	10	9	4	10	5	0	117.42	7.4	21.2	7.4
Q86V81	Q86V81	Q86V81	1	1	1	THO complex subunit 4	ALYREF	Homo sapiens	>sp|Q86V81|THOC4_HUMAN THO complex subunit 4 OS=Homo sapiens GN=ALYREF PE=1 SV=3	1	1	1	1	0	1	0	1	1	1	0	1	0	1	1	1	0	1	0	1	1	1	7	7	7	26.888	257	257	2.75	2	2	2		2		0	40.988	0	7	0
P49418	P49418	P49418	1	1	1	Amphiphysin	AMPH	Homo sapiens	>sp|P49418|AMPH_HUMAN Amphiphysin OS=Homo sapiens GN=AMPH PE=1 SV=1	1	1	1	1	0	1	1	0	0	0	0	1	1	0	0	0	0	1	1	0	0	0	2.9	2.9	2.9	76.256	695	695	5.5					1	1	0.0035971	10.534	0	2.9	2.9
Q01484	Q01484	Q01484	2	2	2	Ankyrin-2	ANK2	Homo sapiens	>sp|Q01484|ANK2_HUMAN Ankyrin-2 OS=Homo sapiens GN=ANK2 PE=1 SV=4	1	2	2	2	1	1	1	1	2	1	1	1	1	1	2	1	1	1	1	1	2	1	0.7	0.7	0.7	433.71	3957	3957	3.3	4	5	2	3	2	4	0	13.62	0.4	0.4	0.4
O95782;O94973	O95782;O94973	O95782	6;4	6;4	6;4	AP-2 complex subunit alpha-1	AP2A1	Homo sapiens	>sp|O95782|AP2A1_HUMAN AP-2 complex subunit alpha-1 OS=Homo sapiens GN=AP2A1 PE=1 SV=3;>sp|O94973|AP2A2_HUMAN AP-2 complex subunit alpha-2 OS=Homo sapiens GN=AP2A2 PE=1 SV=2	2	6	6	6	1	2	2	2	4	2	1	2	2	2	4	2	1	2	2	2	4	2	9.5	9.5	9.5	107.54	977	977;939	3.32	3	5	3	2	3	3	0	41.297	1.8	4.7	3.5
P63010;Q10567	P63010	P63010	3;1	3;1	3;1	AP-2 complex subunit beta	AP2B1	Homo sapiens	>sp|P63010|AP2B1_HUMAN AP-2 complex subunit beta OS=Homo sapiens GN=AP2B1 PE=1 SV=1	2	3	3	3	2	3	3	2	3	1	2	3	3	2	3	1	2	3	3	2	3	1	5.7	5.7	5.7	104.55	937	937;949	3.83	3	4	2	4	5	5	0	33.013	3.8	5.7	5.7
Q96CW1	Q96CW1	Q96CW1	4	4	4	AP-2 complex subunit mu	AP2M1	Homo sapiens	>sp|Q96CW1|AP2M1_HUMAN AP-2 complex subunit mu OS=Homo sapiens GN=AP2M1 PE=1 SV=2	1	4	4	4	3	1	1	2	3	3	3	1	1	2	3	3	3	1	1	2	3	3	13.8	13.8	13.8	49.654	435	435	2.94	3	5	4	3	2	1	0	24.922	9.2	2.1	2.1
P27695	P27695	P27695	1	1	1	DNA-(apurinic or apyrimidinic site) lyase	APEX1	Homo sapiens	>sp|P27695|APEX1_HUMAN DNA-(apurinic or apyrimidinic site) lyase OS=Homo sapiens GN=APEX1 PE=1 SV=2	1	1	1	1	1	1	1	1	1	0	1	1	1	1	1	0	1	1	1	1	1	0	5.3	5.3	5.3	35.554	318	318	4	1	1		2	1	2	0.0027248	6.6639	5.3	5.3	5.3
P36405	P36405	P36405	3	3	3	ADP-ribosylation factor-like protein 3	ARL3	Homo sapiens	>sp|P36405|ARL3_HUMAN ADP-ribosylation factor-like protein 3 OS=Homo sapiens GN=ARL3 PE=1 SV=2	1	3	3	3	3	2	2	2	2	2	3	2	2	2	2	2	3	2	2	2	2	2	24.7	24.7	24.7	20.455	182	182	3.41	4	2	2	4	2	3	0	19.482	24.7	18.1	18.1
Q9BPX5	Q9BPX5	Q9BPX5	1	1	1	Actin-related protein 2/3 complex subunit 5-like protein	ARPC5L	Homo sapiens	>sp|Q9BPX5|ARP5L_HUMAN Actin-related protein 2/3 complex subunit 5-like protein OS=Homo sapiens GN=ARPC5L PE=1 SV=1	1	1	1	1	0	0	1	0	0	0	0	0	1	0	0	0	0	0	1	0	0	0	7.8	7.8	7.8	16.941	153	153	6						1	0.0026247	6.2877	0	0	7.8
P36575	P36575	P36575	1	1	1	Arrestin-C	ARR3	Homo sapiens	>sp|P36575|ARRC_HUMAN Arrestin-C OS=Homo sapiens GN=ARR3 PE=1 SV=2	1	1	1	1	1	1	1	1	1	0	1	1	1	1	1	0	1	1	1	1	1	0	4.1	4.1	4.1	42.778	388	388	4.14	1	1		1	2	2	0	12.674	4.1	4.1	4.1
O95352	O95352	O95352	1	1	1	Ubiquitin-like modifier-activating enzyme ATG7	ATG7	Homo sapiens	>sp|O95352|ATG7_HUMAN Ubiquitin-like modifier-activating enzyme ATG7 OS=Homo sapiens GN=ATG7 PE=1 SV=1	1	1	1	1	0	0	0	0	0	1	0	0	0	0	0	1	0	0	0	0	0	1	2.3	2.3	2.3	77.959	703	703	3			1				0.010256	6.0209	0	0	0
P13637;P05023;P50993	P13637;P05023;P50993	P13637	2;2;1	2;2;1	2;2;1	Sodium/potassium-transporting ATPase subunit alpha-3	ATP1A3	Homo sapiens	>sp|P13637|AT1A3_HUMAN Sodium/potassium-transporting ATPase subunit alpha-3 OS=Homo sapiens GN=ATP1A3 PE=1 SV=3;>sp|P05023|AT1A1_HUMAN Sodium/potassium-transporting ATPase subunit alpha-1 OS=Homo sapiens GN=ATP1A1 PE=1 SV=1;>sp|P50993|AT1A2_HUMAN Sodium/po	3	2	2	2	0	0	0	2	0	0	0	0	0	2	0	0	0	0	0	2	0	0	2.9	2.9	2.9	111.75	1013	1013;1023;1020	1	3						0	18.726	0	0	0
P25705;REV__Q9Y5A7;REV__O00522	P25705	P25705	19;1;1	19;1;1	19;1;1	ATP synthase subunit alpha, mitochondrial	ATP5A1	Homo sapiens	>sp|P25705|ATPA_HUMAN ATP synthase subunit alpha, mitochondrial OS=Homo sapiens GN=ATP5A1 PE=1 SV=1	3	19	19	19	9	14	11	16	12	13	9	14	11	16	12	13	9	14	11	16	12	13	40.9	40.9	40.9	59.75	553	553;615;736	3.31	30	21	22	13	26	19	0	193.44	20.8	33.1	25
P06576	P06576	P06576	14	14	14	ATP synthase subunit beta, mitochondrial	ATP5B	Homo sapiens	>sp|P06576|ATPB_HUMAN ATP synthase subunit beta, mitochondrial OS=Homo sapiens GN=ATP5B PE=1 SV=3	1	14	14	14	11	12	11	11	9	10	11	12	11	11	9	10	11	12	11	11	9	10	40.5	40.5	40.5	56.559	529	529	3.79	18	18	18	27	29	25	0	169.69	29.7	34.8	29.5
O75947	O75947	O75947	3	3	3	ATP synthase subunit d, mitochondrial	ATP5H	Homo sapiens	>sp|O75947|ATP5H_HUMAN ATP synthase subunit d, mitochondrial OS=Homo sapiens GN=ATP5H PE=1 SV=3	1	3	3	3	2	2	3	2	1	2	2	2	3	2	1	2	2	2	3	2	1	2	11.8	11.8	11.8	18.491	161	161	3.75	5	3	3	6	5	6	0	18.183	6.2	6.2	11.8
P56385	P56385	P56385	2	2	2	ATP synthase subunit e, mitochondrial	ATP5I	Homo sapiens	>sp|P56385|ATP5I_HUMAN ATP synthase subunit e, mitochondrial OS=Homo sapiens GN=ATP5I PE=1 SV=2	1	2	2	2	1	1	1	1	2	1	1	1	1	1	2	1	1	1	1	1	2	1	26.1	26.1	26.1	7.9331	69	69	3.73	2	4	4	4	4	4	0	14.389	15.9	15.9	15.9
P56134	P56134	P56134	1	1	1	ATP synthase subunit f, mitochondrial	ATP5J2	Homo sapiens	>sp|P56134|ATPK_HUMAN ATP synthase subunit f, mitochondrial OS=Homo sapiens GN=ATP5J2 PE=1 SV=3	1	1	1	1	1	1	1	1	1	1	1	1	1	1	1	1	1	1	1	1	1	1	11.7	11.7	11.7	10.918	94	94	3.67	4	4	4	5	5	5	0.0035088	9.9038	11.7	11.7	11.7
P48047	P48047	P48047	3	3	3	ATP synthase subunit O, mitochondrial	ATP5O	Homo sapiens	>sp|P48047|ATPO_HUMAN ATP synthase subunit O, mitochondrial OS=Homo sapiens GN=ATP5O PE=1 SV=1	1	3	3	3	1	2	2	3	3	3	1	2	2	3	3	3	1	2	2	3	3	3	19.7	19.7	19.7	23.277	213	213	3.39	6	6	5	3	6	5	0	24.008	10.3	15.5	15.5
P61421	P61421	P61421	6	6	6	V-type proton ATPase subunit d 1	ATP6V0D1	Homo sapiens	>sp|P61421|VA0D1_HUMAN V-type proton ATPase subunit d 1 OS=Homo sapiens GN=ATP6V0D1 PE=1 SV=1	1	6	6	6	4	5	4	4	6	5	4	5	4	4	6	5	4	5	4	4	6	5	25.9	25.9	25.9	40.329	351	351	3.46	6	8	6	6	7	6	0	61.477	15.4	23.1	15.4
Q8N8Y2	Q8N8Y2	Q8N8Y2	1	1	1	V-type proton ATPase subunit d 2	ATP6V0D2	Homo sapiens	>sp|Q8N8Y2|VA0D2_HUMAN V-type proton ATPase subunit d 2 OS=Homo sapiens GN=ATP6V0D2 PE=2 SV=1	1	1	1	1	0	1	0	0	0	1	0	1	0	0	0	1	0	1	0	0	0	1	4.3	4.3	4.3	40.426	350	350	4			1		1		0	12.619	0	4.3	0
P38606	P38606	P38606	2	2	2	V-type proton ATPase catalytic subunit A	ATP6V1A	Homo sapiens	>sp|P38606|VATA_HUMAN V-type proton ATPase catalytic subunit A OS=Homo sapiens GN=ATP6V1A PE=1 SV=2	1	2	2	2	1	1	1	2	2	2	1	1	1	2	2	2	1	1	1	2	2	2	6.8	6.8	6.8	68.303	617	617	3	4	4	2	2	2	2	0	26.149	3.9	2.9	3.9
P21281;P15313	P21281	P21281	9;3	9;3	9;3	V-type proton ATPase subunit B, brain isoform	ATP6V1B2	Homo sapiens	>sp|P21281|VATB2_HUMAN V-type proton ATPase subunit B, brain isoform OS=Homo sapiens GN=ATP6V1B2 PE=1 SV=3	2	9	9	9	5	6	6	4	5	6	5	6	6	4	5	6	5	6	6	4	5	6	29.5	29.5	29.5	56.5	511	511;513	3.82	7	8	11	11	11	13	0	80.238	16.8	20.7	19.6
P21283	P21283	P21283	1	1	1	V-type proton ATPase subunit C 1	ATP6V1C1	Homo sapiens	>sp|P21283|VATC1_HUMAN V-type proton ATPase subunit C 1 OS=Homo sapiens GN=ATP6V1C1 PE=1 SV=4	1	1	1	1	0	0	1	0	0	1	0	0	1	0	0	1	0	0	1	0	0	1	4.2	4.2	4.2	43.941	382	382	5.25			1			3	0.003096	8.0473	0	0	4.2
Q9Y5K8	Q9Y5K8	Q9Y5K8	6	6	6	V-type proton ATPase subunit D	ATP6V1D	Homo sapiens	>sp|Q9Y5K8|VATD_HUMAN V-type proton ATPase subunit D OS=Homo sapiens GN=ATP6V1D PE=1 SV=1	1	6	6	6	3	2	4	3	5	4	3	2	4	3	5	4	3	2	4	3	5	4	39.3	39.3	39.3	28.262	247	247	3.31	4	7	6	4	4	4	0	57.145	13.8	11.3	25.1
P36543;Q96A05	P36543	P36543	6;1	6;1	6;1	V-type proton ATPase subunit E 1	ATP6V1E1	Homo sapiens	>sp|P36543|VATE1_HUMAN V-type proton ATPase subunit E 1 OS=Homo sapiens GN=ATP6V1E1 PE=1 SV=1	2	6	6	6	4	3	3	2	2	2	4	3	3	2	2	2	4	3	3	2	2	2	28.8	28.8	28.8	26.145	226	226;226	3.55	6	6	6	7	7	6	0	48.751	15.9	10.2	15
Q16864	Q16864	Q16864	1	1	1	V-type proton ATPase subunit F	ATP6V1F	Homo sapiens	>sp|Q16864|VATF_HUMAN V-type proton ATPase subunit F OS=Homo sapiens GN=ATP6V1F PE=1 SV=2	1	1	1	1	0	1	0	1	1	1	0	1	0	1	1	1	0	1	0	1	1	1	10.1	10.1	10.1	13.37	119	119	3	1	2	1		2		0	15.913	0	10.1	0
O95670;O75348	O95670;O75348	O95670	1;1	1;1	1;1	V-type proton ATPase subunit G 2	ATP6V1G2	Homo sapiens	>sp|O95670|VATG2_HUMAN V-type proton ATPase subunit G 2 OS=Homo sapiens GN=ATP6V1G2 PE=1 SV=1;>sp|O75348|VATG1_HUMAN V-type proton ATPase subunit G 1 OS=Homo sapiens GN=ATP6V1G1 PE=1 SV=3	2	1	1	1	1	1	1	1	1	1	1	1	1	1	1	1	1	1	1	1	1	1	12.7	12.7	12.7	13.604	118	118;118	3.5	2	2	2	2	2	2	0	13.715	12.7	12.7	12.7
O95816	O95816	O95816	1	1	1	BAG family molecular chaperone regulator 2	BAG2	Homo sapiens	>sp|O95816|BAG2_HUMAN BAG family molecular chaperone regulator 2 OS=Homo sapiens GN=BAG2 PE=1 SV=1	1	1	1	1	1	0	1	0	1	1	1	0	1	0	1	1	1	0	1	0	1	1	5.2	5.2	5.2	23.772	211	211	3.75		1	1	1		1	0	11.773	5.2	0	5.2
A6NE02	A6NE02	A6NE02	2	2	2	BTB/POZ domain-containing protein 17	BTBD17	Homo sapiens	>sp|A6NE02|BTBDH_HUMAN BTB/POZ domain-containing protein 17 OS=Homo sapiens GN=BTBD17 PE=3 SV=1	1	2	2	2	2	0	2	1	2	1	2	0	2	1	2	1	2	0	2	1	2	1	9	9	9	52.47	478	478	3.92	1	2	2	3		4	0	18.062	9	0	9
Q9Y224	Q9Y224	Q9Y224	8	8	8	UPF0568 protein C14orf166	C14orf166	Homo sapiens	>sp|Q9Y224|CN166_HUMAN UPF0568 protein C14orf166 OS=Homo sapiens GN=C14orf166 PE=1 SV=1	1	8	8	8	8	7	8	8	8	8	8	7	8	8	8	8	8	7	8	8	8	8	43.4	43.4	43.4	28.068	244	244	3.59	18	18	18	21	19	21	0	118.91	43.4	39.8	43.4
P22676;P05937	P22676	P22676	3;1	3;1	3;1	Calretinin	CALB2	Homo sapiens	>sp|P22676|CALB2_HUMAN Calretinin OS=Homo sapiens GN=CALB2 PE=2 SV=2	2	3	3	3	3	2	2	2	1	2	3	2	2	2	1	2	3	2	2	2	1	2	11.1	11.1	11.1	31.54	271	271;261	3.74	3	2	3	4	3	4	0	23.21	11.1	8.1	7
Q13554	Q13554	Q13554	5	2	2	Calcium/calmodulin-dependent protein kinase type II subunit beta	CAMK2B	Homo sapiens	>sp|Q13554|KCC2B_HUMAN Calcium/calmodulin-dependent protein kinase type II subunit beta OS=Homo sapiens GN=CAMK2B PE=1 SV=3	1	5	2	2	4	3	2	4	3	4	2	1	1	1	1	1	2	1	1	1	1	1	10.7	5.1	5.1	72.677	666	666	3.75	1	2	2	3	2	2	0	12.202	9.8	6	3.2
Q13557;Q9UQM7;Q13555	Q13557	Q13557	8;3;3	8;3;3	5;0;0	Calcium/calmodulin-dependent protein kinase type II subunit delta	CAMK2D	Homo sapiens	>sp|Q13557|KCC2D_HUMAN Calcium/calmodulin-dependent protein kinase type II subunit delta OS=Homo sapiens GN=CAMK2D PE=1 SV=3	3	8	8	5	5	7	4	8	7	8	5	7	4	8	7	8	3	5	3	5	5	5	22.6	22.6	15.2	56.369	499	499;478;558	3.3	19	16	18	17	18	10	0	128.39	15.6	21.4	11.8
Q01518	Q01518	Q01518	1	1	1	Adenylyl cyclase-associated protein 1	CAP1	Homo sapiens	>sp|Q01518|CAP1_HUMAN Adenylyl cyclase-associated protein 1 OS=Homo sapiens GN=CAP1 PE=1 SV=5	1	1	1	1	0	0	1	0	0	0	0	0	1	0	0	0	0	0	1	0	0	0	4.8	4.8	4.8	51.901	475	475	6						1	0.003012	7.6779	0	0	4.8
P47755;P52907	P47755;P52907	P47755	2;1	2;1	2;1	F-actin-capping protein subunit alpha-2	CAPZA2	Homo sapiens	>sp|P47755|CAZA2_HUMAN F-actin-capping protein subunit alpha-2 OS=Homo sapiens GN=CAPZA2 PE=1 SV=3;>sp|P52907|CAZA1_HUMAN F-actin-capping protein subunit alpha-1 OS=Homo sapiens GN=CAPZA1 PE=1 SV=3	2	2	2	2	1	2	1	1	2	1	1	2	1	1	2	1	1	2	1	1	2	1	9.8	9.8	9.8	32.949	286	286;286	3.5	2	3	2	2	3	2	0	16.387	3.5	9.8	3.5
Q16568	Q16568	Q16568	1	1	1	Cocaine- and amphetamine-regulated transcript protein	CARTPT	Homo sapiens	>sp|Q16568|CART_HUMAN Cocaine- and amphetamine-regulated transcript protein OS=Homo sapiens GN=CARTPT PE=1 SV=1	1	1	1	1	1	1	1	1	1	1	1	1	1	1	1	1	1	1	1	1	1	1	9.5	9.5	9.5	12.829	116	116	3	2	2	1	1	1	1	0.0034843	9.8398	9.5	9.5	9.5
P78371	P78371	P78371	3	3	3	T-complex protein 1 subunit beta	CCT2	Homo sapiens	>sp|P78371|TCPB_HUMAN T-complex protein 1 subunit beta OS=Homo sapiens GN=CCT2 PE=1 SV=4	1	3	3	3	1	2	1	3	3	2	1	2	1	3	3	2	1	2	1	3	3	2	9.7	9.7	9.7	57.488	535	535	2.44	6	6	2	1	2	1	0	23.001	2.2	7.5	2.2
P49368	P49368	P49368	6	6	6	T-complex protein 1 subunit gamma	CCT3	Homo sapiens	>sp|P49368|TCPG_HUMAN T-complex protein 1 subunit gamma OS=Homo sapiens GN=CCT3 PE=1 SV=4	1	6	6	6	4	1	3	5	4	1	4	1	3	5	4	1	4	1	3	5	4	1	15.2	15.2	15.2	60.533	545	545	3	6	5	1	6	1	3	0	43.219	11.2	2	9.2
P50991	P50991	P50991	4	4	4	T-complex protein 1 subunit delta	CCT4	Homo sapiens	>sp|P50991|TCPD_HUMAN T-complex protein 1 subunit delta OS=Homo sapiens GN=CCT4 PE=1 SV=4	1	4	4	4	3	1	2	4	2	2	3	1	2	4	2	2	3	1	2	4	2	2	11.3	11.3	11.3	57.924	539	539	3.26	8	6	5	7	3	6	0	34.801	8.9	2.4	5.4
P48643	P48643	P48643	2	2	2	T-complex protein 1 subunit epsilon	CCT5	Homo sapiens	>sp|P48643|TCPE_HUMAN T-complex protein 1 subunit epsilon OS=Homo sapiens GN=CCT5 PE=1 SV=1	1	2	2	2	1	0	1	1	1	1	1	0	1	1	1	1	1	0	1	1	1	1	8.7	8.7	8.7	59.67	541	541	3.2	1	1	1	1		1	0	13.753	3.1	0	3.1
P40227	P40227	P40227	3	3	3	T-complex protein 1 subunit zeta	CCT6A	Homo sapiens	>sp|P40227|TCPZ_HUMAN T-complex protein 1 subunit zeta OS=Homo sapiens GN=CCT6A PE=1 SV=3	1	3	3	3	0	2	0	3	2	0	0	2	0	3	2	0	0	2	0	3	2	0	10.9	10.9	10.9	58.024	531	531	2.58	5	3			4		0	25.279	0	7.9	0
Q99832	Q99832	Q99832	1	1	1	T-complex protein 1 subunit eta	CCT7	Homo sapiens	>sp|Q99832|TCPH_HUMAN T-complex protein 1 subunit eta OS=Homo sapiens GN=CCT7 PE=1 SV=2	1	1	1	1	0	0	0	1	1	0	0	0	0	1	1	0	0	0	0	1	1	0	2.6	2.6	2.6	59.366	543	543	1.33	2	1					0.0032051	8.4649	0	0	0
P60953	P60953	P60953	2	2	2	Cell division control protein 42 homolog	CDC42	Homo sapiens	>sp|P60953|CDC42_HUMAN Cell division control protein 42 homolog OS=Homo sapiens GN=CDC42 PE=1 SV=2	1	2	2	2	0	2	1	1	1	1	0	2	1	1	1	1	0	2	1	1	1	1	15.7	15.7	15.7	21.258	191	191	3.86	1	1	1		3	1	0	18.856	0	15.7	6.8
P23528;Q9Y281	P23528	P23528	5;1	5;1	5;1	Cofilin-1	CFL1	Homo sapiens	>sp|P23528|COF1_HUMAN Cofilin-1 OS=Homo sapiens GN=CFL1 PE=1 SV=3	2	5	5	5	3	5	3	5	4	5	3	5	3	5	4	5	3	5	3	5	4	5	39.2	39.2	39.2	18.502	166	166;166	3.18	11	10	10	4	8	7	0	91.598	22.3	39.2	22.3
Q9H444	Q9H444	Q9H444	1	1	1	Charged multivesicular body protein 4b	CHMP4B	Homo sapiens	>sp|Q9H444|CHM4B_HUMAN Charged multivesicular body protein 4b OS=Homo sapiens GN=CHMP4B PE=1 SV=1	1	1	1	1	1	0	0	0	1	0	1	0	0	0	1	0	1	0	0	0	1	0	7.1	7.1	7.1	24.95	224	224	3.33		1		2			0.0035461	10.312	7.1	0	0
Q9NZZ3	Q9NZZ3	Q9NZZ3	1	1	1	Charged multivesicular body protein 5	CHMP5	Homo sapiens	>sp|Q9NZZ3|CHMP5_HUMAN Charged multivesicular body protein 5 OS=Homo sapiens GN=CHMP5 PE=1 SV=1	1	1	1	1	0	0	0	1	0	1	0	0	0	1	0	1	0	0	0	1	0	1	8.2	8.2	8.2	24.57	219	219	2	1		1				0.010283	6.0238	0	0	0
Q99653	Q99653	Q99653	2	2	2	Calcineurin B homologous protein 1	CHP1	Homo sapiens	>sp|Q99653|CHP1_HUMAN Calcineurin B homologous protein 1 OS=Homo sapiens GN=CHP1 PE=1 SV=3	1	2	2	2	2	1	2	2	2	1	2	1	2	2	2	1	2	1	2	2	2	1	14.4	14.4	14.4	22.456	195	195	3.56	3	3	1	4	1	4	0	17.156	14.4	8.2	14.4
Q14011	Q14011	Q14011	2	2	2	Cold-inducible RNA-binding protein	CIRBP	Homo sapiens	>sp|Q14011|CIRBP_HUMAN Cold-inducible RNA-binding protein OS=Homo sapiens GN=CIRBP PE=1 SV=1	1	2	2	2	1	2	1	1	2	1	1	2	1	1	2	1	1	2	1	1	2	1	20.3	20.3	20.3	18.648	172	172	3.5	2	3	2	2	3	2	0	39.703	12.2	20.3	12.2
P12277	P12277	P12277	7	7	7	Creatine kinase B-type	CKB	Homo sapiens	>sp|P12277|KCRB_HUMAN Creatine kinase B-type OS=Homo sapiens GN=CKB PE=1 SV=1	1	7	7	7	6	4	5	6	5	5	6	4	5	6	5	5	6	4	5	6	5	5	33.6	33.6	33.6	42.644	381	381	3.45	17	15	14	19	12	16	0	103.99	27.6	19.9	25.5
P12532;P17540;P19784	P12532	P12532	12;4;1	12;4;1	11;3;0	Creatine kinase U-type, mitochondrial	CKMT1A	Homo sapiens	>sp|P12532|KCRU_HUMAN Creatine kinase U-type, mitochondrial OS=Homo sapiens GN=CKMT1A PE=1 SV=1	3	12	12	11	8	9	9	9	10	12	8	9	9	9	10	12	8	8	9	8	9	11	40.8	40.8	39.3	47.036	417	417;419;350	3.48	28	29	33	26	27	29	0	150.99	29.5	34.3	32.4
P09496	P09496	P09496	5	5	5	Clathrin light chain A	CLTA	Homo sapiens	>sp|P09496|CLCA_HUMAN Clathrin light chain A OS=Homo sapiens GN=CLTA PE=1 SV=1	1	5	5	5	0	3	3	2	4	3	0	3	3	2	4	3	0	3	3	2	4	3	15.7	15.7	15.7	27.076	248	248	3.53	2	5	3		3	4	0	28.273	0	9.3	9.3
P09497	P09497	P09497	2	2	2	Clathrin light chain B	CLTB	Homo sapiens	>sp|P09497|CLCB_HUMAN Clathrin light chain B OS=Homo sapiens GN=CLTB PE=1 SV=1	1	2	2	2	1	2	2	2	2	2	1	2	2	2	2	2	1	2	2	2	2	2	14	14	14	25.19	229	229	3.4	5	6	6	3	5	5	0	25.289	9.6	14	14
Q00610;P53675	Q00610	Q00610	26;3	26;3	26;3	Clathrin heavy chain 1	CLTC	Homo sapiens	>sp|Q00610|CLH1_HUMAN Clathrin heavy chain 1 OS=Homo sapiens GN=CLTC PE=1 SV=5	2	26	26	26	16	21	14	22	22	17	16	21	14	22	22	17	16	21	14	22	22	17	24.5	24.5	24.5	191.61	1675	1675;1640	3.31	40	38	31	25	38	26	0	281.53	14.9	19.6	12.7
Q9P000	Q9P000	Q9P000	1	1	1	COMM domain-containing protein 9	COMMD9	Homo sapiens	>sp|Q9P000|COMD9_HUMAN COMM domain-containing protein 9 OS=Homo sapiens GN=COMMD9 PE=1 SV=2	1	1	1	1	0	1	1	0	0	0	0	1	1	0	0	0	0	1	1	0	0	0	10.6	10.6	10.6	21.819	198	198	5.67					1	2	0.0028169	6.8659	0	10.6	10.6
Q9UNS2	Q9UNS2	Q9UNS2	1	1	1	COP9 signalosome complex subunit 3	COPS3	Homo sapiens	>sp|Q9UNS2|CSN3_HUMAN COP9 signalosome complex subunit 3 OS=Homo sapiens GN=COPS3 PE=1 SV=3	1	1	1	1	1	1	1	1	1	1	1	1	1	1	1	1	1	1	1	1	1	1	2.8	2.8	2.8	47.873	423	423	4	1	1	1	2	2	2	0.0032895	8.8766	2.8	2.8	2.8
Q9BT78	Q9BT78	Q9BT78	1	1	1	COP9 signalosome complex subunit 4	COPS4	Homo sapiens	>sp|Q9BT78|CSN4_HUMAN COP9 signalosome complex subunit 4 OS=Homo sapiens GN=COPS4 PE=1 SV=1	1	1	1	1	1	1	0	0	0	0	1	1	0	0	0	0	1	1	0	0	0	0	4.9	4.9	4.9	46.268	406	406	4.67				1	2		0.0028409	6.9212	4.9	4.9	0
P20674	P20674	P20674	3	3	3	Cytochrome c oxidase subunit 5A, mitochondrial	COX5A	Homo sapiens	>sp|P20674|COX5A_HUMAN Cytochrome c oxidase subunit 5A, mitochondrial OS=Homo sapiens GN=COX5A PE=1 SV=2	1	3	3	3	1	2	2	3	3	3	1	2	2	3	3	3	1	2	2	3	3	3	35.3	35.3	35.3	16.762	150	150	3.24	8	7	8	4	5	6	0	44.511	10.7	24.7	15.3
P14854	P14854	P14854	3	3	3	Cytochrome c oxidase subunit 6B1	COX6B1	Homo sapiens	>sp|P14854|CX6B1_HUMAN Cytochrome c oxidase subunit 6B1 OS=Homo sapiens GN=COX6B1 PE=1 SV=2	1	3	3	3	1	1	1	2	3	2	1	1	1	2	3	2	1	1	1	2	3	2	32.6	32.6	32.6	10.192	86	86	3.29	5	6	5	4	4	4	0	23.092	12.8	12.8	12.8
P15954	P15954	P15954	1	1	1	Cytochrome c oxidase subunit 7C, mitochondrial	COX7C	Homo sapiens	>sp|P15954|COX7C_HUMAN Cytochrome c oxidase subunit 7C, mitochondrial OS=Homo sapiens GN=COX7C PE=1 SV=1	1	1	1	1	1	1	1	1	1	1	1	1	1	1	1	1	1	1	1	1	1	1	14.3	14.3	14.3	7.2454	63	63	4.2	1	1	1	2	2	3	0.0051813	6.1161	14.3	14.3	14.3
Q14194;Q14117	Q14194	Q14194	5;1	3;1	2;0	Dihydropyrimidinase-related protein 1	CRMP1	Homo sapiens	>sp|Q14194|DPYL1_HUMAN Dihydropyrimidinase-related protein 1 OS=Homo sapiens GN=CRMP1 PE=1 SV=1	2	5	3	2	3	4	2	4	5	5	2	3	1	3	3	3	1	2	0	2	2	2	16.8	11.7	10.5	62.183	572	572;519	3.03	7	6	5	3	6	2	0	20.392	11.2	14	3.5
P02511	P02511	P02511	8	8	8	Alpha-crystallin B chain	CRYAB	Homo sapiens	>sp|P02511|CRYAB_HUMAN Alpha-crystallin B chain OS=Homo sapiens GN=CRYAB PE=1 SV=2	1	8	8	8	8	8	8	8	8	8	8	8	8	8	8	8	8	8	8	8	8	8	49.1	49.1	49.1	20.159	175	175	3.55	34	34	38	39	41	34	0	94.774	49.1	49.1	49.1
P43320	P43320	P43320	1	1	1	Beta-crystallin B2	CRYBB2	Homo sapiens	>sp|P43320|CRBB2_HUMAN Beta-crystallin B2 OS=Homo sapiens GN=CRYBB2 PE=1 SV=2	1	1	1	1	0	0	0	0	1	0	0	0	0	0	1	0	0	0	0	0	1	0	5.9	5.9	5.9	23.38	205	205	2		1					0.00271	6.6101	0	0	0
O75390	O75390	O75390	3	3	3	Citrate synthase, mitochondrial	CS	Homo sapiens	>sp|O75390|CISY_HUMAN Citrate synthase, mitochondrial OS=Homo sapiens GN=CS PE=1 SV=2	1	3	3	3	2	3	1	2	3	3	2	3	1	2	3	3	2	3	1	2	3	3	7.7	7.7	7.7	51.712	466	466	3.44	3	6	4	4	5	3	0	22.841	4.3	7.7	1.9
Q8NEV1;P68400	Q8NEV1;P68400	Q8NEV1	2;2	1;1	1;1	Casein kinase II subunit alpha 3	CSNK2A3	Homo sapiens	>sp|Q8NEV1|CSK23_HUMAN Casein kinase II subunit alpha 3 OS=Homo sapiens GN=CSNK2A3 PE=1 SV=2;>sp|P68400|CSK21_HUMAN Casein kinase II subunit alpha OS=Homo sapiens GN=CSNK2A1 PE=1 SV=1	2	2	1	1	1	2	1	2	2	1	1	1	1	1	1	0	1	1	1	1	1	0	4.9	3.3	3.3	45.219	391	391;391	3.6	1	1		1	1	1	0.0029155	7.102	3.3	4.9	3.3
Q14203	Q14203	Q14203	1	1	1	Dynactin subunit 1	DCTN1	Homo sapiens	>sp|Q14203|DCTN1_HUMAN Dynactin subunit 1 OS=Homo sapiens GN=DCTN1 PE=1 SV=3	1	1	1	1	0	0	1	0	0	0	0	0	1	0	0	0	0	0	1	0	0	0	0.9	0.9	0.9	141.69	1278	1278	6						1	0.002809	6.8428	0	0	0.9
Q13561	Q13561	Q13561	4	4	4	Dynactin subunit 2	DCTN2	Homo sapiens	>sp|Q13561|DCTN2_HUMAN Dynactin subunit 2 OS=Homo sapiens GN=DCTN2 PE=1 SV=4	1	4	4	4	3	4	2	2	2	2	3	4	2	2	2	2	3	4	2	2	2	2	14.2	14.2	14.2	44.23	401	401	3.72	4	3	5	6	7	4	0	44.275	10.7	14.2	7
Q16531	Q16531	Q16531	2	2	2	DNA damage-binding protein 1	DDB1	Homo sapiens	>sp|Q16531|DDB1_HUMAN DNA damage-binding protein 1 OS=Homo sapiens GN=DDB1 PE=1 SV=1	1	2	2	2	1	1	1	2	1	1	1	1	1	2	1	1	1	1	1	2	1	1	3	3	3	126.97	1140	1140	3.45	3	1	1	2	2	2	0	14.81	2.1	2.1	2.1
Q92499	Q92499	Q92499	3	3	3	ATP-dependent RNA helicase DDX1	DDX1	Homo sapiens	>sp|Q92499|DDX1_HUMAN ATP-dependent RNA helicase DDX1 OS=Homo sapiens GN=DDX1 PE=1 SV=2	1	3	3	3	1	2	1	1	2	1	1	2	1	1	2	1	1	2	1	1	2	1	7.2	7.2	7.2	82.431	740	740	3.08	3	2	3	2	2	1	0	19.236	2.4	4.7	2.4
P17844;Q92841	P17844;Q92841	P17844	2;2	2;2	2;2	Probable ATP-dependent RNA helicase DDX5	DDX5	Homo sapiens	>sp|P17844|DDX5_HUMAN Probable ATP-dependent RNA helicase DDX5 OS=Homo sapiens GN=DDX5 PE=1 SV=1;>sp|Q92841|DDX17_HUMAN Probable ATP-dependent RNA helicase DDX17 OS=Homo sapiens GN=DDX17 PE=1 SV=2	2	2	2	2	0	1	0	1	1	1	0	1	0	1	1	1	0	1	0	1	1	1	4.1	4.1	4.1	69.147	614	614;729	2.75	1	1	1		1		0	12.902	0	2	0
Q08211	Q08211	Q08211	2	2	2	ATP-dependent RNA helicase A	DHX9	Homo sapiens	>sp|Q08211|DHX9_HUMAN ATP-dependent RNA helicase A OS=Homo sapiens GN=DHX9 PE=1 SV=4	1	2	2	2	1	1	1	1	1	1	1	1	1	1	1	1	1	1	1	1	1	1	2.2	2.2	2.2	140.96	1270	1270	3.14	2	1	1	1	1	1	0	17.434	1.3	1.3	0.9
P10515	P10515	P10515	6	6	6	Dihydrolipoyllysine-residue acetyltransferase component of pyruvate dehydrogenase complex, mitochondrial	DLAT	Homo sapiens	>sp|P10515|ODP2_HUMAN Dihydrolipoyllysine-residue acetyltransferase component of pyruvate dehydrogenase complex, mitochondrial OS=Homo sapiens GN=DLAT PE=1 SV=3	1	6	6	6	6	6	6	6	5	6	6	6	6	6	5	6	6	6	6	6	5	6	13.4	13.4	13.4	68.996	647	647	3.38	12	12	12	12	10	10	0	60.44	13.4	13.4	13.4
P09622	P09622	P09622	1	1	1	Dihydrolipoyl dehydrogenase, mitochondrial	DLD	Homo sapiens	>sp|P09622|DLDH_HUMAN Dihydrolipoyl dehydrogenase, mitochondrial OS=Homo sapiens GN=DLD PE=1 SV=2	1	1	1	1	1	1	1	1	1	1	1	1	1	1	1	1	1	1	1	1	1	1	3.7	3.7	3.7	54.177	509	509	3.69	2	2	2	2	2	3	0	12.574	3.7	3.7	3.7
P36957	P36957	P36957	5	5	5	Dihydrolipoyllysine-residue succinyltransferase component of 2-oxoglutarate dehydrogenase complex, mitochondrial	DLST	Homo sapiens	>sp|P36957|ODO2_HUMAN Dihydrolipoyllysine-residue succinyltransferase component of 2-oxoglutarate dehydrogenase complex, mitochondrial OS=Homo sapiens GN=DLST PE=1 SV=4	1	5	5	5	4	3	4	3	4	3	4	3	4	3	4	3	4	3	4	3	4	3	13.9	13.9	13.9	48.755	453	453	3.57	5	5	7	7	5	6	0	70.636	10.8	8.8	10.8
Q8TDJ6	Q8TDJ6	Q8TDJ6	2	2	2	DmX-like protein 2	DMXL2	Homo sapiens	>sp|Q8TDJ6|DMXL2_HUMAN DmX-like protein 2 OS=Homo sapiens GN=DMXL2 PE=1 SV=2	1	2	2	2	2	1	2	0	1	0	2	1	2	0	1	0	2	1	2	0	1	0	1.4	1.4	1.4	339.64	3036	3036	4.57		1		2	2	2	0	15.839	1.4	0.8	1.4
P31689	P31689	P31689	1	1	1	DnaJ homolog subfamily A member 1	DNAJA1	Homo sapiens	>sp|P31689|DNJA1_HUMAN DnaJ homolog subfamily A member 1 OS=Homo sapiens GN=DNAJA1 PE=1 SV=2	1	1	1	1	1	1	1	1	1	1	1	1	1	1	1	1	1	1	1	1	1	1	4.8	4.8	4.8	44.868	397	397	4	1	1	1	3	2	2	0.0026455	6.4173	4.8	4.8	4.8
O60884	O60884	O60884	3	3	3	DnaJ homolog subfamily A member 2	DNAJA2	Homo sapiens	>sp|O60884|DNJA2_HUMAN DnaJ homolog subfamily A member 2 OS=Homo sapiens GN=DNAJA2 PE=1 SV=1	1	3	3	3	2	3	2	3	3	3	2	3	2	3	3	3	2	3	2	3	3	3	13.3	13.3	13.3	45.745	412	412	3.18	7	8	8	4	8	3	0	33.458	7.3	13.3	7.3
Q96EY1	Q96EY1	Q96EY1	1	1	1	DnaJ homolog subfamily A member 3, mitochondrial	DNAJA3	Homo sapiens	>sp|Q96EY1|DNJA3_HUMAN DnaJ homolog subfamily A member 3, mitochondrial OS=Homo sapiens GN=DNAJA3 PE=1 SV=2	1	1	1	1	0	1	0	0	1	1	0	1	0	0	1	1	0	1	0	0	1	1	3.3	3.3	3.3	52.488	480	480	3.33		1	1		1		0.0029851	7.4276	0	3.3	0
Q8WW22	Q8WW22	Q8WW22	2	2	2	DnaJ homolog subfamily A member 4	DNAJA4	Homo sapiens	>sp|Q8WW22|DNJA4_HUMAN DnaJ homolog subfamily A member 4 OS=Homo sapiens GN=DNAJA4 PE=1 SV=1	1	2	2	2	2	1	2	0	1	0	2	1	2	0	1	0	2	1	2	0	1	0	7.6	7.6	7.6	44.797	397	397	4.5		1		2	1	2	0	12.89	7.6	4.8	7.6
Q9UBS4	Q9UBS4	Q9UBS4	1	1	1	DnaJ homolog subfamily B member 11	DNAJB11	Homo sapiens	>sp|Q9UBS4|DJB11_HUMAN DnaJ homolog subfamily B member 11 OS=Homo sapiens GN=DNAJB11 PE=1 SV=1	1	1	1	1	1	1	0	1	1	1	1	1	0	1	1	1	1	1	0	1	1	1	4.5	4.5	4.5	40.513	358	358	3	2	2	2	2	2		0	16.902	4.5	4.5	0
Q96DA6	Q96DA6	Q96DA6	1	1	1	Mitochondrial import inner membrane translocase subunit TIM14	DNAJC19	Homo sapiens	>sp|Q96DA6|TIM14_HUMAN Mitochondrial import inner membrane translocase subunit TIM14 OS=Homo sapiens GN=DNAJC19 PE=1 SV=3	1	1	1	1	1	1	1	0	1	1	1	1	1	0	1	1	1	1	1	0	1	1	16.4	16.4	16.4	12.498	116	116	4.43		1	1	1	2	2	0.0028736	6.9484	16.4	16.4	16.4
Q05193;P50570	Q05193	Q05193	8;2	8;2	6;1	Dynamin-1	DNM1	Homo sapiens	>sp|Q05193|DYN1_HUMAN Dynamin-1 OS=Homo sapiens GN=DNM1 PE=1 SV=2	2	8	8	6	2	5	2	6	3	2	2	5	2	6	3	2	1	3	1	5	2	1	14.6	14.6	11.7	97.407	864	864;870	3.18	8	4	3	3	8	2	0	55.079	2	9.5	2
Q9UQ16	Q9UQ16	Q9UQ16	4	2	2	Dynamin-3	DNM3	Homo sapiens	>sp|Q9UQ16|DYN3_HUMAN Dynamin-3 OS=Homo sapiens GN=DNM3 PE=1 SV=4	1	4	2	2	2	2	2	2	2	1	1	0	1	1	1	0	1	0	1	1	1	0	7.9	5.1	5.1	97.745	869	869	3	2	1		2		1	0	13.683	2.9	2.9	4.5
Q9C005	Q9C005	Q9C005	2	2	2	Protein dpy-30 homolog	DPY30	Homo sapiens	>sp|Q9C005|DPY30_HUMAN Protein dpy-30 homolog OS=Homo sapiens GN=DPY30 PE=1 SV=1	1	2	2	2	2	2	2	2	2	2	2	2	2	2	2	2	2	2	2	2	2	2	36.4	36.4	36.4	11.25	99	99	3.62	5	8	7	8	6	8	0	26.131	36.4	36.4	36.4
Q16555	Q16555	Q16555	16	16	13	Dihydropyrimidinase-related protein 2	DPYSL2	Homo sapiens	>sp|Q16555|DPYL2_HUMAN Dihydropyrimidinase-related protein 2 OS=Homo sapiens GN=DPYSL2 PE=1 SV=1	1	16	16	13	10	14	11	14	16	16	10	14	11	14	16	16	9	12	10	12	13	13	43.4	43.4	34.8	62.293	572	572	3.35	32	35	35	24	34	24	0	183.59	25.2	38.5	27.6
Q9Y295	Q9Y295	Q9Y295	1	1	1	Developmentally-regulated GTP-binding protein 1	DRG1	Homo sapiens	>sp|Q9Y295|DRG1_HUMAN Developmentally-regulated GTP-binding protein 1 OS=Homo sapiens GN=DRG1 PE=1 SV=1	1	1	1	1	1	1	1	1	1	1	1	1	1	1	1	1	1	1	1	1	1	1	3.8	3.8	3.8	40.542	367	367	3.5	2	2	2	2	2	2	0.0031153	8.1094	3.8	3.8	3.8
Q14204	Q14204	Q14204	4	4	4	Cytoplasmic dynein 1 heavy chain 1	DYNC1H1	Homo sapiens	>sp|Q14204|DYHC1_HUMAN Cytoplasmic dynein 1 heavy chain 1 OS=Homo sapiens GN=DYNC1H1 PE=1 SV=5	1	4	4	4	0	0	0	4	1	0	0	0	0	4	1	0	0	0	0	4	1	0	1.6	1.6	1.6	532.4	4646	4646	1.17	5	1					0	26.492	0	0	0
O14576	O14576	O14576	1	1	1	Cytoplasmic dynein 1 intermediate chain 1	DYNC1I1	Homo sapiens	>sp|O14576|DC1I1_HUMAN Cytoplasmic dynein 1 intermediate chain 1 OS=Homo sapiens GN=DYNC1I1 PE=1 SV=2	1	1	1	1	0	0	0	1	1	0	0	0	0	1	1	0	0	0	0	1	1	0	1.4	1.4	1.4	72.955	645	645	1.5	1	1					0.002611	6.2005	0	0	0
Q13409	Q13409	Q13409	1	1	1	Cytoplasmic dynein 1 intermediate chain 2	DYNC1I2	Homo sapiens	>sp|Q13409|DC1I2_HUMAN Cytoplasmic dynein 1 intermediate chain 2 OS=Homo sapiens GN=DYNC1I2 PE=1 SV=3	1	1	1	1	0	1	0	0	0	0	0	1	0	0	0	0	0	1	0	0	0	0	3.3	3.3	3.3	71.456	638	638	5					1		0	13.131	0	3.3	0
Q9Y6G9	Q9Y6G9	Q9Y6G9	4	4	4	Cytoplasmic dynein 1 light intermediate chain 1	DYNC1LI1	Homo sapiens	>sp|Q9Y6G9|DC1L1_HUMAN Cytoplasmic dynein 1 light intermediate chain 1 OS=Homo sapiens GN=DYNC1LI1 PE=1 SV=3	1	4	4	4	2	2	2	3	3	2	2	2	2	3	3	2	2	2	2	3	3	2	11.1	11.1	11.1	56.578	523	523	3.46	4	5	3	4	4	4	0	31.241	6.5	6.5	6.5
O43237	O43237	O43237	4	4	4	Cytoplasmic dynein 1 light intermediate chain 2	DYNC1LI2	Homo sapiens	>sp|O43237|DC1L2_HUMAN Cytoplasmic dynein 1 light intermediate chain 2 OS=Homo sapiens GN=DYNC1LI2 PE=1 SV=1	1	4	4	4	3	3	2	2	3	2	3	3	2	2	3	2	3	3	2	2	3	2	14.8	14.8	14.8	54.099	492	492	3.65	4	5	4	7	7	4	0	65.05	9.3	11.8	6.3
Q96FJ2;P63167	Q96FJ2;P63167	Q96FJ2	3;2	3;2	3;2	Dynein light chain 2, cytoplasmic	DYNLL2	Homo sapiens	>sp|Q96FJ2|DYL2_HUMAN Dynein light chain 2, cytoplasmic OS=Homo sapiens GN=DYNLL2 PE=1 SV=1;>sp|P63167|DYL1_HUMAN Dynein light chain 1, cytoplasmic OS=Homo sapiens GN=DYNLL1 PE=1 SV=1	2	3	3	3	1	2	2	2	2	2	1	2	2	2	2	2	1	2	2	2	2	2	32.6	32.6	32.6	10.35	89	89;89	3.5	3	3	4	1	4	3	0	20.304	7.9	20.2	20.2
Q9NP97;Q8TF09	Q9NP97;Q8TF09	Q9NP97	3;2	3;2	3;2	Dynein light chain roadblock-type 1	DYNLRB1	Homo sapiens	>sp|Q9NP97|DLRB1_HUMAN Dynein light chain roadblock-type 1 OS=Homo sapiens GN=DYNLRB1 PE=1 SV=3;>sp|Q8TF09|DLRB2_HUMAN Dynein light chain roadblock-type 2 OS=Homo sapiens GN=DYNLRB2 PE=1 SV=1	2	3	3	3	3	3	2	1	1	1	3	3	2	1	1	1	3	3	2	1	1	1	26	26	26	10.921	96	96;96	4.18	1	2	1	5	5	3	0	21.311	26	26	26
Q5VTE0;P68104	Q5VTE0;P68104	Q5VTE0	8;8	3;3	3;3	Putative elongation factor 1-alpha-like 3	EEF1A1P5	Homo sapiens	>sp|Q5VTE0|EF1A3_HUMAN Putative elongation factor 1-alpha-like 3 OS=Homo sapiens GN=EEF1A1P5 PE=5 SV=1;>sp|P68104|EF1A1_HUMAN Elongation factor 1-alpha 1 OS=Homo sapiens GN=EEF1A1 PE=1 SV=1	2	8	3	3	6	5	6	7	5	5	3	2	2	2	2	2	3	2	2	2	2	2	24.7	13.9	13.9	50.184	462	462;462	3.49	7	6	6	7	7	6	0	23.887	20.6	17.5	19.9
Q05639	Q05639	Q05639	9	9	4	Elongation factor 1-alpha 2	EEF1A2	Homo sapiens	>sp|Q05639|EF1A2_HUMAN Elongation factor 1-alpha 2 OS=Homo sapiens GN=EEF1A2 PE=1 SV=1	1	9	9	4	6	6	8	7	5	6	6	6	8	7	5	6	3	3	4	2	2	3	31.5	31.5	20.7	50.47	463	463	3.47	14	10	11	11	12	12	0	67.718	24.8	20.1	29.4
P24534	P24534	P24534	1	1	1	Elongation factor 1-beta	EEF1B2	Homo sapiens	>sp|P24534|EF1B_HUMAN Elongation factor 1-beta OS=Homo sapiens GN=EEF1B2 PE=1 SV=3	1	1	1	1	1	1	1	1	1	1	1	1	1	1	1	1	1	1	1	1	1	1	6.7	6.7	6.7	24.763	225	225	3.5	2	2	2	2	2	2	0	23.982	6.7	6.7	6.7
P26641	P26641	P26641	1	1	1	Elongation factor 1-gamma	EEF1G	Homo sapiens	>sp|P26641|EF1G_HUMAN Elongation factor 1-gamma OS=Homo sapiens GN=EEF1G PE=1 SV=3	1	1	1	1	0	0	0	1	0	0	0	0	0	1	0	0	0	0	0	1	0	0	3	3	3	50.118	437	437	1	1						0.0099751	5.9163	0	0	0
Q15029	Q15029	Q15029	1	1	1	116 kDa U5 small nuclear ribonucleoprotein component	EFTUD2	Homo sapiens	>sp|Q15029|U5S1_HUMAN 116 kDa U5 small nuclear ribonucleoprotein component OS=Homo sapiens GN=EFTUD2 PE=1 SV=1	1	1	1	1	0	1	0	0	0	0	0	1	0	0	0	0	0	1	0	0	0	0	1.7	1.7	1.7	109.43	972	972	5					1		0.002924	7.1607	0	1.7	0
P38919	P38919	P38919	1	1	1	Eukaryotic initiation factor 4A-III	EIF4A3	Homo sapiens	>sp|P38919|IF4A3_HUMAN Eukaryotic initiation factor 4A-III OS=Homo sapiens GN=EIF4A3 PE=1 SV=4	1	1	1	1	1	1	0	0	0	0	1	1	0	0	0	0	1	1	0	0	0	0	4.6	4.6	4.6	46.871	411	411	4.5				1	1		0.0030395	7.872	4.6	4.6	0
P63241	P63241	P63241	1	1	1	Eukaryotic translation initiation factor 5A-1	EIF5A	Homo sapiens	>sp|P63241|IF5A1_HUMAN Eukaryotic translation initiation factor 5A-1 OS=Homo sapiens GN=EIF5A PE=1 SV=2	1	1	1	1	0	1	0	1	1	1	0	1	0	1	1	1	0	1	0	1	1	1	14.9	14.9	14.9	16.832	154	154	2.75	1	1	1		1		0.0031746	8.2627	0	14.9	0
Q15006	Q15006	Q15006	1	1	1	ER membrane protein complex subunit 2	EMC2	Homo sapiens	>sp|Q15006|EMC2_HUMAN ER membrane protein complex subunit 2 OS=Homo sapiens GN=EMC2 PE=1 SV=1	1	1	1	1	1	1	0	1	1	1	1	1	0	1	1	1	1	1	0	1	1	1	6.4	6.4	6.4	34.833	297	297	2.89	2	2	2	1	2		0	13.823	6.4	6.4	0
P06733	P06733	P06733	9	9	6	Alpha-enolase	ENO1	Homo sapiens	>sp|P06733|ENOA_HUMAN Alpha-enolase OS=Homo sapiens GN=ENO1 PE=1 SV=2	1	9	9	6	6	8	7	8	7	6	6	8	7	8	7	6	4	5	5	6	5	4	29.5	29.5	16.8	47.168	434	434	3.32	21	15	19	13	17	14	0	173.93	21.7	27.4	24
P09104	P09104	P09104	5	2	2	Gamma-enolase	ENO2	Homo sapiens	>sp|P09104|ENOG_HUMAN Gamma-enolase OS=Homo sapiens GN=ENO2 PE=1 SV=3	1	5	2	2	3	4	3	3	4	4	1	1	1	1	2	2	1	1	1	1	2	2	22.4	9.7	9.7	47.268	434	434	3.36	2	3	3	2	2	2	0	26.917	12.9	16.4	12.9
P13929	P13929	P13929	5	2	2	Beta-enolase	ENO3	Homo sapiens	>sp|P13929|ENOB_HUMAN Beta-enolase OS=Homo sapiens GN=ENO3 PE=1 SV=5	1	5	2	2	2	4	4	3	3	3	0	1	2	1	1	1	0	1	2	1	1	1	18.9	6.2	6.2	46.986	434	434	3.5	2	2	2		1	3	0	19.335	9.2	15.7	15.4
Q9NPA8	Q9NPA8	Q9NPA8	1	1	1	Transcription and mRNA export factor ENY2	ENY2	Homo sapiens	>sp|Q9NPA8|ENY2_HUMAN Transcription and mRNA export factor ENY2 OS=Homo sapiens GN=ENY2 PE=1 SV=1	1	1	1	1	1	1	1	1	1	1	1	1	1	1	1	1	1	1	1	1	1	1	16.8	16.8	16.8	11.528	101	101	3.5	1	2	2	2	2	1	0.0033333	9.1082	16.8	16.8	16.8
O43491	O43491	O43491	5	5	4	Band 4.1-like protein 2	EPB41L2	Homo sapiens	>sp|O43491|E41L2_HUMAN Band 4.1-like protein 2 OS=Homo sapiens GN=EPB41L2 PE=1 SV=1	1	5	5	4	2	1	3	3	4	3	2	1	3	3	4	3	2	1	3	3	3	3	6.5	6.5	5.8	112.59	1005	1005	3.3	4	4	5	5	1	4	0	40.053	3.2	1.1	4.3
Q9Y2J2	Q9Y2J2	Q9Y2J2	2	1	1	Band 4.1-like protein 3	EPB41L3	Homo sapiens	>sp|Q9Y2J2|E41L3_HUMAN Band 4.1-like protein 3 OS=Homo sapiens GN=EPB41L3 PE=1 SV=2	1	2	1	1	1	1	0	1	2	1	1	1	0	1	1	1	1	1	0	1	1	1	2	1.4	1.4	120.68	1087	1087	3	1	1	1	1	1		0.0030303	7.8603	1.4	1.4	0
P84090	P84090	P84090	1	1	1	Enhancer of rudimentary homolog	ERH	Homo sapiens	>sp|P84090|ERH_HUMAN Enhancer of rudimentary homolog OS=Homo sapiens GN=ERH PE=1 SV=1	1	1	1	1	1	1	1	1	1	1	1	1	1	1	1	1	1	1	1	1	1	1	10.6	10.6	10.6	12.259	104	104	3.5	2	3	2	2	3	2	0	16.161	10.6	10.6	10.6
Q96DZ1	Q96DZ1	Q96DZ1	2	2	2	Endoplasmic reticulum lectin 1	ERLEC1	Homo sapiens	>sp|Q96DZ1|ERLEC_HUMAN Endoplasmic reticulum lectin 1 OS=Homo sapiens GN=ERLEC1 PE=1 SV=1	1	2	2	2	2	0	2	1	1	2	2	0	2	1	1	2	2	0	2	1	1	2	8.5	8.5	8.5	54.858	483	483	3.9	1	1	2	3		3	0	15.993	8.5	0	8.5
P13804	P13804	P13804	1	1	1	Electron transfer flavoprotein subunit alpha, mitochondrial	ETFA	Homo sapiens	>sp|P13804|ETFA_HUMAN Electron transfer flavoprotein subunit alpha, mitochondrial OS=Homo sapiens GN=ETFA PE=1 SV=1	1	1	1	1	1	1	1	0	1	1	1	1	1	0	1	1	1	1	1	0	1	1	5.1	5.1	5.1	35.079	333	333	4.11		1	2	3	1	2	0.0029412	7.2343	5.1	5.1	5.1
Q9NSD9	Q9NSD9	Q9NSD9	2	2	2	Phenylalanine--tRNA ligase beta subunit	FARSB	Homo sapiens	>sp|Q9NSD9|SYFB_HUMAN Phenylalanine--tRNA ligase beta subunit OS=Homo sapiens GN=FARSB PE=1 SV=3	1	2	2	2	2	0	2	0	1	2	2	0	2	0	1	2	2	0	2	0	1	2	4.1	4.1	4.1	66.115	589	589	4.25		1	2	2		3	0	16.966	4.1	0	4.1
P62861	P62861	P62861	1	1	1	40S ribosomal protein S30	FAU	Homo sapiens	>sp|P62861|RS30_HUMAN 40S ribosomal protein S30 OS=Homo sapiens GN=FAU PE=1 SV=1	1	1	1	1	1	1	1	1	1	1	1	1	1	1	1	1	1	1	1	1	1	1	16.9	16.9	16.9	6.6478	59	59	3.78	2	3	3	3	3	4	0.0027701	6.7548	16.9	16.9	16.9
P02794	P02794	P02794	4	4	4	Ferritin heavy chain	FTH1	Homo sapiens	>sp|P02794|FRIH_HUMAN Ferritin heavy chain OS=Homo sapiens GN=FTH1 PE=1 SV=2	1	4	4	4	2	4	2	2	4	2	2	4	2	2	4	2	2	4	2	2	4	2	22.4	22.4	22.4	21.225	183	183	3.3	6	10	7	5	7	5	0	35.465	9.8	22.4	9.8
P04406;O14556	P04406	P04406	6;1	6;1	6;1	Glyceraldehyde-3-phosphate dehydrogenase	GAPDH	Homo sapiens	>sp|P04406|G3P_HUMAN Glyceraldehyde-3-phosphate dehydrogenase OS=Homo sapiens GN=GAPDH PE=1 SV=3	2	6	6	6	5	5	6	5	5	5	5	5	6	5	5	5	5	5	6	5	5	5	17.6	17.6	17.6	36.053	335	335;408	3.49	24	23	21	17	25	23	0	115.87	15.2	15.2	17.6
P50395;P31150	P50395;P31150	P50395	1;1	1;1	1;1	Rab GDP dissociation inhibitor beta	GDI2	Homo sapiens	>sp|P50395|GDIB_HUMAN Rab GDP dissociation inhibitor beta OS=Homo sapiens GN=GDI2 PE=1 SV=2;>sp|P31150|GDIA_HUMAN Rab GDP dissociation inhibitor alpha OS=Homo sapiens GN=GDI1 PE=1 SV=2	2	1	1	1	1	0	1	0	0	0	1	0	1	0	0	0	1	0	1	0	0	0	4.3	4.3	4.3	50.663	445	445;447	5.33				1		2	0.0030211	7.7404	4.3	0	4.3
P14136	P14136	P14136	13	12	12	Glial fibrillary acidic protein	GFAP	Homo sapiens	>sp|P14136|GFAP_HUMAN Glial fibrillary acidic protein OS=Homo sapiens GN=GFAP PE=1 SV=1	1	13	12	12	8	12	10	10	9	9	8	11	9	9	8	8	8	11	9	9	8	8	27.5	25.9	25.9	49.88	432	432	3.56	29	25	27	24	33	29	0	120.12	16.7	24.3	20.1
Q9NWU2	Q9NWU2	Q9NWU2	2	2	2	Glucose-induced degradation protein 8 homolog	GID8	Homo sapiens	>sp|Q9NWU2|GID8_HUMAN Glucose-induced degradation protein 8 homolog OS=Homo sapiens GN=GID8 PE=1 SV=1	1	2	2	2	0	0	1	0	0	1	0	0	1	0	0	1	0	0	1	0	0	1	14.9	14.9	14.9	26.748	228	228	4.5			1			1	0.0036364	10.795	0	0	9.6
P15104	P15104	P15104	12	12	12	Glutamine synthetase	GLUL	Homo sapiens	>sp|P15104|GLNA_HUMAN Glutamine synthetase OS=Homo sapiens GN=GLUL PE=1 SV=4	1	12	12	12	9	11	10	9	12	10	9	11	10	9	12	10	9	11	10	9	12	10	33.8	33.8	33.8	42.064	373	373	3.61	41	38	38	59	46	44	0	291.79	29.8	31.9	31.6
P11488;P19087;A8MTJ3;P63096;P09471;P08754;P04899;P38405;P63092;Q5JWF2	P11488;P19087;A8MTJ3	P11488	4;2;2;1;1;1;1;1;1;1	4;2;2;1;1;1;1;1;1;1	4;2;2;1;1;1;1;1;1;1	Guanine nucleotide-binding protein G(t) subunit alpha-1	GNAT1	Homo sapiens	>sp|P11488|GNAT1_HUMAN Guanine nucleotide-binding protein G(t) subunit alpha-1 OS=Homo sapiens GN=GNAT1 PE=1 SV=5;>sp|P19087|GNAT2_HUMAN Guanine nucleotide-binding protein G(t) subunit alpha-2 OS=Homo sapiens GN=GNAT2 PE=2 SV=4;>sp|A8MTJ3|GNAT3_HUMAN Guani	10	4	4	4	2	2	3	3	3	3	2	2	3	3	3	3	2	2	3	3	3	3	16.3	16.3	16.3	40.04	350	350;354;354;354;354;354;355;381;394;1037	3.21	6	6	4	4	4	4	0	45.352	7.4	7.4	10.9
P62873;Q9HAV0;P16520	P62873	P62873	11;3;2	11;3;2	6;0;0	Guanine nucleotide-binding protein G(I)/G(S)/G(T) subunit beta-1	GNB1	Homo sapiens	>sp|P62873|GBB1_HUMAN Guanine nucleotide-binding protein G(I)/G(S)/G(T) subunit beta-1 OS=Homo sapiens GN=GNB1 PE=1 SV=3	3	11	11	6	6	9	8	9	10	9	6	9	8	9	10	9	5	5	5	5	6	5	45.9	45.9	27.9	37.377	340	340;340;340	3.5	14	17	15	10	17	15	0	180.35	21.8	33.5	26.8
P62879	P62879	P62879	6	1	1	Guanine nucleotide-binding protein G(I)/G(S)/G(T) subunit beta-2	GNB2	Homo sapiens	>sp|P62879|GBB2_HUMAN Guanine nucleotide-binding protein G(I)/G(S)/G(T) subunit beta-2 OS=Homo sapiens GN=GNB2 PE=1 SV=3	1	6	1	1	2	4	3	5	5	4	1	0	0	1	1	0	1	0	0	1	1	0	23.5	5.6	5.6	37.331	340	340	2.33	1	1		1			0	12.094	8.8	15	8.2
P59768	P59768	P59768	1	1	1	Guanine nucleotide-binding protein G(I)/G(S)/G(O) subunit gamma-2	GNG2	Homo sapiens	>sp|P59768|GBG2_HUMAN Guanine nucleotide-binding protein G(I)/G(S)/G(O) subunit gamma-2 OS=Homo sapiens GN=GNG2 PE=1 SV=2	1	1	1	1	1	1	1	1	1	1	1	1	1	1	1	1	1	1	1	1	1	1	22.5	22.5	22.5	7.8501	71	71	3.5	2	2	2	2	2	2	0.0034602	9.7266	22.5	22.5	22.5
P63211	P63211	P63211	2	2	2	Guanine nucleotide-binding protein G(T) subunit gamma-T1	GNGT1	Homo sapiens	>sp|P63211|GBG1_HUMAN Guanine nucleotide-binding protein G(T) subunit gamma-T1 OS=Homo sapiens GN=GNGT1 PE=1 SV=2	1	2	2	2	2	2	2	2	2	2	2	2	2	2	2	2	2	2	2	2	2	2	17.6	17.6	17.6	8.4958	74	74	3.58	5	5	5	5	5	6	0	33.771	17.6	17.6	17.6
P17174	P17174	P17174	1	1	1	Aspartate aminotransferase, cytoplasmic	GOT1	Homo sapiens	>sp|P17174|AATC_HUMAN Aspartate aminotransferase, cytoplasmic OS=Homo sapiens GN=GOT1 PE=1 SV=3	1	1	1	1	0	0	1	0	0	0	0	0	1	0	0	0	0	0	1	0	0	0	4.6	4.6	4.6	46.247	413	413	6						1	0.0033557	9.2072	0	0	4.6
P00505	P00505	P00505	6	6	6	Aspartate aminotransferase, mitochondrial	GOT2	Homo sapiens	>sp|P00505|AATM_HUMAN Aspartate aminotransferase, mitochondrial OS=Homo sapiens GN=GOT2 PE=1 SV=3	1	6	6	6	4	4	6	6	5	5	4	4	6	6	5	5	4	4	6	6	5	5	12.3	12.3	12.3	47.517	430	430	3.39	13	8	10	7	8	11	0	50.865	9.1	8.8	12.3
P06396	P06396	P06396	6	6	2	Gelsolin	GSN	Homo sapiens	>sp|P06396|GELS_HUMAN Gelsolin OS=Homo sapiens GN=GSN PE=1 SV=1	1	6	6	2	4	4	5	5	6	4	4	4	5	5	6	4	1	1	2	2	2	1	11.4	11.4	3.3	85.696	782	782	3.49	9	10	8	8	8	10	0	95.424	9	9	10
Q03013;P46439;P09488	Q03013;P46439;P09488	Q03013	1;1;1	1;1;1	1;1;1	Glutathione S-transferase Mu 4	GSTM4	Homo sapiens	>sp|Q03013|GSTM4_HUMAN Glutathione S-transferase Mu 4 OS=Homo sapiens GN=GSTM4 PE=1 SV=3;>sp|P46439|GSTM5_HUMAN Glutathione S-transferase Mu 5 OS=Homo sapiens GN=GSTM5 PE=1 SV=3;>sp|P09488|GSTM1_HUMAN Glutathione S-transferase Mu 1 OS=Homo sapiens GN=GSTM1	3	1	1	1	1	1	1	1	1	1	1	1	1	1	1	1	1	1	1	1	1	1	7.8	7.8	7.8	25.561	218	218;218;218	3.88	1	1	1	2	1	2	0.01023	6.0026	7.8	7.8	7.8
Q16774	Q16774	Q16774	1	1	1	Guanylate kinase	GUK1	Homo sapiens	>sp|Q16774|KGUA_HUMAN Guanylate kinase OS=Homo sapiens GN=GUK1 PE=1 SV=2	1	1	1	1	0	0	1	1	1	0	0	0	1	1	1	0	0	0	1	1	1	0	6.1	6.1	6.1	21.725	197	197	3	1	1				1	0.009828	5.8207	0	0	6.1
Q92522	Q92522	Q92522	2	2	2	Histone H1x	H1FX	Homo sapiens	>sp|Q92522|H1X_HUMAN Histone H1x OS=Homo sapiens GN=H1FX PE=1 SV=1	1	2	2	2	2	2	1	2	2	2	2	2	1	2	2	2	2	2	1	2	2	2	10.3	10.3	10.3	22.487	213	213	3.48	4	4	4	6	8	1	0	25.172	10.3	10.3	5.6
Q71UI9;P0C0S5	Q71UI9;P0C0S5	Q71UI9	3;3	1;1	1;1	Histone H2A.V	H2AFV	Homo sapiens	>sp|Q71UI9|H2AV_HUMAN Histone H2A.V OS=Homo sapiens GN=H2AFV PE=1 SV=3;>sp|P0C0S5|H2AZ_HUMAN Histone H2A.Z OS=Homo sapiens GN=H2AFZ PE=1 SV=2	2	3	1	1	1	3	2	2	2	2	0	1	0	0	0	0	0	1	0	0	0	0	20.3	7.8	7.8	13.509	128	128;128	5					1		0.010025	5.9296	7	20.3	12.5
P40939	P40939	P40939	1	1	1	Trifunctional enzyme subunit alpha, mitochondrial	HADHA	Homo sapiens	>sp|P40939|ECHA_HUMAN Trifunctional enzyme subunit alpha, mitochondrial OS=Homo sapiens GN=HADHA PE=1 SV=2	1	1	1	1	1	1	0	1	1	1	1	1	0	1	1	1	1	1	0	1	1	1	2.4	2.4	2.4	82.999	763	763	3	1	1	1	1	1		0.0034014	9.4495	2.4	2.4	0
P68871;P02042;P69892;P69891;P02100	P68871;P02042	P68871	3;2;1;1;1	3;2;1;1;1	2;1;0;0;0	Hemoglobin subunit beta	HBB	Homo sapiens	>sp|P68871|HBB_HUMAN Hemoglobin subunit beta OS=Homo sapiens GN=HBB PE=1 SV=2;>sp|P02042|HBD_HUMAN Hemoglobin subunit delta OS=Homo sapiens GN=HBD PE=1 SV=2	5	3	3	2	3	3	3	3	3	3	3	3	3	3	3	3	2	2	2	2	2	2	23.8	23.8	17	15.998	147	147;147;147;147;147	3.59	10	9	9	11	12	10	0	47.046	23.8	23.8	23.8
Q9Y3E1;Q7Z4V5	Q9Y3E1;Q7Z4V5	Q9Y3E1	1;1	1;1	1;1	Hepatoma-derived growth factor-related protein 3	HDGFRP3	Homo sapiens	>sp|Q9Y3E1|HDGR3_HUMAN Hepatoma-derived growth factor-related protein 3 OS=Homo sapiens GN=HDGFRP3 PE=1 SV=1;>sp|Q7Z4V5|HDGR2_HUMAN Hepatoma-derived growth factor-related protein 2 OS=Homo sapiens GN=HDGFRP2 PE=1 SV=1	2	1	1	1	1	1	1	0	1	1	1	1	1	0	1	1	1	1	1	0	1	1	8.4	8.4	8.4	22.619	203	203;671	3.57		2	2	1	1	1	0.0028818	6.9764	8.4	8.4	8.4
P16403;P10412;P16402;P22492;Q02539	P16403;P10412;P16402	P16403	3;3;3;1;1	3;3;3;1;1	3;3;3;1;1	Histone H1.2	HIST1H1C	Homo sapiens	>sp|P16403|H12_HUMAN Histone H1.2 OS=Homo sapiens GN=HIST1H1C PE=1 SV=2;>sp|P10412|H14_HUMAN Histone H1.4 OS=Homo sapiens GN=HIST1H1E PE=1 SV=2;>sp|P16402|H13_HUMAN Histone H1.3 OS=Homo sapiens GN=HIST1H1D PE=1 SV=2	5	3	3	3	1	2	3	3	3	3	1	2	3	3	3	3	1	2	3	3	3	3	15	15	15	21.364	213	213;219;221;207;215	3.19	5	6	6	1	4	4	0	21.706	4.2	10.8	15
Q99878;Q96KK5;Q9BTM1;Q93077;Q7L7L0;P20671;P0C0S8;P04908;P16104;Q8IUE6;Q96QV6	Q99878;Q96KK5;Q9BTM1;Q93077;Q7L7L0;P20671;P0C0S8;P04908;P16104;Q8IUE6;Q96QV6	Q99878	4;4;4;4;4;4;4;4;3;2;2	4;4;4;4;4;4;4;4;3;2;2	1;1;1;1;1;1;1;1;1;1;0	Histone H2A type 1-J	HIST1H2AJ	Homo sapiens	>sp|Q99878|H2A1J_HUMAN Histone H2A type 1-J OS=Homo sapiens GN=HIST1H2AJ PE=1 SV=3;>sp|Q96KK5|H2A1H_HUMAN Histone H2A type 1-H OS=Homo sapiens GN=HIST1H2AH PE=1 SV=3;>sp|Q9BTM1|H2AJ_HUMAN Histone H2A.J OS=Homo sapiens GN=H2AFJ PE=1 SV=1;>sp|Q93077|H2A1C_HU	11	4	4	1	3	3	4	3	3	4	3	3	4	3	3	4	1	0	1	0	0	1	50	50	22.7	13.936	128	128;128;129;130;130;130;130;130;143;130;131	3.62	8	8	10	8	8	11	0	42.331	44.5	27.3	50
Q99880;Q99879;Q99877;Q93079;Q8N257;Q5QNW6;Q16778;P62807;P58876;P57053;P33778;P23527;P06899;O60814;Q96A08	Q99880;Q99879;Q99877;Q93079;Q8N257;Q5QNW6;Q16778;P62807;P58876;P57053;P33778;P23527;P06899;O60814;Q96A08	Q99880	2;2;2;2;2;2;2;2;2;2;2;2;2;2;1	2;2;2;2;2;2;2;2;2;2;2;2;2;2;1	2;2;2;2;2;2;2;2;2;2;2;2;2;2;1	Histone H2B type 1-L	HIST1H2BL	Homo sapiens	>sp|Q99880|H2B1L_HUMAN Histone H2B type 1-L OS=Homo sapiens GN=HIST1H2BL PE=1 SV=3;>sp|Q99879|H2B1M_HUMAN Histone H2B type 1-M OS=Homo sapiens GN=HIST1H2BM PE=1 SV=3;>sp|Q99877|H2B1N_HUMAN Histone H2B type 1-N OS=Homo sapiens GN=HIST1H2BN PE=1 SV=3;>sp|Q93	15	2	2	2	2	2	2	2	2	2	2	2	2	2	2	2	2	2	2	2	2	2	19	19	19	13.952	126	126;126;126;126;126;126;126;126;126;126;126;126;126;126;127	3.66	5	5	6	6	7	6	0	30.347	19	19	19
P62805	P62805	P62805	3	3	3	Histone H4	HIST1H4A	Homo sapiens	>sp|P62805|H4_HUMAN Histone H4 OS=Homo sapiens GN=HIST1H4A PE=1 SV=2	1	3	3	3	1	1	1	1	2	2	1	1	1	1	2	2	1	1	1	1	2	2	26.2	26.2	26.2	11.367	103	103	3.53	2	3	3	2	2	3	0	17.828	7.8	7.8	7.8
Q16777;Q6FI13	Q16777;Q6FI13	Q16777	4;4	1;1	1;1	Histone H2A type 2-C	HIST2H2AC	Homo sapiens	>sp|Q16777|H2A2C_HUMAN Histone H2A type 2-C OS=Homo sapiens GN=HIST2H2AC PE=1 SV=4;>sp|Q6FI13|H2A2A_HUMAN Histone H2A type 2-A OS=Homo sapiens GN=HIST2H2AA3 PE=1 SV=3	2	4	1	1	3	3	3	3	3	4	1	0	0	0	0	1	1	0	0	0	0	1	49.6	22.5	22.5	13.988	129	129;130	3.33			2	1			0.0036496	10.978	44.2	27.1	27.1
P19367;Q2TB90	P19367	P19367	4;1	4;1	4;1	Hexokinase-1	HK1	Homo sapiens	>sp|P19367|HXK1_HUMAN Hexokinase-1 OS=Homo sapiens GN=HK1 PE=1 SV=3	2	4	4	4	3	2	1	3	3	1	3	2	1	3	3	1	3	2	1	3	3	1	6	6	6	102.48	917	917;917	3.11	3	6	1	5	3	1	0	32.935	5.2	3.2	1.5
Q32P51;P09651	Q32P51;P09651	Q32P51	1;1	1;1	1;1	Heterogeneous nuclear ribonucleoprotein A1-like 2	HNRNPA1L2	Homo sapiens	>sp|Q32P51|RA1L2_HUMAN Heterogeneous nuclear ribonucleoprotein A1-like 2 OS=Homo sapiens GN=HNRNPA1L2 PE=2 SV=2;>sp|P09651|ROA1_HUMAN Heterogeneous nuclear ribonucleoprotein A1 OS=Homo sapiens GN=HNRNPA1 PE=1 SV=5	2	1	1	1	0	1	0	0	1	1	0	1	0	0	1	1	0	1	0	0	1	1	5	5	5	34.225	320	320;372	3.33		1	1		1		0.0033784	9.245	0	5	0
P22626	P22626	P22626	7	7	7	Heterogeneous nuclear ribonucleoproteins A2/B1	HNRNPA2B1	Homo sapiens	>sp|P22626|ROA2_HUMAN Heterogeneous nuclear ribonucleoproteins A2/B1 OS=Homo sapiens GN=HNRNPA2B1 PE=1 SV=2	1	7	7	7	6	7	5	5	7	7	6	7	5	5	7	7	6	7	5	5	7	7	23.5	23.5	23.5	37.429	353	353	3.48	9	14	15	7	14	10	0	73.233	19.3	23.5	17
Q99729	Q99729	Q99729	1	1	1	Heterogeneous nuclear ribonucleoprotein A/B	HNRNPAB	Homo sapiens	>sp|Q99729|ROAA_HUMAN Heterogeneous nuclear ribonucleoprotein A/B OS=Homo sapiens GN=HNRNPAB PE=1 SV=2	1	1	1	1	1	1	1	1	1	1	1	1	1	1	1	1	1	1	1	1	1	1	2.4	2.4	2.4	36.224	332	332	3.8	1	2	1	2	2	2	0.009901	5.863	2.4	2.4	2.4
P07910;P0DMR1;B7ZW38;O60812;B2RXH8	P07910	P07910	4;1;1;1;1	4;1;1;1;1	4;1;1;1;1	Heterogeneous nuclear ribonucleoproteins C1/C2	HNRNPC	Homo sapiens	>sp|P07910|HNRPC_HUMAN Heterogeneous nuclear ribonucleoproteins C1/C2 OS=Homo sapiens GN=HNRNPC PE=1 SV=4	5	4	4	4	2	2	3	2	3	3	2	2	3	2	3	3	2	2	3	2	3	3	15.7	15.7	15.7	33.67	306	306;293;293;293;293	3.56	3	6	5	4	4	5	0	32.989	9.2	7.5	12.1
Q14103;O14979	Q14103	Q14103	3;1	3;1	3;1	Heterogeneous nuclear ribonucleoprotein D0	HNRNPD	Homo sapiens	>sp|Q14103|HNRPD_HUMAN Heterogeneous nuclear ribonucleoprotein D0 OS=Homo sapiens GN=HNRNPD PE=1 SV=1	2	3	3	3	3	2	3	2	3	2	3	2	3	2	3	2	3	2	3	2	3	2	8.5	8.5	8.5	38.434	355	355;420	3.65	3	5	4	5	4	5	0	21.841	8.5	6.2	8.5
P31943;P52597;P55795	P31943;P52597;P55795	P31943	2;1;1	2;1;1	2;1;1	Heterogeneous nuclear ribonucleoprotein H	HNRNPH1	Homo sapiens	>sp|P31943|HNRH1_HUMAN Heterogeneous nuclear ribonucleoprotein H OS=Homo sapiens GN=HNRNPH1 PE=1 SV=4;>sp|P52597|HNRPF_HUMAN Heterogeneous nuclear ribonucleoprotein F OS=Homo sapiens GN=HNRNPF PE=1 SV=3;>sp|P55795|HNRH2_HUMAN Heterogeneous nuclear ribonucl	3	2	2	2	1	2	1	1	1	1	1	2	1	1	1	1	1	2	1	1	1	1	7.6	7.6	7.6	49.229	449	449;415;449	3.62	2	2	2	2	3	2	0	28.602	3.8	7.6	3.8
P31942	P31942	P31942	1	1	1	Heterogeneous nuclear ribonucleoprotein H3	HNRNPH3	Homo sapiens	>sp|P31942|HNRH3_HUMAN Heterogeneous nuclear ribonucleoprotein H3 OS=Homo sapiens GN=HNRNPH3 PE=1 SV=2	1	1	1	1	0	0	0	0	0	1	0	0	0	0	0	1	0	0	0	0	0	1	4.9	4.9	4.9	36.926	346	346	3			1				0.002681	6.5704	0	0	0
P61978	P61978	P61978	5	5	5	Heterogeneous nuclear ribonucleoprotein K	HNRNPK	Homo sapiens	>sp|P61978|HNRPK_HUMAN Heterogeneous nuclear ribonucleoprotein K OS=Homo sapiens GN=HNRNPK PE=1 SV=1	1	5	5	5	3	4	3	4	4	4	3	4	3	4	4	4	3	4	3	4	4	4	22.9	22.9	22.9	50.976	463	463	3.42	10	10	10	9	9	9	0	70.118	11.7	15.1	11.7
O43390	O43390	O43390	3	3	2	Heterogeneous nuclear ribonucleoprotein R	HNRNPR	Homo sapiens	>sp|O43390|HNRPR_HUMAN Heterogeneous nuclear ribonucleoprotein R OS=Homo sapiens GN=HNRNPR PE=1 SV=1	1	3	3	2	2	2	2	3	3	3	2	2	2	3	3	3	1	2	1	2	2	2	5.4	5.4	4.1	70.942	633	633	3.29	4	4	4	3	3	3	0	22.031	3.3	4.1	3.3
Q00839	Q00839	Q00839	1	1	1	Heterogeneous nuclear ribonucleoprotein U	HNRNPU	Homo sapiens	>sp|Q00839|HNRPU_HUMAN Heterogeneous nuclear ribonucleoprotein U OS=Homo sapiens GN=HNRNPU PE=1 SV=6	1	1	1	1	1	1	0	1	1	1	1	1	0	1	1	1	1	1	0	1	1	1	2.7	2.7	2.7	90.583	825	825	2.67	2	1	1	1	1		0.003268	8.8203	2.7	2.7	0
Q5SSJ5	Q5SSJ5	Q5SSJ5	2	2	2	Heterochromatin protein 1-binding protein 3	HP1BP3	Homo sapiens	>sp|Q5SSJ5|HP1B3_HUMAN Heterochromatin protein 1-binding protein 3 OS=Homo sapiens GN=HP1BP3 PE=1 SV=1	1	2	2	2	1	0	2	1	0	0	1	0	2	1	0	0	1	0	2	1	0	0	6.7	6.7	6.7	61.206	553	553	4.25	1			1		2	0	11.739	2.7	0	6.7
P00492	P00492	P00492	4	4	4	Hypoxanthine-guanine phosphoribosyltransferase	HPRT1	Homo sapiens	>sp|P00492|HPRT_HUMAN Hypoxanthine-guanine phosphoribosyltransferase OS=Homo sapiens GN=HPRT1 PE=1 SV=2	1	4	4	4	4	3	4	3	3	3	4	3	4	3	3	3	4	3	4	3	3	3	21.6	21.6	21.6	24.579	218	218	3.66	6	6	5	7	6	8	0	33.033	21.6	16.5	21.6
P07900;P08238;Q58FF8;Q14568;Q58FF6;Q58FF7;Q58FG0	P07900	P07900	13;6;3;2;2;2;1	13;6;3;2;2;2;1	13;6;3;2;2;2;1	Heat shock protein HSP 90-alpha	HSP90AA1	Homo sapiens	>sp|P07900|HS90A_HUMAN Heat shock protein HSP 90-alpha OS=Homo sapiens GN=HSP90AA1 PE=1 SV=5	7	13	13	13	6	10	7	10	7	7	6	10	7	10	7	7	6	10	7	10	7	7	22.5	22.5	22.5	84.659	732	732;724;381;343;505;597;334	3.4	20	16	15	14	18	15	0	145.52	10	17.2	12.3
O95757	O95757	O95757	1	1	1	Heat shock 70 kDa protein 4L	HSPA4L	Homo sapiens	>sp|O95757|HS74L_HUMAN Heat shock 70 kDa protein 4L OS=Homo sapiens GN=HSPA4L PE=1 SV=3	1	1	1	1	0	0	1	0	0	0	0	0	1	0	0	0	0	0	1	0	0	0	1.8	1.8	1.8	94.511	839	839	6						1	0.0097561	5.7955	0	0	1.8
P11021	P11021	P11021	11	10	10	78 kDa glucose-regulated protein	HSPA5	Homo sapiens	>sp|P11021|GRP78_HUMAN 78 kDa glucose-regulated protein OS=Homo sapiens GN=HSPA5 PE=1 SV=2	1	11	10	10	10	8	8	8	8	9	9	7	7	7	7	8	9	7	7	7	7	8	21.7	21.7	21.7	72.332	654	654	3.48	10	11	13	15	11	9	0	126.86	19.9	17	18
P17066;P48741	P17066;P48741	P17066	5;3	1;1	1;1	Heat shock 70 kDa protein 6	HSPA6	Homo sapiens	>sp|P17066|HSP76_HUMAN Heat shock 70 kDa protein 6 OS=Homo sapiens GN=HSPA6 PE=1 SV=2;>sp|P48741|HSP77_HUMAN Putative heat shock 70 kDa protein 7 OS=Homo sapiens GN=HSPA7 PE=5 SV=2	2	5	1	1	4	4	4	5	5	5	1	1	1	1	1	1	1	1	1	1	1	1	9.2	1.7	1.7	71.027	643	643;367	3.5	2	2	1	1	2	2	0.0035336	10.24	7.6	7.6	7.6
P11142;P54652	P11142	P11142	20;7	20;7	17;4	Heat shock cognate 71 kDa protein	HSPA8	Homo sapiens	>sp|P11142|HSP7C_HUMAN Heat shock cognate 71 kDa protein OS=Homo sapiens GN=HSPA8 PE=1 SV=1	2	20	20	17	16	18	15	16	17	18	16	18	15	16	17	18	13	15	12	13	14	15	42.3	42.3	38.9	70.897	646	646;639	3.48	44	53	51	45	50	45	0	309.66	31.1	38.9	28.5
P38646	P38646	P38646	9	9	9	Stress-70 protein, mitochondrial	HSPA9	Homo sapiens	>sp|P38646|GRP75_HUMAN Stress-70 protein, mitochondrial OS=Homo sapiens GN=HSPA9 PE=1 SV=2	1	9	9	9	7	8	6	5	8	7	7	8	6	5	8	7	7	8	6	5	8	7	19.1	19.1	19.1	73.68	679	679	3.6	10	13	11	16	13	12	0	96.029	14.7	17.1	12.7
P04792	P04792	P04792	3	3	3	Heat shock protein beta-1	HSPB1	Homo sapiens	>sp|P04792|HSPB1_HUMAN Heat shock protein beta-1 OS=Homo sapiens GN=HSPB1 PE=1 SV=2	1	3	3	3	3	2	3	3	3	3	3	2	3	3	3	3	3	2	3	3	3	3	8.8	8.8	8.8	22.782	205	205	3.52	7	7	8	8	6	8	0	24.492	8.8	8.3	8.8
P10809	P10809	P10809	2	2	2	60 kDa heat shock protein, mitochondrial	HSPD1	Homo sapiens	>sp|P10809|CH60_HUMAN 60 kDa heat shock protein, mitochondrial OS=Homo sapiens GN=HSPD1 PE=1 SV=2	1	2	2	2	1	0	1	1	0	0	1	0	1	1	0	0	1	0	1	1	0	0	6.6	6.6	6.6	61.054	573	573	4.78	1			3		5	0	14.818	3.7	0	3.7
O43464;P83110	O43464	O43464	3;1	3;1	3;1	Serine protease HTRA2, mitochondrial	HTRA2	Homo sapiens	>sp|O43464|HTRA2_HUMAN Serine protease HTRA2, mitochondrial OS=Homo sapiens GN=HTRA2 PE=1 SV=2	2	3	3	3	3	3	3	0	0	0	3	3	3	0	0	0	3	3	3	0	0	0	7.6	7.6	7.6	48.84	458	458;453	5				5	5	5	0	26.407	7.6	7.6	7.6
Q9Y4L1	Q9Y4L1	Q9Y4L1	1	1	1	Hypoxia up-regulated protein 1	HYOU1	Homo sapiens	>sp|Q9Y4L1|HYOU1_HUMAN Hypoxia up-regulated protein 1 OS=Homo sapiens GN=HYOU1 PE=1 SV=1	1	1	1	1	1	1	1	1	1	1	1	1	1	1	1	1	1	1	1	1	1	1	1.9	1.9	1.9	111.33	999	999	3.57	1	1	1	2	1	1	0	23.075	1.9	1.9	1.9
O75874	O75874	O75874	1	1	1	Isocitrate dehydrogenase [NADP] cytoplasmic	IDH1	Homo sapiens	>sp|O75874|IDHC_HUMAN Isocitrate dehydrogenase [NADP] cytoplasmic OS=Homo sapiens GN=IDH1 PE=1 SV=2	1	1	1	1	1	1	1	0	0	0	1	1	1	0	0	0	1	1	1	0	0	0	4.1	4.1	4.1	46.659	414	414	5				1	1	1	0.0026882	6.5821	4.1	4.1	4.1
P50213	P50213	P50213	1	1	1	Isocitrate dehydrogenase [NAD] subunit alpha, mitochondrial	IDH3A	Homo sapiens	>sp|P50213|IDH3A_HUMAN Isocitrate dehydrogenase [NAD] subunit alpha, mitochondrial OS=Homo sapiens GN=IDH3A PE=1 SV=1	1	1	1	1	0	1	0	0	1	0	0	1	0	0	1	0	0	1	0	0	1	0	3.3	3.3	3.3	39.591	366	366	3.5		1			1		0.0029586	7.3365	0	3.3	0
O43837	O43837	O43837	2	2	2	Isocitrate dehydrogenase [NAD] subunit beta, mitochondrial	IDH3B	Homo sapiens	>sp|O43837|IDH3B_HUMAN Isocitrate dehydrogenase [NAD] subunit beta, mitochondrial OS=Homo sapiens GN=IDH3B PE=1 SV=2	1	2	2	2	2	2	2	2	1	1	2	2	2	2	1	1	2	2	2	2	1	1	9.4	9.4	9.4	42.183	385	385	3.78	3	2	2	4	3	4	0	21.142	9.4	9.4	9.4
Q12905	Q12905	Q12905	6	6	6	Interleukin enhancer-binding factor 2	ILF2	Homo sapiens	>sp|Q12905|ILF2_HUMAN Interleukin enhancer-binding factor 2 OS=Homo sapiens GN=ILF2 PE=1 SV=2	1	6	6	6	5	5	5	5	6	6	5	5	5	5	6	6	5	5	5	5	6	6	28.5	28.5	28.5	43.062	390	390	3.37	10	10	10	7	8	9	0	83.107	21.3	21.3	21.3
Q12906	Q12906	Q12906	2	2	2	Interleukin enhancer-binding factor 3	ILF3	Homo sapiens	>sp|Q12906|ILF3_HUMAN Interleukin enhancer-binding factor 3 OS=Homo sapiens GN=ILF3 PE=1 SV=3	1	2	2	2	1	0	0	0	1	0	1	0	0	0	1	0	1	0	0	0	1	0	2.8	2.8	2.8	95.337	894	894	3		1		1			0	12.255	1.3	0	0
P20839	P20839	P20839	7	7	7	Inosine-5-monophosphate dehydrogenase 1	IMPDH1	Homo sapiens	>sp|P20839|IMDH1_HUMAN Inosine-5-monophosphate dehydrogenase 1 OS=Homo sapiens GN=IMPDH1 PE=1 SV=2	1	7	7	7	6	6	5	5	6	6	6	6	5	5	6	6	6	6	5	5	6	6	17.3	17.3	17.3	55.405	514	514	3.48	10	11	11	11	12	9	0	60.527	15	14.8	13.6
Q16352	Q16352	Q16352	4	3	3	Alpha-internexin	INA	Homo sapiens	>sp|Q16352|AINX_HUMAN Alpha-internexin OS=Homo sapiens GN=INA PE=1 SV=2	1	4	3	3	3	4	2	3	3	3	2	3	1	2	2	2	2	3	1	2	2	2	8.4	6.6	6.6	55.39	499	499	3.24	5	5	4	3	6	2	0	28.197	4.4	8.4	4.4
Q15046	Q15046	Q15046	1	1	1	Lysine--tRNA ligase	KARS	Homo sapiens	>sp|Q15046|SYK_HUMAN Lysine--tRNA ligase OS=Homo sapiens GN=KARS PE=1 SV=3	1	1	1	1	1	1	1	1	1	1	1	1	1	1	1	1	1	1	1	1	1	1	1.8	1.8	1.8	68.047	597	597	3.5	2	2	2	2	2	2	0.0033113	8.9299	1.8	1.8	1.8
Q13303	Q13303	Q13303	1	1	1	Voltage-gated potassium channel subunit beta-2	KCNAB2	Homo sapiens	>sp|Q13303|KCAB2_HUMAN Voltage-gated potassium channel subunit beta-2 OS=Homo sapiens GN=KCNAB2 PE=1 SV=2	1	1	1	1	1	0	1	0	0	0	1	0	1	0	0	0	1	0	1	0	0	0	4.1	4.1	4.1	41	367	367	5				1		1	0.002907	7.0526	4.1	0	4.1
Q07666	Q07666	Q07666	1	1	1	KH domain-containing, RNA-binding, signal transduction-associated protein 1	KHDRBS1	Homo sapiens	>sp|Q07666|KHDR1_HUMAN KH domain-containing, RNA-binding, signal transduction-associated protein 1 OS=Homo sapiens GN=KHDRBS1 PE=1 SV=1	1	1	1	1	0	1	0	0	0	0	0	1	0	0	0	0	0	1	0	0	0	0	4.5	4.5	4.5	48.227	443	443	5					2		0.0027548	6.7423	0	4.5	0
Q9NZY2	Q9NZY2	Q9NZY2	1	1	1	Putative uncharacterized protein FAM30A	FAM30A	Homo sapiens	>sp|Q9NZY2|FA30A_HUMAN Putative uncharacterized protein FAM30A OS=Homo sapiens GN=FAM30A PE=5 SV=2	1	1	1	1	1	1	1	1	1	1	1	1	1	1	1	1	1	1	1	1	1	1	10.4	10.4	10.4	14.625	134	134	3.85	2	1	2	3	2	3	0.0028986	7.0438	10.4	10.4	10.4
P07195;P00338;Q6ZMR3;P07864;Q9BYZ2	P07195	P07195	8;2;1;1;1	8;2;1;1;1	8;2;1;1;1	L-lactate dehydrogenase B chain	LDHB	Homo sapiens	>sp|P07195|LDHB_HUMAN L-lactate dehydrogenase B chain OS=Homo sapiens GN=LDHB PE=1 SV=2	5	8	8	8	3	7	3	3	3	4	3	7	3	3	3	4	3	7	3	3	3	4	26.3	26.3	26.3	36.638	334	334;332;332;332;381	3.72	4	5	6	3	9	5	0	55.464	11.1	22.2	12.3
P09382	P09382	P09382	2	2	2	Galectin-1	LGALS1	Homo sapiens	>sp|P09382|LEG1_HUMAN Galectin-1 OS=Homo sapiens GN=LGALS1 PE=1 SV=2	1	2	2	2	2	2	2	2	2	2	2	2	2	2	2	2	2	2	2	2	2	2	14.8	14.8	14.8	14.716	135	135	3.43	3	4	4	4	3	3	0	11.688	14.8	14.8	14.8
Q99538	Q99538	Q99538	1	1	1	Legumain	LGMN	Homo sapiens	>sp|Q99538|LGMN_HUMAN Legumain OS=Homo sapiens GN=LGMN PE=1 SV=1	1	1	1	1	0	1	1	1	0	1	0	1	1	1	0	1	0	1	1	1	0	1	1.8	1.8	1.8	49.411	433	433	3.75	1		1		1	1	0.0098522	5.8232	0	1.8	1.8
Q9NUP9;O14910	Q9NUP9;O14910	Q9NUP9	2;1	2;1	2;1	Protein lin-7 homolog C	LIN7C	Homo sapiens	>sp|Q9NUP9|LIN7C_HUMAN Protein lin-7 homolog C OS=Homo sapiens GN=LIN7C PE=1 SV=1;>sp|O14910|LIN7A_HUMAN Protein lin-7 homolog A OS=Homo sapiens GN=LIN7A PE=1 SV=2	2	2	2	2	1	1	2	2	0	0	1	1	2	2	0	0	1	1	2	2	0	0	7.6	7.6	7.6	21.834	197	197;233	4	2			1	2	2	0	11.555	3.6	4.1	7.6
P78559	P78559	P78559	3	2	2	Microtubule-associated protein 1A	MAP1A	Homo sapiens	>sp|P78559|MAP1A_HUMAN Microtubule-associated protein 1A OS=Homo sapiens GN=MAP1A PE=1 SV=6	1	3	2	2	3	1	2	1	1	1	2	0	1	0	0	0	2	0	1	0	0	0	1.7	1.3	1.3	305.48	2803	2803	4.67				2		1	0	18.481	1.7	0.4	0.9
P46821;Q8IVG5;Q5K651	P46821	P46821	9;1;1	9;1;1	8;1;1	Microtubule-associated protein 1B	MAP1B	Homo sapiens	>sp|P46821|MAP1B_HUMAN Microtubule-associated protein 1B OS=Homo sapiens GN=MAP1B PE=1 SV=2	3	9	9	8	5	6	6	7	7	6	5	6	6	7	7	6	4	5	5	6	6	5	4.7	4.7	4.3	270.63	2468	2468;1584;1589	3.51	14	15	14	14	14	15	0	98.923	2.8	3.6	3.2
P11137	P11137	P11137	3	3	3	Microtubule-associated protein 2	MAP2	Homo sapiens	>sp|P11137|MTAP2_HUMAN Microtubule-associated protein 2 OS=Homo sapiens GN=MAP2 PE=1 SV=4	1	3	3	3	1	2	2	2	3	3	1	2	2	2	3	3	1	2	2	2	3	3	2.1	2.1	2.1	199.52	1827	1827	3.35	3	4	5	2	3	3	0	20.511	0.5	1.2	1.2
Q9UPY8	Q9UPY8	Q9UPY8	1	1	1	Microtubule-associated protein RP/EB family member 3	MAPRE3	Homo sapiens	>sp|Q9UPY8|MARE3_HUMAN Microtubule-associated protein RP/EB family member 3 OS=Homo sapiens GN=MAPRE3 PE=1 SV=1	1	1	1	1	1	1	1	0	1	0	1	1	1	0	1	0	1	1	1	0	1	0	4.3	4.3	4.3	31.982	281	281	4.25		1		1	1	1	0.0032787	8.821	4.3	4.3	4.3
P43243	P43243	P43243	4	4	4	Matrin-3	MATR3	Homo sapiens	>sp|P43243|MATR3_HUMAN Matrin-3 OS=Homo sapiens GN=MATR3 PE=1 SV=2	1	4	4	4	3	3	4	3	3	3	3	3	4	3	3	3	3	3	4	3	3	3	8.4	8.4	8.4	94.622	847	847	3.7	6	5	5	7	6	8	0	43.661	5.9	5.9	8.4
O95983	O95983	O95983	1	1	1	Methyl-CpG-binding domain protein 3	MBD3	Homo sapiens	>sp|O95983|MBD3_HUMAN Methyl-CpG-binding domain protein 3 OS=Homo sapiens GN=MBD3 PE=1 SV=1	1	1	1	1	1	1	1	0	0	0	1	1	1	0	0	0	1	1	1	0	0	0	5.2	5.2	5.2	32.844	291	291	5				1	1	1	0.0030488	7.9034	5.2	5.2	5.2
P40925	P40925	P40925	2	2	2	Malate dehydrogenase, cytoplasmic	MDH1	Homo sapiens	>sp|P40925|MDHC_HUMAN Malate dehydrogenase, cytoplasmic OS=Homo sapiens GN=MDH1 PE=1 SV=4	1	2	2	2	2	1	1	1	1	1	2	1	1	1	1	1	2	1	1	1	1	1	7.5	7.5	7.5	36.426	334	334	3.33	1	2	2	2	1	1	0	29.122	7.5	5.1	5.1
P40926	P40926	P40926	2	2	2	Malate dehydrogenase, mitochondrial	MDH2	Homo sapiens	>sp|P40926|MDHM_HUMAN Malate dehydrogenase, mitochondrial OS=Homo sapiens GN=MDH2 PE=1 SV=3	1	2	2	2	1	1	1	1	1	2	1	1	1	1	1	2	1	1	1	1	1	2	8.9	8.9	8.9	35.503	338	338	3.64	2	2	3	2	2	3	0	17.967	5.6	5.6	5.6
Q14168	Q14168	Q14168	1	1	1	MAGUK p55 subfamily member 2	MPP2	Homo sapiens	>sp|Q14168|MPP2_HUMAN MAGUK p55 subfamily member 2 OS=Homo sapiens GN=MPP2 PE=1 SV=3	1	1	1	1	1	0	0	0	0	0	1	0	0	0	0	0	1	0	0	0	0	0	2.1	2.1	2.1	64.58	576	576	4				1			0.0033898	9.2529	2.1	0	0
P26038;P35241;P15311	P26038;P35241;P15311	P26038	1;1;1	1;1;1	1;1;1	Moesin	MSN	Homo sapiens	>sp|P26038|MOES_HUMAN Moesin OS=Homo sapiens GN=MSN PE=1 SV=3;>sp|P35241|RADI_HUMAN Radixin OS=Homo sapiens GN=RDX PE=1 SV=1;>sp|P15311|EZRI_HUMAN Ezrin OS=Homo sapiens GN=EZR PE=1 SV=4	3	1	1	1	1	0	1	0	0	0	1	0	1	0	0	0	1	0	1	0	0	0	1.6	1.6	1.6	67.819	577	577;583;586	4.67				2		1	0.0026316	6.2912	1.6	0	1.6
P35580	P35580	P35580	20	20	16	Myosin-10	MYH10	Homo sapiens	>sp|P35580|MYH10_HUMAN Myosin-10 OS=Homo sapiens GN=MYH10 PE=1 SV=3	1	20	20	16	12	17	10	16	20	16	12	17	10	16	20	16	9	13	8	13	16	12	14.8	14.8	12.4	229	1976	1976	3.24	39	42	35	24	38	23	0	323.31	7.7	12.8	6.5
Q7Z406	Q7Z406	Q7Z406	5	3	3	Myosin-14	MYH14	Homo sapiens	>sp|Q7Z406|MYH14_HUMAN Myosin-14 OS=Homo sapiens GN=MYH14 PE=1 SV=2	1	5	3	3	3	2	1	3	4	3	1	0	0	2	2	1	1	0	0	2	2	1	2.9	1.6	1.6	227.87	1995	1995	2.17	2	2	1	1			0	16.849	1.8	1.3	0.8
P35579	P35579	P35579	9	7	6	Myosin-9	MYH9	Homo sapiens	>sp|P35579|MYH9_HUMAN Myosin-9 OS=Homo sapiens GN=MYH9 PE=1 SV=4	1	9	7	6	8	7	7	8	6	6	7	5	6	6	4	4	6	4	5	5	3	3	7.4	6	5.2	226.53	1960	1960	3.51	13	10	10	14	11	12	0	118.67	6.6	5.6	5.6
P19105;O14950;P24844	P19105;O14950;P24844	P19105	6;6;3	6;6;3	6;6;3	Myosin regulatory light chain 12A	MYL12A	Homo sapiens	>sp|P19105|ML12A_HUMAN Myosin regulatory light chain 12A OS=Homo sapiens GN=MYL12A PE=1 SV=2;>sp|O14950|ML12B_HUMAN Myosin regulatory light chain 12B OS=Homo sapiens GN=MYL12B PE=1 SV=2;>sp|P24844|MYL9_HUMAN Myosin regulatory light polypeptide 9 OS=Homo sa	3	6	6	6	3	5	3	5	6	5	3	5	3	5	6	5	3	5	3	5	6	5	51.5	51.5	51.5	19.794	171	171;172;172	3.3	16	17	16	11	17	10	0	130	26.9	45	26.9
P60660;P14649	P60660	P60660	6;1	6;1	6;1	Myosin light polypeptide 6	MYL6	Homo sapiens	>sp|P60660|MYL6_HUMAN Myosin light polypeptide 6 OS=Homo sapiens GN=MYL6 PE=1 SV=2	2	6	6	6	4	3	3	5	5	4	4	3	3	5	5	4	4	3	3	5	5	4	40.4	40.4	40.4	16.93	151	151;208	3.3	15	14	12	11	11	11	0	53.788	34.4	24.5	24.5
Q92614	Q92614	Q92614	1	1	1	Unconventional myosin-XVIIIa	MYO18A	Homo sapiens	>sp|Q92614|MY18A_HUMAN Unconventional myosin-XVIIIa OS=Homo sapiens GN=MYO18A PE=1 SV=3	1	1	1	1	0	0	1	0	0	0	0	0	1	0	0	0	0	0	1	0	0	0	1	1	1	233.11	2054	2054	6						1	0.010101	5.9324	0	0	1
Q9UM54	Q9UM54	Q9UM54	4	4	4	Unconventional myosin-VI	MYO6	Homo sapiens	>sp|Q9UM54|MYO6_HUMAN Unconventional myosin-VI OS=Homo sapiens GN=MYO6 PE=1 SV=4	1	4	4	4	1	3	1	3	4	2	1	3	1	3	4	2	1	3	1	3	4	2	4.3	4.3	4.3	149.69	1294	1294	3.15	4	5	3	2	4	2	0	32.773	1.2	3.5	1.2
P54920;Q9H115	P54920	P54920	3;1	3;1	3;1	Alpha-soluble NSF attachment protein	NAPA	Homo sapiens	>sp|P54920|SNAA_HUMAN Alpha-soluble NSF attachment protein OS=Homo sapiens GN=NAPA PE=1 SV=3	2	3	3	3	2	3	2	2	2	2	2	3	2	2	2	2	2	3	2	2	2	2	12.9	12.9	12.9	33.232	295	295;298	3.67	3	4	4	4	5	4	0	28.602	8.8	12.9	8.8
Q9Y2A7	Q9Y2A7	Q9Y2A7	1	1	1	Nck-associated protein 1	NCKAP1	Homo sapiens	>sp|Q9Y2A7|NCKP1_HUMAN Nck-associated protein 1 OS=Homo sapiens GN=NCKAP1 PE=1 SV=1	1	1	1	1	0	0	0	1	1	1	0	0	0	1	1	1	0	0	0	1	1	1	1.8	1.8	1.8	128.79	1128	1128	2	1	1	1				0.0028329	6.9079	0	0	0
O00483	O00483	O00483	1	1	1	Cytochrome c oxidase subunit NDUFA4	NDUFA4	Homo sapiens	>sp|O00483|NDUA4_HUMAN Cytochrome c oxidase subunit NDUFA4 OS=Homo sapiens GN=NDUFA4 PE=1 SV=1	1	1	1	1	1	1	1	1	1	1	1	1	1	1	1	1	1	1	1	1	1	1	14.8	14.8	14.8	9.3697	81	81	3.5	2	2	2	2	2	2	0.0034965	9.8916	14.8	14.8	14.8
P56556	P56556	P56556	1	1	1	NADH dehydrogenase [ubiquinone] 1 alpha subcomplex subunit 6	NDUFA6	Homo sapiens	>sp|P56556|NDUA6_HUMAN NADH dehydrogenase [ubiquinone] 1 alpha subcomplex subunit 6 OS=Homo sapiens GN=NDUFA6 PE=1 SV=3	1	1	1	1	1	1	1	1	1	1	1	1	1	1	1	1	1	1	1	1	1	1	5.2	5.2	5.2	17.871	154	154	3.64	2	3	1	3	2	3	0.010152	5.9919	5.2	5.2	5.2
P51970	P51970	P51970	1	1	1	NADH dehydrogenase [ubiquinone] 1 alpha subcomplex subunit 8	NDUFA8	Homo sapiens	>sp|P51970|NDUA8_HUMAN NADH dehydrogenase [ubiquinone] 1 alpha subcomplex subunit 8 OS=Homo sapiens GN=NDUFA8 PE=1 SV=3	1	1	1	1	1	1	1	1	1	1	1	1	1	1	1	1	1	1	1	1	1	1	7.6	7.6	7.6	20.105	172	172	3.31	3	2	1	3	3	1	0	12.466	7.6	7.6	7.6
Q16795	Q16795	Q16795	2	2	2	NADH dehydrogenase [ubiquinone] 1 alpha subcomplex subunit 9, mitochondrial	NDUFA9	Homo sapiens	>sp|Q16795|NDUA9_HUMAN NADH dehydrogenase [ubiquinone] 1 alpha subcomplex subunit 9, mitochondrial OS=Homo sapiens GN=NDUFA9 PE=1 SV=2	1	2	2	2	1	1	1	1	1	0	1	1	1	1	1	0	1	1	1	1	1	0	7.7	7.7	7.7	42.509	377	377	3.29	2	1		2	1	1	0	13.09	2.7	2.7	5
P17568	P17568	P17568	1	1	1	NADH dehydrogenase [ubiquinone] 1 beta subcomplex subunit 7	NDUFB7	Homo sapiens	>sp|P17568|NDUB7_HUMAN NADH dehydrogenase [ubiquinone] 1 beta subcomplex subunit 7 OS=Homo sapiens GN=NDUFB7 PE=1 SV=4	1	1	1	1	1	0	1	1	0	0	1	0	1	1	0	0	1	0	1	1	0	0	7.3	7.3	7.3	16.402	137	137	3.67	1			1		1	0.0099256	5.8916	7.3	0	7.3
P28331	P28331	P28331	3	3	3	NADH-ubiquinone oxidoreductase 75 kDa subunit, mitochondrial	NDUFS1	Homo sapiens	>sp|P28331|NDUS1_HUMAN NADH-ubiquinone oxidoreductase 75 kDa subunit, mitochondrial OS=Homo sapiens GN=NDUFS1 PE=1 SV=3	1	3	3	3	3	2	3	2	2	1	3	2	3	2	2	1	3	2	3	2	2	1	7.2	7.2	7.2	79.467	727	727	3.5	4	4	2	5	3	4	0	39.543	7.2	4.5	7.2
O75489	O75489	O75489	3	3	3	NADH dehydrogenase [ubiquinone] iron-sulfur protein 3, mitochondrial	NDUFS3	Homo sapiens	>sp|O75489|NDUS3_HUMAN NADH dehydrogenase [ubiquinone] iron-sulfur protein 3, mitochondrial OS=Homo sapiens GN=NDUFS3 PE=1 SV=1	1	3	3	3	3	1	3	2	2	3	3	1	3	2	2	3	3	1	3	2	2	3	13.3	13.3	13.3	30.241	264	264	3.55	4	3	4	4	2	5	0	25.375	13.3	4.9	13.3
O43181	O43181	O43181	1	1	1	NADH dehydrogenase [ubiquinone] iron-sulfur protein 4, mitochondrial	NDUFS4	Homo sapiens	>sp|O43181|NDUS4_HUMAN NADH dehydrogenase [ubiquinone] iron-sulfur protein 4, mitochondrial OS=Homo sapiens GN=NDUFS4 PE=1 SV=1	1	1	1	1	1	1	1	1	1	1	1	1	1	1	1	1	1	1	1	1	1	1	8.6	8.6	8.6	20.108	175	175	3.38	3	2	1	3	2	2	0.0032258	8.5451	8.6	8.6	8.6
O75251	O75251	O75251	1	1	1	NADH dehydrogenase [ubiquinone] iron-sulfur protein 7, mitochondrial	NDUFS7	Homo sapiens	>sp|O75251|NDUS7_HUMAN NADH dehydrogenase [ubiquinone] iron-sulfur protein 7, mitochondrial OS=Homo sapiens GN=NDUFS7 PE=1 SV=3	1	1	1	1	0	0	0	0	1	0	0	0	0	0	1	0	0	0	0	0	1	0	4.2	4.2	4.2	23.563	213	213	2		1					0.010076	5.931	0	0	0
P49821	P49821	P49821	3	3	3	NADH dehydrogenase [ubiquinone] flavoprotein 1, mitochondrial	NDUFV1	Homo sapiens	>sp|P49821|NDUV1_HUMAN NADH dehydrogenase [ubiquinone] flavoprotein 1, mitochondrial OS=Homo sapiens GN=NDUFV1 PE=1 SV=4	1	3	3	3	2	1	1	1	2	2	2	1	1	1	2	2	2	1	1	1	2	2	12.9	12.9	12.9	50.817	464	464	3.31	2	4	3	3	2	2	0	29.425	6	4.3	4.3
P19404	P19404	P19404	4	4	4	NADH dehydrogenase [ubiquinone] flavoprotein 2, mitochondrial	NDUFV2	Homo sapiens	>sp|P19404|NDUV2_HUMAN NADH dehydrogenase [ubiquinone] flavoprotein 2, mitochondrial OS=Homo sapiens GN=NDUFV2 PE=1 SV=2	1	4	4	4	3	3	3	2	2	2	3	3	3	2	2	2	3	3	3	2	2	2	24.5	24.5	24.5	27.391	249	249	3.4	5	6	5	4	6	4	0	38.148	20.5	13.7	20.5
Q7Z6G3	Q7Z6G3	Q7Z6G3	1	1	1	N-terminal EF-hand calcium-binding protein 2	NECAB2	Homo sapiens	>sp|Q7Z6G3|NECA2_HUMAN N-terminal EF-hand calcium-binding protein 2 OS=Homo sapiens GN=NECAB2 PE=1 SV=1	1	1	1	1	0	1	0	0	1	0	0	1	0	0	1	0	0	1	0	0	1	0	2.8	2.8	2.8	43.193	386	386	3		2			1		0.0028249	6.8933	0	2.8	0
P07196	P07196	P07196	12	11	11	Neurofilament light polypeptide	NEFL	Homo sapiens	>sp|P07196|NFL_HUMAN Neurofilament light polypeptide OS=Homo sapiens GN=NEFL PE=1 SV=3	1	12	11	11	5	10	7	9	10	9	4	9	6	8	9	8	4	9	6	8	9	8	30.6	28.9	28.9	61.516	543	543	3.34	14	14	11	7	13	11	0	88.331	14	22.7	16.4
P07197	P07197	P07197	7	6	6	Neurofilament medium polypeptide	NEFM	Homo sapiens	>sp|P07197|NFM_HUMAN Neurofilament medium polypeptide OS=Homo sapiens GN=NEFM PE=1 SV=3	1	7	6	6	7	6	4	6	6	5	6	5	3	5	5	4	6	5	3	5	5	4	11.4	10.4	10.4	102.47	916	916	3.14	11	14	6	11	9	5	0	67.144	11.4	9.8	5.9
Q9BPW8;O75323	Q9BPW8;O75323	Q9BPW8	2;1	2;1	2;1	Protein NipSnap homolog 1	NIPSNAP1	Homo sapiens	>sp|Q9BPW8|NIPS1_HUMAN Protein NipSnap homolog 1 OS=Homo sapiens GN=NIPSNAP1 PE=1 SV=1;>sp|O75323|NIPS2_HUMAN Protein NipSnap homolog 2 OS=Homo sapiens GN=GBAS PE=1 SV=1	2	2	2	2	2	1	2	1	1	1	2	1	2	1	1	1	2	1	2	1	1	1	7	7	7	33.31	284	284;286	3.71	2	2	2	3	2	3	0	22.67	7	4.9	7
P22392;P15531;O60361	P22392;P15531	P22392	3;3;1	3;3;1	3;3;1	Nucleoside diphosphate kinase B	NME2	Homo sapiens	>sp|P22392|NDKB_HUMAN Nucleoside diphosphate kinase B OS=Homo sapiens GN=NME2 PE=1 SV=1;>sp|P15531|NDKA_HUMAN Nucleoside diphosphate kinase A OS=Homo sapiens GN=NME1 PE=1 SV=1	3	3	3	3	1	1	0	1	1	3	1	1	0	1	1	3	1	1	0	1	1	3	19.1	19.1	19.1	17.298	152	152;152;137	2.78	2	1	4	1	1		0	17.02	5.3	5.3	0
Q15155;P69849;Q5JPE7	Q15155;P69849;Q5JPE7	Q15155	1;1;1	1;1;1	1;1;1	Nodal modulator 1	NOMO1	Homo sapiens	>sp|Q15155|NOMO1_HUMAN Nodal modulator 1 OS=Homo sapiens GN=NOMO1 PE=1 SV=5;>sp|P69849|NOMO3_HUMAN Nodal modulator 3 OS=Homo sapiens GN=NOMO3 PE=3 SV=2;>sp|Q5JPE7|NOMO2_HUMAN Nodal modulator 2 OS=Homo sapiens GN=NOMO2 PE=1 SV=1	3	1	1	1	1	0	1	1	0	0	1	0	1	1	0	0	1	0	1	1	0	0	1.6	1.6	1.6	134.32	1222	1222;1222;1267	4.25	1			1		2	0	12.005	1.6	0	1.6
P06748	P06748	P06748	1	1	1	Nucleophosmin	NPM1	Homo sapiens	>sp|P06748|NPM_HUMAN Nucleophosmin OS=Homo sapiens GN=NPM1 PE=1 SV=2	1	1	1	1	1	0	1	1	1	1	1	0	1	1	1	1	1	0	1	1	1	1	7.1	7.1	7.1	32.575	294	294	2.56	3	2	2	1		1	0.0034247	9.4999	7.1	0	7.1
P49902	P49902	P49902	1	1	1	Cytosolic purine 5-nucleotidase	NT5C2	Homo sapiens	>sp|P49902|5NTC_HUMAN Cytosolic purine 5-nucleotidase OS=Homo sapiens GN=NT5C2 PE=1 SV=1	1	1	1	1	0	0	1	1	1	1	0	0	1	1	1	1	0	0	1	1	1	1	2.3	2.3	2.3	64.969	561	561	2.6	2	1	1			1	0.0032362	8.6643	0	0	2.3
O43809	O43809	O43809	1	1	1	Cleavage and polyadenylation specificity factor subunit 5	NUDT21	Homo sapiens	>sp|O43809|CPSF5_HUMAN Cleavage and polyadenylation specificity factor subunit 5 OS=Homo sapiens GN=NUDT21 PE=1 SV=1	1	1	1	1	1	0	1	0	0	0	1	0	1	0	0	0	1	0	1	0	0	0	6.6	6.6	6.6	26.227	227	227	5				1		1	0.0027322	6.6729	6.6	0	6.6
Q9NX40	Q9NX40	Q9NX40	1	1	1	OCIA domain-containing protein 1	OCIAD1	Homo sapiens	>sp|Q9NX40|OCAD1_HUMAN OCIA domain-containing protein 1 OS=Homo sapiens GN=OCIAD1 PE=1 SV=1	1	1	1	1	1	1	0	0	1	0	1	1	0	0	1	0	1	1	0	0	1	0	7.3	7.3	7.3	27.626	245	245	4		1		1	2		0.002994	7.4378	7.3	7.3	0
Q96CV9	Q96CV9	Q96CV9	1	1	1	Optineurin	OPTN	Homo sapiens	>sp|Q96CV9|OPTN_HUMAN Optineurin OS=Homo sapiens GN=OPTN PE=1 SV=2	1	1	1	1	0	0	1	0	0	0	0	0	1	0	0	0	0	0	1	0	0	0	2.3	2.3	2.3	65.92	577	577	6						1	0.010309	6.0364	0	0	2.3
P11940;Q5JQF8;Q4VXU2;Q9H361;Q13310	P11940;Q5JQF8;Q4VXU2;Q9H361;Q13310	P11940	2;1;1;1;1	2;1;1;1;1	2;1;1;1;1	Polyadenylate-binding protein 1	PABPC1	Homo sapiens	>sp|P11940|PABP1_HUMAN Polyadenylate-binding protein 1 OS=Homo sapiens GN=PABPC1 PE=1 SV=2;>sp|Q5JQF8|PAP1M_HUMAN Polyadenylate-binding protein 1-like 2 OS=Homo sapiens GN=PABPC1L2A PE=2 SV=1;>sp|Q4VXU2|PAP1L_HUMAN Polyadenylate-binding protein 1-like OS=H	5	2	2	2	1	1	2	1	1	1	1	1	2	1	1	1	1	1	2	1	1	1	4.2	4.2	4.2	70.67	636	636;200;614;631;644	3.92	1	2	2	2	2	3	0	22.876	2.5	2.5	4.2
Q99497	Q99497	Q99497	1	1	1	Protein DJ-1	PARK7	Homo sapiens	>sp|Q99497|PARK7_HUMAN Protein DJ-1 OS=Homo sapiens GN=PARK7 PE=1 SV=2	1	1	1	1	1	1	1	1	1	1	1	1	1	1	1	1	1	1	1	1	1	1	13.8	13.8	13.8	19.891	189	189	3.62	2	2	2	2	3	2	0.0036765	11.188	13.8	13.8	13.8
Q15366	Q15366	Q15366	2	2	2	Poly(rC)-binding protein 2	PCBP2	Homo sapiens	>sp|Q15366|PCBP2_HUMAN Poly(rC)-binding protein 2 OS=Homo sapiens GN=PCBP2 PE=1 SV=1	1	2	2	2	2	2	2	2	1	1	2	2	2	2	1	1	2	2	2	2	1	1	7.9	7.9	7.9	38.58	365	365	3.93	3	1	1	3	3	4	0	16.738	7.9	7.9	7.9
P05166	P05166	P05166	1	1	1	Propionyl-CoA carboxylase beta chain, mitochondrial	PCCB	Homo sapiens	>sp|P05166|PCCB_HUMAN Propionyl-CoA carboxylase beta chain, mitochondrial OS=Homo sapiens GN=PCCB PE=1 SV=3	1	1	1	1	1	1	1	1	0	0	1	1	1	1	0	0	1	1	1	1	0	0	3.2	3.2	3.2	58.215	539	539	4.2	1			1	2	1	0.0026667	6.4962	3.2	3.2	3.2
P08559	P08559	P08559	1	1	1	Pyruvate dehydrogenase E1 component subunit alpha, somatic form, mitochondrial	PDHA1	Homo sapiens	>sp|P08559|ODPA_HUMAN Pyruvate dehydrogenase E1 component subunit alpha, somatic form, mitochondrial OS=Homo sapiens GN=PDHA1 PE=1 SV=3	1	1	1	1	0	0	0	0	1	0	0	0	0	0	1	0	0	0	0	0	1	0	2.3	2.3	2.3	43.295	390	390	2		1					0.01005	5.931	0	0	0
P30101	P30101	P30101	1	1	1	Protein disulfide-isomerase A3	PDIA3	Homo sapiens	>sp|P30101|PDIA3_HUMAN Protein disulfide-isomerase A3 OS=Homo sapiens GN=PDIA3 PE=1 SV=4	1	1	1	1	1	0	1	0	0	0	1	0	1	0	0	0	1	0	1	0	0	0	2.2	2.2	2.2	56.782	505	505	5				2		2	0.0025974	6.1776	2.2	0	2.2
P08237;Q01813	P08237;Q01813	P08237	2;1	2;1	2;1	ATP-dependent 6-phosphofructokinase, muscle type	PFKM	Homo sapiens	>sp|P08237|PFKAM_HUMAN ATP-dependent 6-phosphofructokinase, muscle type OS=Homo sapiens GN=PFKM PE=1 SV=2;>sp|Q01813|PFKAP_HUMAN ATP-dependent 6-phosphofructokinase, platelet type OS=Homo sapiens GN=PFKP PE=1 SV=2	2	2	2	2	0	1	0	2	1	1	0	1	0	2	1	1	0	1	0	2	1	1	3.5	3.5	3.5	85.182	780	780;784	2.5	2	1	2		1		0	28.795	0	2.7	0
P15259;Q8N0Y7;P18669	P15259;Q8N0Y7;P18669	P15259	1;1;1	1;1;1	1;1;1	Phosphoglycerate mutase 2	PGAM2	Homo sapiens	>sp|P15259|PGAM2_HUMAN Phosphoglycerate mutase 2 OS=Homo sapiens GN=PGAM2 PE=1 SV=3;>sp|Q8N0Y7|PGAM4_HUMAN Probable phosphoglycerate mutase 4 OS=Homo sapiens GN=PGAM4 PE=3 SV=1;>sp|P18669|PGAM1_HUMAN Phosphoglycerate mutase 1 OS=Homo sapiens GN=PGAM1 PE=1	3	1	1	1	0	0	1	0	0	0	0	0	1	0	0	0	0	0	1	0	0	0	5.5	5.5	5.5	28.766	253	253;254;254	6						1	0.010204	6.0022	0	0	5.5
P00558	P00558	P00558	1	1	1	Phosphoglycerate kinase 1	PGK1	Homo sapiens	>sp|P00558|PGK1_HUMAN Phosphoglycerate kinase 1 OS=Homo sapiens GN=PGK1 PE=1 SV=3	1	1	1	1	1	0	1	1	0	1	1	0	1	1	0	1	1	0	1	1	0	1	4.1	4.1	4.1	44.614	417	417	3.5	3		1	1		3	0.0031646	8.2616	4.1	0	4.1
Q99623	Q99623	Q99623	4	4	4	Prohibitin-2	PHB2	Homo sapiens	>sp|Q99623|PHB2_HUMAN Prohibitin-2 OS=Homo sapiens GN=PHB2 PE=1 SV=2	1	4	4	4	3	4	3	3	4	4	3	4	3	3	4	4	3	4	3	3	4	4	20.1	20.1	20.1	33.296	299	299	3.43	5	8	7	5	7	5	0	53.537	13.7	20.1	13.7
O43175	O43175	O43175	3	3	3	D-3-phosphoglycerate dehydrogenase	PHGDH	Homo sapiens	>sp|O43175|SERA_HUMAN D-3-phosphoglycerate dehydrogenase OS=Homo sapiens GN=PHGDH PE=1 SV=4	1	3	3	3	1	2	0	2	2	1	1	2	0	2	2	1	1	2	0	2	2	1	6	6	6	56.65	533	533	2.88	2	2	1	1	2		0	20.014	2.1	3.9	0
P14618;P30613	P14618	P14618	15;1	15;1	15;1	Pyruvate kinase PKM	PKM	Homo sapiens	>sp|P14618|KPYM_HUMAN Pyruvate kinase PKM OS=Homo sapiens GN=PKM PE=1 SV=4	2	15	15	15	10	15	9	12	11	12	10	15	9	12	11	12	10	15	9	12	11	12	34.5	34.5	34.5	57.936	531	531;574	3.45	27	25	25	21	33	20	0	163.55	20.9	34.5	17.9
Q8IV08	Q8IV08	Q8IV08	1	1	1	Phospholipase D3	PLD3	Homo sapiens	>sp|Q8IV08|PLD3_HUMAN Phospholipase D3 OS=Homo sapiens GN=PLD3 PE=1 SV=1	1	1	1	1	0	0	0	0	1	0	0	0	0	0	1	0	0	0	0	0	1	0	2	2	2	54.705	490	490	2		1					0.0027174	6.6185	0	0	0
O43157	O43157	O43157	1	1	1	Plexin-B1	PLXNB1	Homo sapiens	>sp|O43157|PLXB1_HUMAN Plexin-B1 OS=Homo sapiens GN=PLXNB1 PE=1 SV=3	1	1	1	1	0	0	0	0	1	1	0	0	0	0	1	1	0	0	0	0	1	1	0.5	0.5	0.5	232.3	2135	2135	2.5		1	1				0.0099502	5.9045	0	0	0
P62937	P62937	P62937	2	2	2	Peptidyl-prolyl cis-trans isomerase A	PPIA	Homo sapiens	>sp|P62937|PPIA_HUMAN Peptidyl-prolyl cis-trans isomerase A OS=Homo sapiens GN=PPIA PE=1 SV=2	1	2	2	2	2	2	2	2	2	2	2	2	2	2	2	2	2	2	2	2	2	2	16.4	16.4	16.4	18.012	165	165	3.37	10	7	8	6	7	8	0	27.215	16.4	16.4	16.4
P23284	P23284	P23284	1	1	1	Peptidyl-prolyl cis-trans isomerase B	PPIB	Homo sapiens	>sp|P23284|PPIB_HUMAN Peptidyl-prolyl cis-trans isomerase B OS=Homo sapiens GN=PPIB PE=1 SV=2	1	1	1	1	1	0	1	0	0	0	1	0	1	0	0	0	1	0	1	0	0	0	6	6	6	23.742	216	216	5				1		1	0.0032573	8.7286	6	0	6
Q9UNP9	Q9UNP9	Q9UNP9	1	1	1	Peptidyl-prolyl cis-trans isomerase E	PPIE	Homo sapiens	>sp|Q9UNP9|PPIE_HUMAN Peptidyl-prolyl cis-trans isomerase E OS=Homo sapiens GN=PPIE PE=1 SV=1	1	1	1	1	1	1	1	1	1	1	1	1	1	1	1	1	1	1	1	1	1	1	3	3	3	33.43	301	301	3.46	2	2	3	2	2	2	0.0033445	9.1682	3	3	3
P36873;P62140;P62136	P36873;P62140;P62136	P36873	2;2;2	2;2;2	2;2;2	Serine/threonine-protein phosphatase PP1-gamma catalytic subunit	PPP1CC	Homo sapiens	>sp|P36873|PP1G_HUMAN Serine/threonine-protein phosphatase PP1-gamma catalytic subunit OS=Homo sapiens GN=PPP1CC PE=1 SV=1;>sp|P62140|PP1B_HUMAN Serine/threonine-protein phosphatase PP1-beta catalytic subunit OS=Homo sapiens GN=PPP1CB PE=1 SV=3;>sp|P62136|	3	2	2	2	1	2	2	1	2	1	1	2	2	1	2	1	1	2	2	1	2	1	10.8	10.8	10.8	36.983	323	323;327;330	3.8	2	3	1	2	4	3	0	20.034	5.6	10.8	10.8
P67775;P62714	P67775;P62714	P67775	1;1	1;1	1;1	Serine/threonine-protein phosphatase 2A catalytic subunit alpha isoform	PPP2CA	Homo sapiens	>sp|P67775|PP2AA_HUMAN Serine/threonine-protein phosphatase 2A catalytic subunit alpha isoform OS=Homo sapiens GN=PPP2CA PE=1 SV=1;>sp|P62714|PP2AB_HUMAN Serine/threonine-protein phosphatase 2A catalytic subunit beta isoform OS=Homo sapiens GN=PPP2CB PE=1	2	1	1	1	1	1	1	1	1	1	1	1	1	1	1	1	1	1	1	1	1	1	3.6	3.6	3.6	35.594	309	309;309	3.33	2	2	3	2	1	2	0.003413	9.4912	3.6	3.6	3.6
Q06830;Q13162	Q06830;Q13162	Q06830	2;1	1;1	1;1	Peroxiredoxin-1	PRDX1	Homo sapiens	>sp|Q06830|PRDX1_HUMAN Peroxiredoxin-1 OS=Homo sapiens GN=PRDX1 PE=1 SV=1;>sp|Q13162|PRDX4_HUMAN Peroxiredoxin-4 OS=Homo sapiens GN=PRDX4 PE=1 SV=1	2	2	1	1	2	1	1	1	1	1	1	0	0	0	0	0	1	0	0	0	0	0	9.5	4	4	22.11	199	199;271	4				1			0.0098039	5.8116	9.5	5.5	5.5
P32119	P32119	P32119	2	2	1	Peroxiredoxin-2	PRDX2	Homo sapiens	>sp|P32119|PRDX2_HUMAN Peroxiredoxin-2 OS=Homo sapiens GN=PRDX2 PE=1 SV=5	1	2	2	1	2	2	2	2	2	2	2	2	2	2	2	2	1	1	1	1	1	1	9.6	9.6	4	21.892	198	198	3.35	4	6	4	5	3	4	0	12.771	9.6	9.6	9.6
P30048	P30048	P30048	2	2	2	Thioredoxin-dependent peroxide reductase, mitochondrial	PRDX3	Homo sapiens	>sp|P30048|PRDX3_HUMAN Thioredoxin-dependent peroxide reductase, mitochondrial OS=Homo sapiens GN=PRDX3 PE=1 SV=3	1	2	2	2	2	2	1	1	1	2	2	2	1	1	1	2	2	2	1	1	1	2	9	9	9	27.692	256	256	3.93	1	2	3	3	3	3	0	13.827	9	9	4.7
P17612;P22694	P17612;P22694	P17612	2;1	2;1	2;1	cAMP-dependent protein kinase catalytic subunit alpha	PRKACA	Homo sapiens	>sp|P17612|KAPCA_HUMAN cAMP-dependent protein kinase catalytic subunit alpha OS=Homo sapiens GN=PRKACA PE=1 SV=2;>sp|P22694|KAPCB_HUMAN cAMP-dependent protein kinase catalytic subunit beta OS=Homo sapiens GN=PRKACB PE=1 SV=2	2	2	2	2	2	2	1	2	2	1	2	2	1	2	2	1	2	2	1	2	2	1	6	6	6	40.589	351	351;351	3.23	3	3	1	2	2	2	0	16.359	6	6	3.4
P22612	P22612	P22612	1	1	1	cAMP-dependent protein kinase catalytic subunit gamma	PRKACG	Homo sapiens	>sp|P22612|KAPCG_HUMAN cAMP-dependent protein kinase catalytic subunit gamma OS=Homo sapiens GN=PRKACG PE=1 SV=3	1	1	1	1	0	1	0	0	1	1	0	1	0	0	1	1	0	1	0	0	1	1	6.8	6.8	6.8	40.434	351	351	3		2	2		1		0.0030581	7.9547	0	6.8	0
P13861	P13861	P13861	2	2	2	cAMP-dependent protein kinase type II-alpha regulatory subunit	PRKAR2A	Homo sapiens	>sp|P13861|KAP2_HUMAN cAMP-dependent protein kinase type II-alpha regulatory subunit OS=Homo sapiens GN=PRKAR2A PE=1 SV=2	1	2	2	2	0	1	0	0	1	1	0	1	0	0	1	1	0	1	0	0	1	1	9.7	9.7	9.7	45.518	404	404	3.33		1	1		1		0	15.689	0	4.2	0
O14744	O14744	O14744	5	5	5	Protein arginine N-methyltransferase 5	PRMT5	Homo sapiens	>sp|O14744|ANM5_HUMAN Protein arginine N-methyltransferase 5 OS=Homo sapiens GN=PRMT5 PE=1 SV=4	1	5	5	5	4	2	1	4	3	3	4	2	1	4	3	3	4	2	1	4	3	3	11.8	11.8	11.8	72.683	637	637	3.27	4	4	3	6	3	2	0	35.821	8.5	3.6	2
Q14558	Q14558	Q14558	1	1	1	Phosphoribosyl pyrophosphate synthase-associated protein 1	PRPSAP1	Homo sapiens	>sp|Q14558|KPRA_HUMAN Phosphoribosyl pyrophosphate synthase-associated protein 1 OS=Homo sapiens GN=PRPSAP1 PE=1 SV=2	1	1	1	1	1	1	1	0	1	0	1	1	1	0	1	0	1	1	1	0	1	0	4.8	4.8	4.8	39.393	356	356	4.57		1		2	2	2	0.003003	7.4472	4.8	4.8	4.8
O75475	O75475	O75475	1	1	1	PC4 and SFRS1-interacting protein	PSIP1	Homo sapiens	>sp|O75475|PSIP1_HUMAN PC4 and SFRS1-interacting protein OS=Homo sapiens GN=PSIP1 PE=1 SV=1	1	1	1	1	1	0	1	0	1	1	1	0	1	0	1	1	1	0	1	0	1	1	3.2	3.2	3.2	60.103	530	530	3.75		1	1	1		1	0.010336	6.0503	3.2	0	3.2
P62191	P62191	P62191	1	1	1	26S protease regulatory subunit 4	PSMC1	Homo sapiens	>sp|P62191|PRS4_HUMAN 26S protease regulatory subunit 4 OS=Homo sapiens GN=PSMC1 PE=1 SV=1	1	1	1	1	1	0	1	1	1	0	1	0	1	1	1	0	1	0	1	1	1	0	3.4	3.4	3.4	49.184	440	440	3.25	1	1		1		1	0.0034483	9.6412	3.4	0	3.4
P17980	P17980	P17980	5	5	5	26S protease regulatory subunit 6A	PSMC3	Homo sapiens	>sp|P17980|PRS6A_HUMAN 26S protease regulatory subunit 6A OS=Homo sapiens GN=PSMC3 PE=1 SV=3	1	5	5	5	5	5	4	5	5	4	5	5	4	5	5	4	5	5	4	5	5	4	17.8	17.8	17.8	49.203	439	439	3.55	8	8	6	10	10	7	0	64.586	17.8	17.8	15.5
P62195	P62195	P62195	2	2	2	26S protease regulatory subunit 8	PSMC5	Homo sapiens	>sp|P62195|PRS8_HUMAN 26S protease regulatory subunit 8 OS=Homo sapiens GN=PSMC5 PE=1 SV=1	1	2	2	2	2	1	2	1	2	0	2	1	2	1	2	0	2	1	2	1	2	0	7.1	7.1	7.1	45.626	406	406	4.27	1	2		2	2	4	0	23.381	7.1	3.9	7.1
P62333	P62333	P62333	1	1	1	26S protease regulatory subunit 10B	PSMC6	Homo sapiens	>sp|P62333|PRS10_HUMAN 26S protease regulatory subunit 10B OS=Homo sapiens GN=PSMC6 PE=1 SV=1	1	1	1	1	1	1	1	1	0	0	1	1	1	1	0	0	1	1	1	1	0	0	3.9	3.9	3.9	44.172	389	389	4	1			1	1	1	0.0034364	9.5591	3.9	3.9	3.9
Q99460	Q99460	Q99460	3	3	3	26S proteasome non-ATPase regulatory subunit 1	PSMD1	Homo sapiens	>sp|Q99460|PSMD1_HUMAN 26S proteasome non-ATPase regulatory subunit 1 OS=Homo sapiens GN=PSMD1 PE=1 SV=2	1	3	3	3	2	1	1	1	2	1	2	1	1	1	2	1	2	1	1	1	2	1	5.1	5.1	5.1	105.84	953	953	3.62	1	3	2	3	2	2	0	19.497	3.5	1.3	1.3
O00231	O00231	O00231	6	6	6	26S proteasome non-ATPase regulatory subunit 11	PSMD11	Homo sapiens	>sp|O00231|PSD11_HUMAN 26S proteasome non-ATPase regulatory subunit 11 OS=Homo sapiens GN=PSMD11 PE=1 SV=3	1	6	6	6	3	3	2	3	5	4	3	3	2	3	5	4	3	3	2	3	5	4	16.8	16.8	16.8	47.463	422	422	3.22	6	7	5	6	4	4	0	56.616	8.8	8.3	5.7
O00232	O00232	O00232	1	1	1	26S proteasome non-ATPase regulatory subunit 12	PSMD12	Homo sapiens	>sp|O00232|PSD12_HUMAN 26S proteasome non-ATPase regulatory subunit 12 OS=Homo sapiens GN=PSMD12 PE=1 SV=3	1	1	1	1	1	1	1	1	1	1	1	1	1	1	1	1	1	1	1	1	1	1	2.9	2.9	2.9	52.904	456	456	3.5	2	2	2	2	2	2	0	13.318	2.9	2.9	2.9
Q13200	Q13200	Q13200	9	9	9	26S proteasome non-ATPase regulatory subunit 2	PSMD2	Homo sapiens	>sp|Q13200|PSMD2_HUMAN 26S proteasome non-ATPase regulatory subunit 2 OS=Homo sapiens GN=PSMD2 PE=1 SV=3	1	9	9	9	6	5	5	7	7	8	6	5	5	7	7	8	6	5	5	7	7	8	15.6	15.6	15.6	100.2	908	908	3.3	10	14	12	10	8	9	0	72.609	10.1	9	8.5
O43242	O43242	O43242	3	3	3	26S proteasome non-ATPase regulatory subunit 3	PSMD3	Homo sapiens	>sp|O43242|PSMD3_HUMAN 26S proteasome non-ATPase regulatory subunit 3 OS=Homo sapiens GN=PSMD3 PE=1 SV=2	1	3	3	3	2	3	2	3	3	3	2	3	2	3	3	3	2	3	2	3	3	3	8.1	8.1	8.1	60.977	534	534	3.43	7	8	7	6	8	6	0	35.891	5.2	8.1	5.2
Q15008	Q15008	Q15008	2	2	2	26S proteasome non-ATPase regulatory subunit 6	PSMD6	Homo sapiens	>sp|Q15008|PSMD6_HUMAN 26S proteasome non-ATPase regulatory subunit 6 OS=Homo sapiens GN=PSMD6 PE=1 SV=1	1	2	2	2	1	1	0	2	1	1	1	1	0	2	1	1	1	1	0	2	1	1	5.4	5.4	5.4	45.531	389	389	2.43	3	1	1	1	1		0	15.334	3.1	3.1	0
P51665	P51665	P51665	5	5	5	26S proteasome non-ATPase regulatory subunit 7	PSMD7	Homo sapiens	>sp|P51665|PSMD7_HUMAN 26S proteasome non-ATPase regulatory subunit 7 OS=Homo sapiens GN=PSMD7 PE=1 SV=2	1	5	5	5	3	4	3	4	4	5	3	4	3	4	4	5	3	4	3	4	4	5	23.5	23.5	23.5	37.025	324	324	3.48	10	12	13	10	12	10	0	53.771	13.3	20.7	13.3
O00233	O00233	O00233	1	1	1	26S proteasome non-ATPase regulatory subunit 9	PSMD9	Homo sapiens	>sp|O00233|PSMD9_HUMAN 26S proteasome non-ATPase regulatory subunit 9 OS=Homo sapiens GN=PSMD9 PE=1 SV=3	1	1	1	1	0	0	1	0	0	0	0	0	1	0	0	0	0	0	1	0	0	0	5.4	5.4	5.4	24.682	223	223	6						1	0.0027855	6.8136	0	0	5.4
Q8WXF1	Q8WXF1	Q8WXF1	1	1	1	Paraspeckle component 1	PSPC1	Homo sapiens	>sp|Q8WXF1|PSPC1_HUMAN Paraspeckle component 1 OS=Homo sapiens GN=PSPC1 PE=1 SV=1	1	1	1	1	1	1	1	1	1	1	1	1	1	1	1	1	1	1	1	1	1	1	4.4	4.4	4.4	58.743	523	523	3.91	1	2	1	2	3	2	0.0031447	8.1822	4.4	4.4	4.4
Q00577	Q00577	Q00577	2	2	2	Transcriptional activator protein Pur-alpha	PURA	Homo sapiens	>sp|Q00577|PURA_HUMAN Transcriptional activator protein Pur-alpha OS=Homo sapiens GN=PURA PE=1 SV=2	1	2	2	2	2	1	2	2	1	1	2	1	2	2	1	1	2	1	2	2	1	1	9.9	9.9	9.9	34.91	322	322	3.5	4	3	3	3	3	4	0	16.27	9.9	7.1	9.9
P06737	P06737	P06737	1	1	1	Glycogen phosphorylase, liver form	PYGL	Homo sapiens	>sp|P06737|PYGL_HUMAN Glycogen phosphorylase, liver form OS=Homo sapiens GN=PYGL PE=1 SV=4	1	1	1	1	1	1	1	1	1	0	1	1	1	1	1	0	1	1	1	1	1	0	1.7	1.7	1.7	97.147	847	847	3.6	1	1		1	1	1	0.0031348	8.1745	1.7	1.7	1.7
P61026	P61026	P61026	1	1	1	Ras-related protein Rab-10	RAB10	Homo sapiens	>sp|P61026|RAB10_HUMAN Ras-related protein Rab-10 OS=Homo sapiens GN=RAB10 PE=1 SV=1	1	1	1	1	1	1	1	1	1	1	1	1	1	1	1	1	1	1	1	1	1	1	5.5	5.5	5.5	22.541	200	200	4	1	1	1	2	2	2	0.0032468	8.6675	5.5	5.5	5.5
P62826	P62826	P62826	4	4	4	GTP-binding nuclear protein Ran	RAN	Homo sapiens	>sp|P62826|RAN_HUMAN GTP-binding nuclear protein Ran OS=Homo sapiens GN=RAN PE=1 SV=3	1	4	4	4	3	2	2	3	3	4	3	2	2	3	3	4	3	2	2	3	3	4	21.3	21.3	21.3	24.423	216	216	3.37	6	6	7	6	5	5	0	38.055	16.7	11.6	11.6
P62834;P61224;A6NIZ1	P62834;P61224;A6NIZ1	P62834	1;1;1	1;1;1	1;1;1	Ras-related protein Rap-1A	RAP1A	Homo sapiens	>sp|P62834|RAP1A_HUMAN Ras-related protein Rap-1A OS=Homo sapiens GN=RAP1A PE=1 SV=1;>sp|P61224|RAP1B_HUMAN Ras-related protein Rap-1b OS=Homo sapiens GN=RAP1B PE=1 SV=1;>sp|A6NIZ1|RP1BL_HUMAN Ras-related protein Rap-1b-like protein OS=Homo sapiens PE=2 SV	3	1	1	1	0	1	1	0	0	0	0	1	1	0	0	0	0	1	1	0	0	0	6.5	6.5	6.5	20.987	184	184;184;184	5.5					1	1	0.0035587	10.412	0	6.5	6.5
P38159;Q96E39;O75526;Q8N7X1	P38159;Q96E39	P38159	6;3;2;1	6;3;2;1	6;3;2;1	RNA-binding motif protein, X chromosome	RBMX	Homo sapiens	>sp|P38159|RBMX_HUMAN RNA-binding motif protein, X chromosome OS=Homo sapiens GN=RBMX PE=1 SV=3;>sp|Q96E39|RMXL1_HUMAN RNA binding motif protein, X-linked-like-1 OS=Homo sapiens GN=RBMXL1 PE=1 SV=1	4	6	6	6	3	5	4	4	4	5	3	5	4	4	4	5	3	5	4	4	4	5	16.9	16.9	16.9	42.331	391	391;390;392;1067	3.41	8	8	9	6	8	7	0	66.919	9	13.6	11
Q9GZN7	Q9GZN7	Q9GZN7	1	1	1	Protein rogdi homolog	ROGDI	Homo sapiens	>sp|Q9GZN7|ROGDI_HUMAN Protein rogdi homolog OS=Homo sapiens GN=ROGDI PE=1 SV=1	1	1	1	1	1	1	1	1	1	1	1	1	1	1	1	1	1	1	1	1	1	1	6.6	6.6	6.6	32.254	287	287	3.5	2	2	2	2	2	2	0.0036232	10.774	6.6	6.6	6.6
P62906	P62906	P62906	3	3	3	60S ribosomal protein L10a	RPL10A	Homo sapiens	>sp|P62906|RL10A_HUMAN 60S ribosomal protein L10a OS=Homo sapiens GN=RPL10A PE=1 SV=2	1	3	3	3	1	2	1	2	1	1	1	2	1	2	1	1	1	2	1	2	1	1	9.7	9.7	9.7	24.831	217	217	3.55	2	2	1	2	2	2	0	19.886	5.5	6	5.5
P30050	P30050	P30050	4	4	4	60S ribosomal protein L12	RPL12	Homo sapiens	>sp|P30050|RL12_HUMAN 60S ribosomal protein L12 OS=Homo sapiens GN=RPL12 PE=1 SV=1	1	4	4	4	3	4	3	3	4	4	3	4	3	3	4	4	3	4	3	3	4	4	33.9	33.9	33.9	17.818	165	165	3.39	5	8	8	6	6	5	0	49.488	24.2	33.9	24.2
P26373	P26373	P26373	2	2	2	60S ribosomal protein L13	RPL13	Homo sapiens	>sp|P26373|RL13_HUMAN 60S ribosomal protein L13 OS=Homo sapiens GN=RPL13 PE=1 SV=4	1	2	2	2	2	1	1	2	1	1	2	1	1	2	1	1	2	1	1	2	1	1	8.5	8.5	8.5	24.261	211	211	3.23	3	1	2	5	1	1	0	12.805	8.5	3.8	3.8
P61313	P61313	P61313	1	1	1	60S ribosomal protein L15	RPL15	Homo sapiens	>sp|P61313|RL15_HUMAN 60S ribosomal protein L15 OS=Homo sapiens GN=RPL15 PE=1 SV=2	1	1	1	1	1	1	1	1	1	1	1	1	1	1	1	1	1	1	1	1	1	1	5.9	5.9	5.9	24.146	204	204	3.69	2	3	2	4	1	4	0.0033223	8.9402	5.9	5.9	5.9
P18621	P18621	P18621	1	1	1	60S ribosomal protein L17	RPL17	Homo sapiens	>sp|P18621|RL17_HUMAN 60S ribosomal protein L17 OS=Homo sapiens GN=RPL17 PE=1 SV=3	1	1	1	1	1	0	0	0	0	0	1	0	0	0	0	0	1	0	0	0	0	0	8.7	8.7	8.7	21.397	184	184	4				1			0.0027473	6.7321	8.7	0	0
Q07020	Q07020	Q07020	2	2	2	60S ribosomal protein L18	RPL18	Homo sapiens	>sp|Q07020|RL18_HUMAN 60S ribosomal protein L18 OS=Homo sapiens GN=RPL18 PE=1 SV=2	1	2	2	2	1	2	1	1	1	1	1	2	1	1	1	1	1	2	1	1	1	1	13.8	13.8	13.8	21.634	188	188	3.62	2	2	2	2	3	2	0	30.74	6.9	13.8	6.9
P84098	P84098	P84098	1	1	1	60S ribosomal protein L19	RPL19	Homo sapiens	>sp|P84098|RL19_HUMAN 60S ribosomal protein L19 OS=Homo sapiens GN=RPL19 PE=1 SV=1	1	1	1	1	1	0	0	0	0	0	1	0	0	0	0	0	1	0	0	0	0	0	8.7	8.7	8.7	23.466	196	196	4				1			0.0034722	9.8251	8.7	0	0
P35268	P35268	P35268	2	2	2	60S ribosomal protein L22	RPL22	Homo sapiens	>sp|P35268|RL22_HUMAN 60S ribosomal protein L22 OS=Homo sapiens GN=RPL22 PE=1 SV=2	1	2	2	2	1	0	1	0	2	2	1	0	1	0	2	2	1	0	1	0	2	2	18.8	18.8	18.8	14.787	128	128	3.14		3	2	1		1	0	13.838	10.2	0	8.6
P62829	P62829	P62829	1	1	1	60S ribosomal protein L23	RPL23	Homo sapiens	>sp|P62829|RL23_HUMAN 60S ribosomal protein L23 OS=Homo sapiens GN=RPL23 PE=1 SV=1	1	1	1	1	1	1	1	1	1	1	1	1	1	1	1	1	1	1	1	1	1	1	14.3	14.3	14.3	14.865	140	140	3.5	1	1	1	1	1	1	0.0026954	6.5955	14.3	14.3	14.3
P62750	P62750	P62750	2	2	2	60S ribosomal protein L23a	RPL23A	Homo sapiens	>sp|P62750|RL23A_HUMAN 60S ribosomal protein L23a OS=Homo sapiens GN=RPL23A PE=1 SV=1	1	2	2	2	1	1	1	1	2	2	1	1	1	1	2	2	1	1	1	1	2	2	13.5	13.5	13.5	17.695	156	156	3.31	2	3	3	1	2	2	0	12.846	5.1	8.3	8.3
P83731	P83731	P83731	3	3	3	60S ribosomal protein L24	RPL24	Homo sapiens	>sp|P83731|RL24_HUMAN 60S ribosomal protein L24 OS=Homo sapiens GN=RPL24 PE=1 SV=1	1	3	3	3	3	3	3	3	2	3	3	3	3	3	2	3	3	3	3	3	2	3	19.1	19.1	19.1	17.779	157	157	3.76	5	4	7	8	7	7	0	22.931	19.1	19.1	19.1
P61254;Q9UNX3	P61254;Q9UNX3	P61254	2;1	2;1	2;1	60S ribosomal protein L26	RPL26	Homo sapiens	>sp|P61254|RL26_HUMAN 60S ribosomal protein L26 OS=Homo sapiens GN=RPL26 PE=1 SV=1;>sp|Q9UNX3|RL26L_HUMAN 60S ribosomal protein L26-like 1 OS=Homo sapiens GN=RPL26L1 PE=1 SV=1	2	2	2	2	1	1	1	1	2	2	1	1	1	1	2	2	1	1	1	1	2	2	12.4	12.4	12.4	17.258	145	145;145	3.31	2	3	3	1	2	2	0	12.139	6.2	6.2	6.2
P61353	P61353	P61353	2	2	2	60S ribosomal protein L27	RPL27	Homo sapiens	>sp|P61353|RL27_HUMAN 60S ribosomal protein L27 OS=Homo sapiens GN=RPL27 PE=1 SV=2	1	2	2	2	2	2	2	2	2	2	2	2	2	2	2	2	2	2	2	2	2	2	12.5	12.5	12.5	15.798	136	136	3.32	4	4	4	4	3	3	0	12.143	12.5	12.5	12.5
P46779	P46779	P46779	1	1	1	60S ribosomal protein L28	RPL28	Homo sapiens	>sp|P46779|RL28_HUMAN 60S ribosomal protein L28 OS=Homo sapiens GN=RPL28 PE=1 SV=3	1	1	1	1	1	0	1	1	0	1	1	0	1	1	0	1	1	0	1	1	0	1	7.3	7.3	7.3	15.747	137	137	3.5	1		1	1		1	0.0028011	6.8352	7.3	0	7.3
P62888	P62888	P62888	1	1	1	60S ribosomal protein L30	RPL30	Homo sapiens	>sp|P62888|RL30_HUMAN 60S ribosomal protein L30 OS=Homo sapiens GN=RPL30 PE=1 SV=2	1	1	1	1	1	1	1	1	1	1	1	1	1	1	1	1	1	1	1	1	1	1	10.4	10.4	10.4	12.784	115	115	3.62	1	1	2	1	2	1	0	12.106	10.4	10.4	10.4
P62899	P62899	P62899	1	1	1	60S ribosomal protein L31	RPL31	Homo sapiens	>sp|P62899|RL31_HUMAN 60S ribosomal protein L31 OS=Homo sapiens GN=RPL31 PE=1 SV=1	1	1	1	1	1	1	1	1	1	1	1	1	1	1	1	1	1	1	1	1	1	1	11.2	11.2	11.2	14.463	125	125	3.5	2	2	2	2	2	2	0	23.661	11.2	11.2	11.2
P42766	P42766	P42766	1	1	1	60S ribosomal protein L35	RPL35	Homo sapiens	>sp|P42766|RL35_HUMAN 60S ribosomal protein L35 OS=Homo sapiens GN=RPL35 PE=1 SV=2	1	1	1	1	0	1	0	0	1	1	0	1	0	0	1	1	0	1	0	0	1	1	7.3	7.3	7.3	14.551	123	123	3		2	1		1		0.00978	5.7976	0	7.3	0
P18077	P18077	P18077	2	2	2	60S ribosomal protein L35a	RPL35A	Homo sapiens	>sp|P18077|RL35A_HUMAN 60S ribosomal protein L35a OS=Homo sapiens GN=RPL35A PE=1 SV=2	1	2	2	2	0	0	1	1	2	2	0	0	1	1	2	2	0	0	1	1	2	2	14.5	14.5	14.5	12.538	110	110	2.83	1	2	2			1	0	11.74	0	0	6.4
P63173	P63173	P63173	2	2	2	60S ribosomal protein L38	RPL38	Homo sapiens	>sp|P63173|RL38_HUMAN 60S ribosomal protein L38 OS=Homo sapiens GN=RPL38 PE=1 SV=2	1	2	2	2	2	1	1	1	1	1	2	1	1	1	1	1	2	1	1	1	1	1	18.6	18.6	18.6	8.2178	70	70	3.72	2	3	2	5	3	3	0	19.681	18.6	18.6	18.6
Q59GN2;P62891	Q59GN2;P62891	Q59GN2	1;1	1;1	1;1	Putative 60S ribosomal protein L39-like 5	RPL39P5	Homo sapiens	>sp|Q59GN2|R39L5_HUMAN Putative 60S ribosomal protein L39-like 5 OS=Homo sapiens GN=RPL39P5 PE=5 SV=2;>sp|P62891|RL39_HUMAN 60S ribosomal protein L39 OS=Homo sapiens GN=RPL39 PE=1 SV=2	2	1	1	1	1	1	1	1	1	1	1	1	1	1	1	1	1	1	1	1	1	1	19.6	19.6	19.6	6.3225	51	51;51	3.55	2	4	5	2	4	3	0.0029674	7.3495	19.6	19.6	19.6
Q02878	Q02878	Q02878	3	3	3	60S ribosomal protein L6	RPL6	Homo sapiens	>sp|Q02878|RL6_HUMAN 60S ribosomal protein L6 OS=Homo sapiens GN=RPL6 PE=1 SV=3	1	3	3	3	2	1	2	1	2	1	2	1	2	1	2	1	2	1	2	1	2	1	12.8	12.8	12.8	32.728	288	288	3.6	2	3	2	3	2	3	0	22.718	9.7	5.2	8.3
P18124	P18124	P18124	5	5	5	60S ribosomal protein L7	RPL7	Homo sapiens	>sp|P18124|RL7_HUMAN 60S ribosomal protein L7 OS=Homo sapiens GN=RPL7 PE=1 SV=1	1	5	5	5	4	3	4	3	4	4	4	3	4	3	4	4	4	3	4	3	4	4	24.6	24.6	24.6	29.225	248	248	3.55	5	8	6	6	6	7	0	39.64	17.3	14.1	21.4
P62424	P62424	P62424	4	4	4	60S ribosomal protein L7a	RPL7A	Homo sapiens	>sp|P62424|RL7A_HUMAN 60S ribosomal protein L7a OS=Homo sapiens GN=RPL7A PE=1 SV=2	1	4	4	4	4	4	3	4	4	4	4	4	3	4	4	4	4	4	3	4	4	4	15	15	15	29.995	266	266	3.49	7	9	8	8	7	8	0	49.142	15	15	10.2
P32969	P32969	P32969	2	2	2	60S ribosomal protein L9	RPL9	Homo sapiens	>sp|P32969|RL9_HUMAN 60S ribosomal protein L9 OS=Homo sapiens GN=RPL9 PE=1 SV=1	1	2	2	2	1	2	1	1	2	2	1	2	1	1	2	2	1	2	1	1	2	2	24	24	24	21.863	192	192	3.6	2	3	2	2	4	2	0	23.66	9.9	24	9.9
P05386	P05386	P05386	1	1	1	60S acidic ribosomal protein P1	RPLP1	Homo sapiens	>sp|P05386|RLA1_HUMAN 60S acidic ribosomal protein P1 OS=Homo sapiens GN=RPLP1 PE=1 SV=1	1	1	1	1	1	1	1	1	1	1	1	1	1	1	1	1	1	1	1	1	1	1	14	14	14	11.514	114	114	3.3	2	2	2	1	1	2	0.0030864	8.0111	14	14	14
P05387	P05387	P05387	2	2	2	60S acidic ribosomal protein P2	RPLP2	Homo sapiens	>sp|P05387|RLA2_HUMAN 60S acidic ribosomal protein P2 OS=Homo sapiens GN=RPLP2 PE=1 SV=1	1	2	2	2	1	1	1	1	2	2	1	1	1	1	2	2	1	1	1	1	2	2	24.3	24.3	24.3	11.665	115	115	3.52	3	5	5	4	4	4	0	21.929	10.4	10.4	10.4
P46783;Q9NQ39	P46783;Q9NQ39	P46783	4;2	4;2	4;2	40S ribosomal protein S10	RPS10	Homo sapiens	>sp|P46783|RS10_HUMAN 40S ribosomal protein S10 OS=Homo sapiens GN=RPS10 PE=1 SV=1;>sp|Q9NQ39|RS10L_HUMAN Putative 40S ribosomal protein S10-like OS=Homo sapiens GN=RPS10P5 PE=5 SV=1	2	4	4	4	3	3	3	3	3	4	3	3	3	3	3	4	3	3	3	3	3	4	28.5	28.5	28.5	18.898	165	165;176	3.46	9	8	9	7	9	8	0	32.958	23	23	23
P25398	P25398	P25398	1	1	1	40S ribosomal protein S12	RPS12	Homo sapiens	>sp|P25398|RS12_HUMAN 40S ribosomal protein S12 OS=Homo sapiens GN=RPS12 PE=1 SV=3	1	1	1	1	0	1	0	0	1	1	0	1	0	0	1	1	0	1	0	0	1	1	16.7	16.7	16.7	14.515	132	132	3.33		1	1		1		0.0032154	8.5106	0	16.7	0
P62277	P62277	P62277	4	4	4	40S ribosomal protein S13	RPS13	Homo sapiens	>sp|P62277|RS13_HUMAN 40S ribosomal protein S13 OS=Homo sapiens GN=RPS13 PE=1 SV=2	1	4	4	4	3	4	4	4	4	4	3	4	4	4	4	4	3	4	4	4	4	4	29.1	29.1	29.1	17.222	151	151	3.42	9	10	10	7	8	9	0	33.662	22.5	29.1	29.1
P62263	P62263	P62263	2	2	2	40S ribosomal protein S14	RPS14	Homo sapiens	>sp|P62263|RS14_HUMAN 40S ribosomal protein S14 OS=Homo sapiens GN=RPS14 PE=1 SV=3	1	2	2	2	0	2	1	1	2	2	0	2	1	1	2	2	0	2	1	1	2	2	13.9	13.9	13.9	16.273	151	151	3.33	1	2	3		2	1	0	13.333	0	13.9	7.3
P62841	P62841	P62841	2	2	2	40S ribosomal protein S15	RPS15	Homo sapiens	>sp|P62841|RS15_HUMAN 40S ribosomal protein S15 OS=Homo sapiens GN=RPS15 PE=1 SV=2	1	2	2	2	2	2	2	0	1	1	2	2	2	0	1	1	2	2	2	0	1	1	31.7	31.7	31.7	17.04	145	145	4.4		2	1	5	3	4	0	26.059	31.7	31.7	31.7
P62249	P62249	P62249	2	2	2	40S ribosomal protein S16	RPS16	Homo sapiens	>sp|P62249|RS16_HUMAN 40S ribosomal protein S16 OS=Homo sapiens GN=RPS16 PE=1 SV=2	1	2	2	2	2	1	2	2	2	2	2	1	2	2	2	2	2	1	2	2	2	2	14.4	14.4	14.4	16.445	146	146	3.39	3	3	4	3	2	3	0	14.028	14.4	6.8	14.4
P08708	P08708	P08708	2	2	2	40S ribosomal protein S17	RPS17	Homo sapiens	>sp|P08708|RS17_HUMAN 40S ribosomal protein S17 OS=Homo sapiens GN=RPS17 PE=1 SV=2	1	2	2	2	1	1	1	1	2	2	1	1	1	1	2	2	1	1	1	1	2	2	32.6	32.6	32.6	15.55	135	135	3.07	2	3	4	3	1	1	0	28.344	16.3	16.3	16.3
P62269	P62269	P62269	6	6	6	40S ribosomal protein S18	RPS18	Homo sapiens	>sp|P62269|RS18_HUMAN 40S ribosomal protein S18 OS=Homo sapiens GN=RPS18 PE=1 SV=3	1	6	6	6	5	6	6	6	6	6	5	6	6	6	6	6	5	6	6	6	6	6	35.5	35.5	35.5	17.718	152	152	3.43	12	15	14	10	13	12	0	56.494	29.6	35.5	35.5
P39019	P39019	P39019	7	7	7	40S ribosomal protein S19	RPS19	Homo sapiens	>sp|P39019|RS19_HUMAN 40S ribosomal protein S19 OS=Homo sapiens GN=RPS19 PE=1 SV=2	1	7	7	7	6	5	5	5	4	6	6	5	5	5	4	6	6	5	5	5	4	6	34.5	34.5	34.5	16.06	145	145	3.56	10	9	10	11	11	10	0	52.435	28.3	33.8	33.8
P15880	P15880	P15880	2	2	2	40S ribosomal protein S2	RPS2	Homo sapiens	>sp|P15880|RS2_HUMAN 40S ribosomal protein S2 OS=Homo sapiens GN=RPS2 PE=1 SV=2	1	2	2	2	2	2	2	1	2	2	2	2	2	1	2	2	2	2	2	1	2	2	8.5	8.5	8.5	31.324	293	293	3.79	1	4	3	4	4	3	0	19.138	8.5	8.5	8.5
P60866	P60866	P60866	2	2	2	40S ribosomal protein S20	RPS20	Homo sapiens	>sp|P60866|RS20_HUMAN 40S ribosomal protein S20 OS=Homo sapiens GN=RPS20 PE=1 SV=1	1	2	2	2	1	2	2	2	2	2	1	2	2	2	2	2	1	2	2	2	2	2	19.3	19.3	19.3	13.373	119	119	3.5	2	2	2	2	2	2	0	12.438	10.1	19.3	19.3
P62266	P62266	P62266	1	1	1	40S ribosomal protein S23	RPS23	Homo sapiens	>sp|P62266|RS23_HUMAN 40S ribosomal protein S23 OS=Homo sapiens GN=RPS23 PE=1 SV=3	1	1	1	1	1	0	1	1	0	1	1	0	1	1	0	1	1	0	1	1	0	1	7.7	7.7	7.7	15.807	143	143	3.6	1		1	2		1	0.0031056	8.1007	7.7	0	7.7
P62847	P62847	P62847	2	2	2	40S ribosomal protein S24	RPS24	Homo sapiens	>sp|P62847|RS24_HUMAN 40S ribosomal protein S24 OS=Homo sapiens GN=RPS24 PE=1 SV=1	1	2	2	2	2	2	2	2	2	2	2	2	2	2	2	2	2	2	2	2	2	2	20.3	20.3	20.3	15.423	133	133	3.46	4	5	4	5	4	4	0	21.559	20.3	20.3	20.3
P62851	P62851	P62851	4	4	4	40S ribosomal protein S25	RPS25	Homo sapiens	>sp|P62851|RS25_HUMAN 40S ribosomal protein S25 OS=Homo sapiens GN=RPS25 PE=1 SV=1	1	4	4	4	3	1	1	2	3	2	3	1	1	2	3	2	3	1	1	2	3	2	24	24	24	13.742	125	125	3	4	4	3	4	1	2	0	26.923	16	7.2	8.8
P62857	P62857	P62857	1	1	1	40S ribosomal protein S28	RPS28	Homo sapiens	>sp|P62857|RS28_HUMAN 40S ribosomal protein S28 OS=Homo sapiens GN=RPS28 PE=1 SV=1	1	1	1	1	0	0	0	1	0	0	0	0	0	1	0	0	0	0	0	1	0	0	17.4	17.4	17.4	7.8409	69	69	1	1						0.0027933	6.8345	0	0	0
P62273	P62273	P62273	2	2	2	40S ribosomal protein S29	RPS29	Homo sapiens	>sp|P62273|RS29_HUMAN 40S ribosomal protein S29 OS=Homo sapiens GN=RPS29 PE=1 SV=2	1	2	2	2	1	1	0	0	0	2	1	1	0	0	0	2	1	1	0	0	0	2	30.4	30.4	30.4	6.6767	56	56	3.75			2	1	1		0.0036101	10.614	10.7	10.7	0
P23396	P23396	P23396	7	7	7	40S ribosomal protein S3	RPS3	Homo sapiens	>sp|P23396|RS3_HUMAN 40S ribosomal protein S3 OS=Homo sapiens GN=RPS3 PE=1 SV=2	1	7	7	7	5	6	7	5	5	6	5	6	7	5	5	6	5	6	7	5	5	6	30.5	30.5	30.5	26.688	243	243	3.52	9	8	10	7	8	10	0	53	21.4	26.7	30.5
P61247	P61247	P61247	2	2	2	40S ribosomal protein S3a	RPS3A	Homo sapiens	>sp|P61247|RS3A_HUMAN 40S ribosomal protein S3a OS=Homo sapiens GN=RPS3A PE=1 SV=2	1	2	2	2	2	1	2	1	1	1	2	1	2	1	1	1	2	1	2	1	1	1	11.7	11.7	11.7	29.945	264	264	3.65	3	3	3	5	1	5	0	16.449	11.7	5.3	11.7
P62701;Q8TD47	P62701	P62701	5;1	5;1	5;1	40S ribosomal protein S4, X isoform	RPS4X	Homo sapiens	>sp|P62701|RS4X_HUMAN 40S ribosomal protein S4, X isoform OS=Homo sapiens GN=RPS4X PE=1 SV=2	2	5	5	5	5	5	5	5	5	5	5	5	5	5	5	5	5	5	5	5	5	5	17.1	17.1	17.1	29.597	263	263;263	3.57	11	8	9	12	10	11	0	37.909	17.1	17.1	17.1
P46782	P46782	P46782	1	1	1	40S ribosomal protein S5	RPS5	Homo sapiens	>sp|P46782|RS5_HUMAN 40S ribosomal protein S5 OS=Homo sapiens GN=RPS5 PE=1 SV=4	1	1	1	1	1	1	1	1	1	1	1	1	1	1	1	1	1	1	1	1	1	1	7.4	7.4	7.4	22.876	204	204	3.44	3	3	2	3	2	3	0	17.142	7.4	7.4	7.4
P62753	P62753	P62753	1	1	1	40S ribosomal protein S6	RPS6	Homo sapiens	>sp|P62753|RS6_HUMAN 40S ribosomal protein S6 OS=Homo sapiens GN=RPS6 PE=1 SV=1	1	1	1	1	1	1	1	0	1	1	1	1	1	0	1	1	1	1	1	0	1	1	6.8	6.8	6.8	28.68	249	249	4.27		1	1	5	2	2	0.0031546	8.2591	6.8	6.8	6.8
P62081	P62081	P62081	5	5	5	40S ribosomal protein S7	RPS7	Homo sapiens	>sp|P62081|RS7_HUMAN 40S ribosomal protein S7 OS=Homo sapiens GN=RPS7 PE=1 SV=1	1	5	5	5	2	4	2	4	5	3	2	4	2	4	5	3	2	4	2	4	5	3	43.3	43.3	43.3	22.127	194	194	3.43	6	7	6	4	11	3	0	35.781	17.5	38.7	17.5
P46781	P46781	P46781	2	2	2	40S ribosomal protein S9	RPS9	Homo sapiens	>sp|P46781|RS9_HUMAN 40S ribosomal protein S9 OS=Homo sapiens GN=RPS9 PE=1 SV=3	1	2	2	2	1	1	1	1	2	2	1	1	1	1	2	2	1	1	1	1	2	2	8.2	8.2	8.2	22.591	194	194	3.32	3	4	6	4	2	3	0	13.879	4.6	4.6	4.6
O15537	O15537	O15537	3	3	3	Retinoschisin	RS1	Homo sapiens	>sp|O15537|XLRS1_HUMAN Retinoschisin OS=Homo sapiens GN=RS1 PE=1 SV=2	1	3	3	3	3	3	3	3	3	3	3	3	3	3	3	3	3	3	3	3	3	3	17	17	17	25.592	224	224	3.44	5	7	7	6	6	5	0	37.74	17	17	17
Q9Y3I0	Q9Y3I0	Q9Y3I0	7	7	7	tRNA-splicing ligase RtcB homolog	RTCB	Homo sapiens	>sp|Q9Y3I0|RTCB_HUMAN tRNA-splicing ligase RtcB homolog OS=Homo sapiens GN=RTCB PE=1 SV=1	1	7	7	7	6	5	5	6	6	7	6	5	5	6	6	7	6	5	5	6	6	7	21.2	21.2	21.2	55.21	505	505	3.32	13	11	13	12	10	9	0	62.295	19	17.4	16.2
Q9Y265	Q9Y265	Q9Y265	5	5	5	RuvB-like 1	RUVBL1	Homo sapiens	>sp|Q9Y265|RUVB1_HUMAN RuvB-like 1 OS=Homo sapiens GN=RUVBL1 PE=1 SV=1	1	5	5	5	4	4	4	3	3	3	4	4	4	3	3	3	4	4	4	3	3	3	15.1	15.1	15.1	50.227	456	456	3.61	6	4	5	6	6	6	0	39.954	12.1	12.7	12.1
Q9Y230	Q9Y230	Q9Y230	1	1	1	RuvB-like 2	RUVBL2	Homo sapiens	>sp|Q9Y230|RUVB2_HUMAN RuvB-like 2 OS=Homo sapiens GN=RUVBL2 PE=1 SV=3	1	1	1	1	0	1	0	0	1	1	0	1	0	0	1	1	0	1	0	0	1	1	3.5	3.5	3.5	51.156	463	463	3.75		1	1		2		0.0029499	7.2793	0	3.5	0
P23297	P23297	P23297	2	2	2	Protein S100-A1	S100A1	Homo sapiens	>sp|P23297|S10A1_HUMAN Protein S100-A1 OS=Homo sapiens GN=S100A1 PE=1 SV=2	1	2	2	2	2	2	2	2	2	2	2	2	2	2	2	2	2	2	2	2	2	2	38.3	38.3	38.3	10.546	94	94	3.78	4	4	4	4	4	7	0	48.38	38.3	38.3	38.3
Q96FQ6	Q96FQ6	Q96FQ6	2	2	2	Protein S100-A16	S100A16	Homo sapiens	>sp|Q96FQ6|S10AG_HUMAN Protein S100-A16 OS=Homo sapiens GN=S100A16 PE=1 SV=1	1	2	2	2	1	2	0	1	1	2	1	2	0	1	1	2	1	2	0	1	1	2	22.3	22.3	22.3	11.801	103	103	3.5	1	1	2	1	3		0	13.415	10.7	22.3	0
O00422	O00422	O00422	2	2	2	Histone deacetylase complex subunit SAP18	SAP18	Homo sapiens	>sp|O00422|SAP18_HUMAN Histone deacetylase complex subunit SAP18 OS=Homo sapiens GN=SAP18 PE=1 SV=1	1	2	2	2	2	2	2	2	2	2	2	2	2	2	2	2	2	2	2	2	2	2	22.9	22.9	22.9	17.561	153	153	3.59	2	3	3	4	2	3	0	17.825	22.9	22.9	22.9
P31040	P31040	P31040	2	2	2	Succinate dehydrogenase [ubiquinone] flavoprotein subunit, mitochondrial	SDHA	Homo sapiens	>sp|P31040|SDHA_HUMAN Succinate dehydrogenase [ubiquinone] flavoprotein subunit, mitochondrial OS=Homo sapiens GN=SDHA PE=1 SV=2	1	2	2	2	2	2	1	1	1	2	2	2	1	1	1	2	2	2	1	1	1	2	6.6	6.6	6.6	72.691	664	664	3.69	2	2	3	3	4	2	0	18.17	6.6	6.6	2.1
P21912	P21912	P21912	2	2	2	Succinate dehydrogenase [ubiquinone] iron-sulfur subunit, mitochondrial	SDHB	Homo sapiens	>sp|P21912|SDHB_HUMAN Succinate dehydrogenase [ubiquinone] iron-sulfur subunit, mitochondrial OS=Homo sapiens GN=SDHB PE=1 SV=3	1	2	2	2	2	2	2	2	2	2	2	2	2	2	2	2	2	2	2	2	2	2	8.2	8.2	8.2	31.629	280	280	3.5	4	4	4	4	4	4	0	16.379	8.2	8.2	8.2
Q15436;Q15437	Q15436;Q15437	Q15436	2;1	2;1	2;1	Protein transport protein Sec23A	SEC23A	Homo sapiens	>sp|Q15436|SC23A_HUMAN Protein transport protein Sec23A OS=Homo sapiens GN=SEC23A PE=1 SV=2;>sp|Q15437|SC23B_HUMAN Protein transport protein Sec23B OS=Homo sapiens GN=SEC23B PE=1 SV=2	2	2	2	2	2	2	2	2	2	2	2	2	2	2	2	2	2	2	2	2	2	2	3.5	3.5	3.5	86.16	765	765;767	4.06	2	2	2	4	3	5	0	16.545	3.5	3.5	3.5
P50454	P50454	P50454	4	4	4	Serpin H1	SERPINH1	Homo sapiens	>sp|P50454|SERPH_HUMAN Serpin H1 OS=Homo sapiens GN=SERPINH1 PE=1 SV=2	1	4	4	4	3	2	1	2	3	3	3	2	1	2	3	3	3	2	1	2	3	3	11.7	11.7	11.7	46.44	418	418	3.23	4	6	5	5	3	3	0	28.479	9.1	5.7	3.1
Q13435	Q13435	Q13435	1	1	1	Splicing factor 3B subunit 2	SF3B2	Homo sapiens	>sp|Q13435|SF3B2_HUMAN Splicing factor 3B subunit 2 OS=Homo sapiens GN=SF3B2 PE=1 SV=2	1	1	1	1	1	1	1	1	1	1	1	1	1	1	1	1	1	1	1	1	1	1	1.6	1.6	1.6	100.23	895	895	3.36	2	2	2	2	1	2	0.0026042	6.1943	1.6	1.6	1.6
Q15393	Q15393	Q15393	1	1	1	Splicing factor 3B subunit 3	SF3B3	Homo sapiens	>sp|Q15393|SF3B3_HUMAN Splicing factor 3B subunit 3 OS=Homo sapiens GN=SF3B3 PE=1 SV=4	1	1	1	1	0	0	1	1	1	0	0	0	1	1	1	0	0	0	1	1	1	0	1.4	1.4	1.4	135.58	1217	1217	3	1	1				1	0.003125	8.1299	0	0	1.4
P23246	P23246	P23246	6	6	6	Splicing factor, proline- and glutamine-rich	SFPQ	Homo sapiens	>sp|P23246|SFPQ_HUMAN Splicing factor, proline- and glutamine-rich OS=Homo sapiens GN=SFPQ PE=1 SV=2	1	6	6	6	4	4	4	5	6	6	4	4	4	5	6	6	4	4	4	5	6	6	11.5	11.5	11.5	76.149	707	707	3.53	6	11	12	9	8	9	0	57.838	6.6	8.3	6.6
Q9UJC5	Q9UJC5	Q9UJC5	1	1	1	SH3 domain-binding glutamic acid-rich-like protein 2	SH3BGRL2	Homo sapiens	>sp|Q9UJC5|SH3L2_HUMAN SH3 domain-binding glutamic acid-rich-like protein 2 OS=Homo sapiens GN=SH3BGRL2 PE=1 SV=2	1	1	1	1	1	1	1	1	1	1	1	1	1	1	1	1	1	1	1	1	1	1	11.2	11.2	11.2	12.326	107	107	3.5	2	2	2	2	2	2	0.003367	9.2422	11.2	11.2	11.2
Q9UP95;Q9H2X9;Q9UHW9	Q9UP95;Q9H2X9;Q9UHW9	Q9UP95	1;1;1	1;1;1	1;1;1	Solute carrier family 12 member 4	SLC12A4	Homo sapiens	>sp|Q9UP95|S12A4_HUMAN Solute carrier family 12 member 4 OS=Homo sapiens GN=SLC12A4 PE=1 SV=2;>sp|Q9H2X9|S12A5_HUMAN Solute carrier family 12 member 5 OS=Homo sapiens GN=SLC12A5 PE=1 SV=3;>sp|Q9UHW9|S12A6_HUMAN Solute carrier family 12 member 6 OS=Homo sap	3	1	1	1	0	0	1	0	0	0	0	0	1	0	0	0	0	0	1	0	0	0	1	1	1	120.65	1085	1085;1139;1150	6						1	0.0028653	6.948	0	0	1
P05141;Q9H0C2	P05141	P05141	8;1	2;0	2;0	ADP/ATP translocase 2	SLC25A5	Homo sapiens	>sp|P05141|ADT2_HUMAN ADP/ATP translocase 2 OS=Homo sapiens GN=SLC25A5 PE=1 SV=7	2	8	2	2	4	7	6	6	6	5	2	2	2	2	2	2	2	2	2	2	2	2	26.2	7.4	7.4	32.852	298	298;315	3.58	4	4	5	4	4	5	0	16.225	14.4	23.2	20.1
P12236	P12236	P12236	9	9	2	ADP/ATP translocase 3	SLC25A6	Homo sapiens	>sp|P12236|ADT3_HUMAN ADP/ATP translocase 3 OS=Homo sapiens GN=SLC25A6 PE=1 SV=4	1	9	9	2	5	7	7	7	7	6	5	7	7	7	7	6	2	1	2	2	2	2	35.2	35.2	7.4	32.866	298	298	3.36	16	14	10	10	12	13	0	68.719	23.5	29.2	29.2
P11166	P11166	P11166	3	3	3	Solute carrier family 2, facilitated glucose transporter member 1	SLC2A1	Homo sapiens	>sp|P11166|GTR1_HUMAN Solute carrier family 2, facilitated glucose transporter member 1 OS=Homo sapiens GN=SLC2A1 PE=1 SV=2	1	3	3	3	0	1	0	3	0	0	0	1	0	3	0	0	0	1	0	3	0	0	6.7	6.7	6.7	54.083	492	492	1.8	4				1		0	19.396	0	2	0
Q8TAQ2	Q8TAQ2	Q8TAQ2	1	1	1	SWI/SNF complex subunit SMARCC2	SMARCC2	Homo sapiens	>sp|Q8TAQ2|SMRC2_HUMAN SWI/SNF complex subunit SMARCC2 OS=Homo sapiens GN=SMARCC2 PE=1 SV=1	1	1	1	1	0	0	1	1	0	0	0	0	1	1	0	0	0	0	1	1	0	0	1.7	1.7	1.7	132.88	1214	1214	3.5	1					1	0.0030769	8.0047	0	0	1.7
P62314	P62314	P62314	1	1	1	Small nuclear ribonucleoprotein Sm D1	SNRPD1	Homo sapiens	>sp|P62314|SMD1_HUMAN Small nuclear ribonucleoprotein Sm D1 OS=Homo sapiens GN=SNRPD1 PE=1 SV=1	1	1	1	1	1	1	1	1	1	1	1	1	1	1	1	1	1	1	1	1	1	1	16.8	16.8	16.8	13.281	119	119	3.27	2	2	2	2	2	1	0.0031949	8.4342	16.8	16.8	16.8
P62316	P62316	P62316	3	3	3	Small nuclear ribonucleoprotein Sm D2	SNRPD2	Homo sapiens	>sp|P62316|SMD2_HUMAN Small nuclear ribonucleoprotein Sm D2 OS=Homo sapiens GN=SNRPD2 PE=1 SV=1	1	3	3	3	1	0	1	1	2	1	1	0	1	1	2	1	1	0	1	1	2	1	22	22	22	13.527	118	118	2.88	1	3	2	1		1	0	20.311	16.1	0	5.9
P62318	P62318	P62318	2	2	2	Small nuclear ribonucleoprotein Sm D3	SNRPD3	Homo sapiens	>sp|P62318|SMD3_HUMAN Small nuclear ribonucleoprotein Sm D3 OS=Homo sapiens GN=SNRPD3 PE=1 SV=1	1	2	2	2	2	2	2	1	1	1	2	2	2	1	1	1	2	2	2	1	1	1	12.7	12.7	12.7	13.916	126	126	4.15	1	3	2	5	4	5	0	11.347	12.7	12.7	12.7
P62304	P62304	P62304	1	1	1	Small nuclear ribonucleoprotein E	SNRPE	Homo sapiens	>sp|P62304|RUXE_HUMAN Small nuclear ribonucleoprotein E OS=Homo sapiens GN=SNRPE PE=1 SV=1	1	1	1	1	1	0	0	1	1	0	1	0	0	1	1	0	1	0	0	1	1	0	12	12	12	10.803	92	92	2.33	1	1		1			0.0027027	6.6096	12	0	0
P63162;P14678	P63162;P14678	P63162	2;2	2;2	2;2	Small nuclear ribonucleoprotein-associated protein N	SNRPN	Homo sapiens	>sp|P63162|RSMN_HUMAN Small nuclear ribonucleoprotein-associated protein N OS=Homo sapiens GN=SNRPN PE=1 SV=1;>sp|P14678|RSMB_HUMAN Small nuclear ribonucleoprotein-associated proteins B and B OS=Homo sapiens GN=SNRPB PE=1 SV=2	2	2	2	2	2	1	1	1	1	1	2	1	1	1	1	1	2	1	1	1	1	1	6.2	6.2	6.2	24.614	240	240;240	3.5	2	2	3	3	2	2	0	12.35	6.2	3.3	3.3
Q13813	Q13813	Q13813	43	43	43	Spectrin alpha chain, non-erythrocytic 1	SPTAN1	Homo sapiens	>sp|Q13813|SPTN1_HUMAN Spectrin alpha chain, non-erythrocytic 1 OS=Homo sapiens GN=SPTAN1 PE=1 SV=3	1	43	43	43	23	29	24	28	38	36	23	29	24	28	38	36	23	29	24	28	38	36	24.1	24.1	24.1	284.54	2472	2472	3.35	53	68	66	44	58	44	0	323.31	11.9	17	12.3
Q01082;O15020	Q01082	Q01082	15;1	15;1	15;1	Spectrin beta chain, non-erythrocytic 1	SPTBN1	Homo sapiens	>sp|Q01082|SPTB2_HUMAN Spectrin beta chain, non-erythrocytic 1 OS=Homo sapiens GN=SPTBN1 PE=1 SV=2	2	15	15	15	7	8	7	13	12	13	7	8	7	13	12	13	7	8	7	13	12	13	9.1	9.1	9.1	274.61	2364	2364;2390	3.19	22	19	20	13	15	13	0	171.96	5.2	5.1	4.6
Q9Y6N5	Q9Y6N5	Q9Y6N5	1	1	1	Sulfide:quinone oxidoreductase, mitochondrial	SQRDL	Homo sapiens	>sp|Q9Y6N5|SQRD_HUMAN Sulfide:quinone oxidoreductase, mitochondrial OS=Homo sapiens GN=SQRDL PE=1 SV=1	1	1	1	1	0	0	1	0	0	0	0	0	1	0	0	0	0	0	1	0	0	0	3.6	3.6	3.6	49.96	450	450	6						1	0.0026738	6.5278	0	0	3.6
P37108	P37108	P37108	1	1	1	Signal recognition particle 14 kDa protein	SRP14	Homo sapiens	>sp|P37108|SRP14_HUMAN Signal recognition particle 14 kDa protein OS=Homo sapiens GN=SRP14 PE=1 SV=2	1	1	1	1	0	1	0	0	0	0	0	1	0	0	0	0	0	1	0	0	0	0	10.3	10.3	10.3	14.57	136	136	5					1		0.0035211	9.9511	0	10.3	0
Q07955;Q13242	Q07955	Q07955	11;1	11;1	11;1	Serine/arginine-rich splicing factor 1	SRSF1	Homo sapiens	>sp|Q07955|SRSF1_HUMAN Serine/arginine-rich splicing factor 1 OS=Homo sapiens GN=SRSF1 PE=1 SV=2	2	11	11	11	8	10	9	9	10	10	8	10	9	9	10	10	8	10	9	9	10	10	43.5	43.5	43.5	27.744	248	248;221	3.42	19	21	18	16	19	17	0	81.787	32.3	38.7	35.1
O75494	O75494	O75494	1	1	1	Serine/arginine-rich splicing factor 10	SRSF10	Homo sapiens	>sp|O75494|SRS10_HUMAN Serine/arginine-rich splicing factor 10 OS=Homo sapiens GN=SRSF10 PE=1 SV=1	1	1	1	1	1	1	1	1	1	1	1	1	1	1	1	1	1	1	1	1	1	1	6.1	6.1	6.1	31.3	262	262	3.56	2	1	1	2	1	2	0.0027624	6.7439	6.1	6.1	6.1
P84103	P84103	P84103	3	3	2	Serine/arginine-rich splicing factor 3	SRSF3	Homo sapiens	>sp|P84103|SRSF3_HUMAN Serine/arginine-rich splicing factor 3 OS=Homo sapiens GN=SRSF3 PE=1 SV=1	1	3	3	2	2	3	3	3	3	3	2	3	3	3	3	3	1	2	2	2	2	2	21.3	21.3	12.8	19.329	164	164	3.54	6	7	8	6	7	7	0	30.051	14	21.3	21.3
Q13243;Q13247;Q08170	Q13243;Q13247;Q08170	Q13243	1;1;1	1;1;1	1;1;1	Serine/arginine-rich splicing factor 5	SRSF5	Homo sapiens	>sp|Q13243|SRSF5_HUMAN Serine/arginine-rich splicing factor 5 OS=Homo sapiens GN=SRSF5 PE=1 SV=1;>sp|Q13247|SRSF6_HUMAN Serine/arginine-rich splicing factor 6 OS=Homo sapiens GN=SRSF6 PE=1 SV=2;>sp|Q08170|SRSF4_HUMAN Serine/arginine-rich splicing factor 4	3	1	1	1	1	0	1	1	1	1	1	0	1	1	1	1	1	0	1	1	1	1	3.3	3.3	3.3	31.263	272	272;344;494	3	1	2	2	1		1	0.0026596	6.4722	3.3	0	3.3
Q16629	Q16629	Q16629	3	2	2	Serine/arginine-rich splicing factor 7	SRSF7	Homo sapiens	>sp|Q16629|SRSF7_HUMAN Serine/arginine-rich splicing factor 7 OS=Homo sapiens GN=SRSF7 PE=1 SV=1	1	3	2	2	3	3	3	3	3	3	2	2	2	2	2	2	2	2	2	2	2	2	14.7	8.8	8.8	27.366	238	238	3.41	4	4	4	3	3	4	0	15.689	14.7	14.7	14.7
Q8IZP2;Q8NFI4;P50502	Q8IZP2;Q8NFI4;P50502	Q8IZP2	1;1;1	1;1;1	1;1;1	Putative protein FAM10A4	ST13P4	Homo sapiens	>sp|Q8IZP2|ST134_HUMAN Putative protein FAM10A4 OS=Homo sapiens GN=ST13P4 PE=5 SV=1;>sp|Q8NFI4|F10A5_HUMAN Putative protein FAM10A5 OS=Homo sapiens GN=ST13P5 PE=5 SV=1;>sp|P50502|F10A1_HUMAN Hsc70-interacting protein OS=Homo sapiens GN=ST13 PE=1 SV=2	3	1	1	1	1	1	1	1	1	0	1	1	1	1	1	0	1	1	1	1	1	0	4.2	4.2	4.2	27.406	240	240;369;369	3.62	2	1		2	1	2	0.0028902	6.9906	4.2	4.2	4.2
P61764	P61764	P61764	14	14	14	Syntaxin-binding protein 1	STXBP1	Homo sapiens	>sp|P61764|STXB1_HUMAN Syntaxin-binding protein 1 OS=Homo sapiens GN=STXBP1 PE=1 SV=1	1	14	14	14	8	11	9	11	10	11	8	11	9	11	10	11	8	11	9	11	10	11	39.2	39.2	39.2	67.568	594	594	3.42	23	21	23	18	21	20	0	130.49	20	32.3	19
P53999	P53999	P53999	1	1	1	Activated RNA polymerase II transcriptional coactivator p15	SUB1	Homo sapiens	>sp|P53999|TCP4_HUMAN Activated RNA polymerase II transcriptional coactivator p15 OS=Homo sapiens GN=SUB1 PE=1 SV=3	1	1	1	1	1	1	1	1	1	1	1	1	1	1	1	1	1	1	1	1	1	1	10.2	10.2	10.2	14.395	127	127	3.5	2	2	2	2	2	2	0	18.389	10.2	10.2	10.2
P17987	P17987	P17987	1	1	1	T-complex protein 1 subunit alpha	TCP1	Homo sapiens	>sp|P17987|TCPA_HUMAN T-complex protein 1 subunit alpha OS=Homo sapiens GN=TCP1 PE=1 SV=1	1	1	1	1	1	1	1	1	1	1	1	1	1	1	1	1	1	1	1	1	1	1	4.1	4.1	4.1	60.343	556	556	3.55	2	2	1	2	2	2	0.0035842	10.505	4.1	4.1	4.1
P29401	P29401	P29401	2	2	2	Transketolase	TKT	Homo sapiens	>sp|P29401|TKT_HUMAN Transketolase OS=Homo sapiens GN=TKT PE=1 SV=3	1	2	2	2	1	2	1	1	0	0	1	2	1	1	0	0	1	2	1	1	0	0	4.2	4.2	4.2	67.877	623	623	4	2			2	2	2	0	14.091	1.9	4.2	1.9
Q9NZR1	Q9NZR1	Q9NZR1	5	5	5	Tropomodulin-2	TMOD2	Homo sapiens	>sp|Q9NZR1|TMOD2_HUMAN Tropomodulin-2 OS=Homo sapiens GN=TMOD2 PE=1 SV=1	1	5	5	5	2	3	2	2	4	4	2	3	2	2	4	4	2	3	2	2	4	4	22.2	22.2	22.2	39.595	351	351	3.41	4	6	6	4	5	4	0	58.986	8.3	18.5	8.3
Q9NYL9	Q9NYL9	Q9NYL9	1	1	1	Tropomodulin-3	TMOD3	Homo sapiens	>sp|Q9NYL9|TMOD3_HUMAN Tropomodulin-3 OS=Homo sapiens GN=TMOD3 PE=1 SV=1	1	1	1	1	0	1	0	1	1	1	0	1	0	1	1	1	0	1	0	1	1	1	6	6	6	39.594	352	352	2.75	1	1	1		1		0	12.431	0	6	0
Q9H0E2	Q9H0E2	Q9H0E2	1	1	1	Toll-interacting protein	TOLLIP	Homo sapiens	>sp|Q9H0E2|TOLIP_HUMAN Toll-interacting protein OS=Homo sapiens GN=TOLLIP PE=1 SV=1	1	1	1	1	1	0	1	1	0	1	1	0	1	1	0	1	1	0	1	1	0	1	5.1	5.1	5.1	30.281	274	274	3	2		1	1		1	0.0031847	8.2755	5.1	0	5.1
P60174	P60174	P60174	1	1	1	Triosephosphate isomerase	TPI1	Homo sapiens	>sp|P60174|TPIS_HUMAN Triosephosphate isomerase OS=Homo sapiens GN=TPI1 PE=1 SV=3	1	1	1	1	0	1	0	1	1	1	0	1	0	1	1	1	0	1	0	1	1	1	10.1	10.1	10.1	30.791	286	286	2.8	1	1	2		1		0.0026178	6.2411	0	10.1	0
P67936	P67936	P67936	2	2	1	Tropomyosin alpha-4 chain	TPM4	Homo sapiens	>sp|P67936|TPM4_HUMAN Tropomyosin alpha-4 chain OS=Homo sapiens GN=TPM4 PE=1 SV=3	1	2	2	1	1	1	1	1	2	2	1	1	1	1	2	2	0	0	0	0	1	1	12.1	12.1	8.1	28.521	248	248	3.25	3	3	4	1	3	2	0	19.497	4	4	4
P62995	P62995	P62995	1	1	1	Transformer-2 protein homolog beta	TRA2B	Homo sapiens	>sp|P62995|TRA2B_HUMAN Transformer-2 protein homolog beta OS=Homo sapiens GN=TRA2B PE=1 SV=1	1	1	1	1	1	1	0	0	0	0	1	1	0	0	0	0	1	1	0	0	0	0	7.3	7.3	7.3	33.665	288	288	4.5				1	1		0.010127	5.9387	7.3	7.3	0
Q71U36;Q13748;Q6PEY2	Q71U36;Q13748;Q6PEY2	Q71U36	16;13;12	2;2;2	1;1;1	Tubulin alpha-1A chain	TUBA1A	Homo sapiens	>sp|Q71U36|TBA1A_HUMAN Tubulin alpha-1A chain OS=Homo sapiens GN=TUBA1A PE=1 SV=1;>sp|Q13748|TBA3C_HUMAN Tubulin alpha-3C/D chain OS=Homo sapiens GN=TUBA3C PE=1 SV=3;>sp|Q6PEY2|TBA3E_HUMAN Tubulin alpha-3E chain OS=Homo sapiens GN=TUBA3E PE=1 SV=2	3	16	2	1	14	16	14	15	15	14	2	2	2	2	2	2	1	1	1	1	1	1	50.6	6	3.1	50.135	451	451;450;450	3.33	7	6	5	4	6	5	0	21.14	43.2	50.6	43.2
P68363;A6NHL2;Q9H853	P68363	P68363	16;3;1	16;3;1	0;0;0	Tubulin alpha-1B chain	TUBA1B	Homo sapiens	>sp|P68363|TBA1B_HUMAN Tubulin alpha-1B chain OS=Homo sapiens GN=TUBA1B PE=1 SV=1	3	16	16	0	14	16	14	15	15	14	14	16	14	15	15	14	0	0	0	0	0	0	50.6	50.6	0	50.151	451	451;446;241	3.38	62	46	41	41	49	46	0	253.16	43.2	50.6	43.2
P68366	P68366	P68366	15	3	3	Tubulin alpha-4A chain	TUBA4A	Homo sapiens	>sp|P68366|TBA4A_HUMAN Tubulin alpha-4A chain OS=Homo sapiens GN=TUBA4A PE=1 SV=1	1	15	3	3	10	12	11	14	13	10	0	0	1	3	2	0	0	0	1	3	2	0	48.7	9.8	9.8	49.924	448	448	2	4	2				1	0	20.803	31.5	38.8	33.5
P07437	P07437	P07437	19	4	3	Tubulin beta chain	TUBB	Homo sapiens	>sp|P07437|TBB5_HUMAN Tubulin beta chain OS=Homo sapiens GN=TUBB PE=1 SV=2	1	19	4	3	11	16	14	17	15	16	2	4	3	4	4	4	1	3	2	3	3	3	60.4	13.3	9.9	49.67	444	444	3.07	11	8	6	4	7	5	0	70.035	37.8	48.9	44.8
Q13885;A6NNZ2	Q13885	Q13885	17;6	3;0	1;0	Tubulin beta-2A chain	TUBB2A	Homo sapiens	>sp|Q13885|TBB2A_HUMAN Tubulin beta-2A chain OS=Homo sapiens GN=TUBB2A PE=1 SV=1	2	17	3	1	11	15	14	15	13	14	2	3	3	3	3	3	0	1	1	1	1	1	48.8	8.1	2.7	49.906	445	445;444	3.21	11	8	5	5	5	8	0	42.495	38.9	46.1	45.8
Q13509;CON__ENSEMBL:ENSBTAP00000025008;Q9H4B7	Q13509	Q13509	14;4;4	4;0;0	3;0;0	Tubulin beta-3 chain	TUBB3	Homo sapiens	>sp|Q13509|TBB3_HUMAN Tubulin beta-3 chain OS=Homo sapiens GN=TUBB3 PE=1 SV=2	3	14	4	3	8	11	11	13	11	10	1	2	3	4	3	2	1	2	3	3	3	2	37.8	14.4	12.4	50.432	450	450;536;451	3.19	8	5	2	1	5	5	0	40.776	26.4	32.7	35.6
P04350;Q3ZCM7	P04350	P04350	17;7	1;0	0;0	Tubulin beta-4A chain	TUBB4A	Homo sapiens	>sp|P04350|TBB4A_HUMAN Tubulin beta-4A chain OS=Homo sapiens GN=TUBB4A PE=1 SV=2	2	17	1	0	10	15	13	15	14	14	0	1	1	1	1	1	0	0	0	0	0	0	55	4.1	0	49.585	444	444;444	3.36	3	3	2		4	2	0	12.214	33.8	46.2	42.1
P68371	P68371	P68371	20	20	1	Tubulin beta-4B chain	TUBB4B	Homo sapiens	>sp|P68371|TBB4B_HUMAN Tubulin beta-4B chain OS=Homo sapiens GN=TUBB4B PE=1 SV=1	1	20	20	1	12	17	15	17	15	16	12	17	15	17	15	16	0	1	1	1	1	1	64	64	2.7	49.83	445	445	3.33	69	53	43	37	54	49	0	289.96	41.6	52.6	48.5
Q9BUF5	Q9BUF5	Q9BUF5	10	1	1	Tubulin beta-6 chain	TUBB6	Homo sapiens	>sp|Q9BUF5|TBB6_HUMAN Tubulin beta-6 chain OS=Homo sapiens GN=TUBB6 PE=1 SV=1	1	10	1	1	3	7	5	7	6	6	0	1	0	0	1	0	0	1	0	0	1	0	29.6	3.8	3.8	49.857	446	446	4		1			2		0	17.524	8.5	18.8	14.8
Q16851	Q16851	Q16851	3	3	3	UTP--glucose-1-phosphate uridylyltransferase	UGP2	Homo sapiens	>sp|Q16851|UGPA_HUMAN UTP--glucose-1-phosphate uridylyltransferase OS=Homo sapiens GN=UGP2 PE=1 SV=5	1	3	3	3	2	2	3	2	2	2	2	2	3	2	2	2	2	2	3	2	2	2	10.4	10.4	10.4	56.94	508	508	3.71	5	4	3	5	4	7	0	45.542	7.5	7.5	10.4
P55072	P55072	P55072	5	5	5	Transitional endoplasmic reticulum ATPase	VCP	Homo sapiens	>sp|P55072|TERA_HUMAN Transitional endoplasmic reticulum ATPase OS=Homo sapiens GN=VCP PE=1 SV=4	1	5	5	5	5	4	5	4	4	4	5	4	5	4	4	4	5	4	5	4	4	4	9.6	9.6	9.6	89.321	806	806	3.65	8	8	8	11	9	10	0	44.629	9.6	7.4	9.6
P08670;P41219;P17661;CON__Q9DCV7;CON__Q3KNV1;CON__P08729;CON__P05787;CON__Q9NSB2;CON__Q6ISB0;P08729;P05787;Q9NSB2;CON__H-INV:HIT000292931;CON__Q61726;CON__O43790;CON__Q6NT21;CON__P78385;CON__Q9H552;CON__Q14533;CON__P78386;CON__Q8N1N4-2;CON__Q7RTT2;CON__P07744;CON__P12035;CON__Q01546;O43790;P78385;Q14533;P78386;Q8N1N4;P12035;Q01546;P12036	P08670	P08670	27;3;3;2;2;2;2;2;2;2;2;2;1;1;1;1;1;1;1;1;1;1;1;1;1;1;1;1;1;1;1;1;1	27;3;3;2;2;2;2;2;2;2;2;2;1;1;1;1;1;1;1;1;1;1;1;1;1;1;1;1;1;1;1;1;1	25;3;2;1;1;1;1;1;1;1;1;1;0;0;0;0;0;1;0;0;0;0;0;0;0;0;0;0;0;0;0;0;0	Vimentin	VIM	Homo sapiens	>sp|P08670|VIME_HUMAN Vimentin OS=Homo sapiens GN=VIM PE=1 SV=4	33	27	27	25	17	24	22	23	24	24	17	24	22	23	24	24	16	22	20	21	22	22	51.5	51.5	48.1	53.651	466	466;470;470;457;469;469;483;600;600;469;483;600;443;479;486;493;493;499;505;507;521;521;525;629;638;486;493;505;507;520;628;638;1026	3.52	74	75	77	66	85	74	0	323.31	31.1	47.6	41.6
Q9NRW7	Q9NRW7	Q9NRW7	2	2	2	Vacuolar protein sorting-associated protein 45	VPS45	Homo sapiens	>sp|Q9NRW7|VPS45_HUMAN Vacuolar protein sorting-associated protein 45 OS=Homo sapiens GN=VPS45 PE=1 SV=1	1	2	2	2	1	0	0	1	0	1	1	0	0	1	0	1	1	0	0	1	0	1	4.7	4.7	4.7	65.076	570	570	2.67	1		1	1			0.003663	11.068	2.5	0	0
Q9UPY6	Q9UPY6	Q9UPY6	1	1	1	Wiskott-Aldrich syndrome protein family member 3	WASF3	Homo sapiens	>sp|Q9UPY6|WASF3_HUMAN Wiskott-Aldrich syndrome protein family member 3 OS=Homo sapiens GN=WASF3 PE=1 SV=2	1	1	1	1	0	1	0	0	1	0	0	1	0	0	1	0	0	1	0	0	1	0	4.8	4.8	4.8	55.292	502	502	3.5		1			1		0.0030675	8.0013	0	4.8	0
Q9GZS3	Q9GZS3	Q9GZS3	2	2	2	WD repeat-containing protein 61	WDR61	Homo sapiens	>sp|Q9GZS3|WDR61_HUMAN WD repeat-containing protein 61 OS=Homo sapiens GN=WDR61 PE=1 SV=1	1	2	2	2	0	2	0	1	1	2	0	2	0	1	1	2	0	2	0	1	1	2	16.1	16.1	16.1	33.58	305	305	3.22	1	2	3		3		0	17.837	0	16.1	0
P31946	P31946	P31946	3	1	1	14-3-3 protein beta/alpha	YWHAB	Homo sapiens	>sp|P31946|1433B_HUMAN 14-3-3 protein beta/alpha OS=Homo sapiens GN=YWHAB PE=1 SV=3	1	3	1	1	1	2	1	3	3	3	0	1	0	1	1	1	0	1	0	1	1	1	15	7.7	7.7	28.082	246	246	3	1	2	2		2		0	23.42	4.1	11.8	4.1
P62258	P62258	P62258	5	3	3	14-3-3 protein epsilon	YWHAE	Homo sapiens	>sp|P62258|1433E_HUMAN 14-3-3 protein epsilon OS=Homo sapiens GN=YWHAE PE=1 SV=1	1	5	3	3	2	3	2	4	4	5	1	2	1	2	2	3	1	2	1	2	2	3	23.5	16.5	16.5	29.174	255	255	3.08	4	6	7	2	4	2	0	50.19	8.6	16.1	8.6
P61981;Q04917;P31947	P61981;Q04917;P31947	P61981	4;2;2	2;0;0	2;0;0	14-3-3 protein gamma	YWHAG	Homo sapiens	>sp|P61981|1433G_HUMAN 14-3-3 protein gamma OS=Homo sapiens GN=YWHAG PE=1 SV=2;>sp|Q04917|1433F_HUMAN 14-3-3 protein eta OS=Homo sapiens GN=YWHAH PE=1 SV=4;>sp|P31947|1433S_HUMAN 14-3-3 protein sigma OS=Homo sapiens GN=SFN PE=1 SV=1	3	4	2	2	2	1	1	3	3	3	1	0	0	1	1	1	1	0	0	1	1	1	20.6	13.4	13.4	28.302	247	247;246;248	2.5	1	1	1	1			0	22.381	9.7	4	4
P27348	P27348	P27348	4	2	2	14-3-3 protein theta	YWHAQ	Homo sapiens	>sp|P27348|1433T_HUMAN 14-3-3 protein theta OS=Homo sapiens GN=YWHAQ PE=1 SV=1	1	4	2	2	2	2	2	4	4	4	1	1	1	2	2	2	1	1	1	2	2	2	20	12.7	12.7	27.764	245	245	3.12	3	4	4	2	2	2	0	21.238	9	9	9
P63104	P63104	P63104	5	5	3	14-3-3 protein zeta/delta	YWHAZ	Homo sapiens	>sp|P63104|1433Z_HUMAN 14-3-3 protein zeta/delta OS=Homo sapiens GN=YWHAZ PE=1 SV=1	1	5	5	3	3	4	3	5	5	5	3	4	3	5	5	5	2	3	2	3	3	3	27.3	27.3	20	27.745	245	245	3.37	13	13	12	9	13	10	0	106.46	16.3	24.1	16.3
Q86XF7	Q86XF7	Q86XF7	1	1	1	Zinc finger protein 575	ZNF575	Homo sapiens	>sp|Q86XF7|ZN575_HUMAN Zinc finger protein 575 OS=Homo sapiens GN=ZNF575 PE=2 SV=1	1	1	1	1	0	0	0	1	0	0	0	0	0	1	0	0	0	0	0	1	0	0	8.2	8.2	8.2	26.763	245	245	1	2						0.0026525	6.472	0	0	0
Q8IWY8	Q8IWY8	Q8IWY8	1	1	1	Zinc finger and SCAN domain-containing protein 29	ZSCAN29	Homo sapiens	>sp|Q8IWY8|ZSC29_HUMAN Zinc finger and SCAN domain-containing protein 29 OS=Homo sapiens GN=ZSCAN29 PE=1 SV=2	1	1	1	1	1	1	1	1	1	1	1	1	1	1	1	1	1	1	1	1	1	1	1.8	1.8	1.8	96.718	852	852	3	2	2	2	1	1	1	0.0026385	6.3356	1.8	1.8	1.8
P0DMV9;P0DMV8	P0DMV9;P0DMV8	P0DMV9	10;10	9;9	4;4	Heat shock 70 kDa protein 1B	HSPA1B	Homo sapiens	>sp|P0DMV9|HS71B_HUMAN Heat shock 70 kDa protein 1B OS=Homo sapiens GN=HSPA1B PE=1 SV=1;>sp|P0DMV8|HS71A_HUMAN Heat shock 70 kDa protein 1A OS=Homo sapiens GN=HSPA1A PE=1 SV=1	2	10	9	4	8	7	7	9	8	9	7	6	6	8	7	8	3	2	2	3	2	3	23.9	21.8	10.1	70.051	641	641;641	3.42	17	15	17	17	15	14	0	115.62	17.5	15.9	15.9
P0DP25;P0DP24;P0DP23;P27482	P0DP25;P0DP24;P0DP23	P0DP25	7;7;7;1	7;7;7;1	7;7;7;1	Calmodulin-3	CALM3	Homo sapiens	>sp|P0DP25|CALM3_HUMAN Calmodulin-3 OS=Homo sapiens GN=CALM3 PE=1 SV=1;>sp|P0DP24|CALM2_HUMAN Calmodulin-2 OS=Homo sapiens GN=CALM2 PE=1 SV=1;>sp|P0DP23|CALM1_HUMAN Calmodulin-1 OS=Homo sapiens GN=CALM1 PE=1 SV=1	4	7	7	7	5	6	5	6	6	6	5	6	5	6	6	6	5	6	5	6	6	6	45.6	45.6	45.6	16.837	149	149;149;149;149	3.43	16	19	19	14	16	16	0	114.66	30.9	30.9	30.9
[truncated: 42 more columns]

## Sheet: MQ - CTRL vs. ASQSVSSYLAWYQQK
Protein IDs	Majority protein IDs	Major protein ID	Peptide counts (all)	Peptide counts (razor+unique)	Peptide counts (unique)	Protein names	Gene names	Species	Fasta headers	Number of proteins	Peptides	Razor + unique peptides	Unique peptides	Peptides 1_CDR_R1	Peptides 1_CDR_R2	Peptides 1_CDR_R3	Peptides CTRL_R1	Peptides CTRL_R2	Peptides CTRL_R3	Razor + unique peptides 1_CDR_R1	Razor + unique peptides 1_CDR_R2	Razor + unique peptides 1_CDR_R3	Razor + unique peptides CTRL_R1	Razor + unique peptides CTRL_R2	Razor + unique peptides CTRL_R3	Unique peptides 1_CDR_R1	Unique peptides 1_CDR_R2	Unique peptides 1_CDR_R3	Unique peptides CTRL_R1	Unique peptides CTRL_R2	Unique peptides CTRL_R3	Sequence coverage [%]	Unique + razor sequence coverage [%]	Unique sequence coverage [%]	Mol. weight [kDa]	Sequence length	Sequence lengths	Fraction average	Fraction 1	Fraction 2	Fraction 3	Fraction 4	Fraction 5	Fraction 6	Q-value	Score	Identification type 1_CDR_R1	Identification type 1_CDR_R2	Identification type 1_CDR_R3
Q15019	Q15019	Q15019	2	2	2	Septin-2	Homo sapiens	2002-09-01	>sp|Q15019|SEPT2_HUMAN Septin-2 OS=Homo sapiens GN=SEPT2 PE=1 SV=1	1	2	2	2	1	2	2	2	2	2	1	2	2	2	2	2	1	2	2	2	2	2	9.1	9.1	9.1	41.487	361	361	3.86	1	3	2	2	3	3	0	15.226	By MS/MS	By MS/MS	By MS/MS
Q16181;Q6ZU15	Q16181	Q16181	3;1	3;1	3;1	Septin-7	Homo sapiens	2007-09-01	>sp|Q16181|SEPT7_HUMAN Septin-7 OS=Homo sapiens GN=SEPT7 PE=1 SV=2	2	3	3	3	3	3	3	3	3	3	3	3	3	3	3	3	3	3	3	3	3	3	11.2	11.2	11.2	50.679	437	437;432	3.51	14	15	14	13	14	15	0	40.27	By MS/MS	By MS/MS	By MS/MS
Q99798	Q99798	Q99798	1	1	1	Aconitate hydratase, mitochondrial	Homo sapiens	ACO2	>sp|Q99798|ACON_HUMAN Aconitate hydratase, mitochondrial OS=Homo sapiens GN=ACO2 PE=1 SV=2	1	1	1	1	1	1	1	1	1	1	1	1	1	1	1	1	1	1	1	1	1	1	2.1	2.1	2.1	85.424	780	780	3.5	2	2	2	2	2	2	0	23.367	By MS/MS	By MS/MS	By MS/MS
P68133;P68032;P63267;P62736	P68133;P68032;P63267;P62736	P68133	11;11;10;10	1;1;1;1	1;1;1;1	Actin, alpha skeletal muscle	Homo sapiens	ACTA1	>sp|P68133|ACTS_HUMAN Actin, alpha skeletal muscle OS=Homo sapiens GN=ACTA1 PE=1 SV=1;>sp|P68032|ACTC_HUMAN Actin, alpha cardiac muscle 1 OS=Homo sapiens GN=ACTC1 PE=1 SV=1;>sp|P63267|ACTH_HUMAN Actin, gamma-enteric smooth muscle OS=Homo sapiens GN=ACTG2 P	4	11	1	1	8	11	10	9	10	10	1	1	1	1	1	1	1	1	1	1	1	1	27.3	4.2	4.2	42.051	377	377;377;376;377	3.57	6	8	7	8	8	7	0	17.82	By MS/MS	By MS/MS	By MS/MS
P60709;Q6S8J3;A5A3E0;P0CG38;P0CG39;Q9BYX7	P60709;Q6S8J3	P60709	18;9;8;7;5;4	1;0;0;0;0;0	1;0;0;0;0;0	Actin, cytoplasmic 1	Homo sapiens	ACTB	>sp|P60709|ACTB_HUMAN Actin, cytoplasmic 1 OS=Homo sapiens GN=ACTB PE=1 SV=1;>sp|Q6S8J3|POTEE_HUMAN POTE ankyrin domain family member E OS=Homo sapiens GN=POTEE PE=2 SV=3	6	18	1	1	15	18	17	16	17	17	1	1	1	1	1	1	1	1	1	1	1	1	65.9	4.5	4.5	41.736	375	375;1075;1075;1075;1038;375	3.85	1	4	4	3	4	4	0	30.265	By matching	By MS/MS	By MS/MS
Q562R1	Q562R1	Q562R1	5	1	1	Beta-actin-like protein 2	Homo sapiens	ACTBL2	>sp|Q562R1|ACTBL_HUMAN Beta-actin-like protein 2 OS=Homo sapiens GN=ACTBL2 PE=1 SV=2	1	5	1	1	3	5	5	4	4	4	1	1	1	1	1	1	1	1	1	1	1	1	14.9	4.8	4.8	42.003	376	376	3.8	1	2	1	2	2	2	0	7.2939	By MS/MS	By MS/MS	By MS/MS
P63261	P63261	P63261	18	18	1	Actin, cytoplasmic 2	Homo sapiens	ACTG1	>sp|P63261|ACTG_HUMAN Actin, cytoplasmic 2 OS=Homo sapiens GN=ACTG1 PE=1 SV=1	1	18	18	1	15	18	17	16	17	17	15	18	17	16	17	17	1	1	1	1	1	1	65.9	65.9	4.5	41.792	375	375	3.54	56	71	65	69	69	62	0	265.42	By MS/MS	By MS/MS	By MS/MS
O43707;P12814	O43707;P12814	O43707	3;2	3;2	3;2	Alpha-actinin-4	Homo sapiens	ACTN4	>sp|O43707|ACTN4_HUMAN Alpha-actinin-4 OS=Homo sapiens GN=ACTN4 PE=1 SV=2;>sp|P12814|ACTN1_HUMAN Alpha-actinin-1 OS=Homo sapiens GN=ACTN1 PE=1 SV=2	2	3	3	3	2	2	2	3	3	2	2	2	2	3	3	2	2	2	2	3	3	2	5.5	5.5	5.5	104.85	911	911;892	3.68	3	4	4	5	5	4	0	24.071	By MS/MS	By MS/MS	By MS/MS
P61163;P42025	P61163	P61163	5;1	5;1	5;1	Alpha-centractin	Homo sapiens	ACTR1A	>sp|P61163|ACTZ_HUMAN Alpha-centractin OS=Homo sapiens GN=ACTR1A PE=1 SV=1	2	5	5	5	4	5	5	4	4	4	4	5	5	4	4	4	4	5	5	4	4	4	24.7	24.7	24.7	42.613	376	376;376	3.46	11	12	12	10	11	11	0	74.03	By MS/MS	By MS/MS	By MS/MS
O95831	O95831	O95831	4	4	4	Apoptosis-inducing factor 1, mitochondrial	Homo sapiens	AIFM1	>sp|O95831|AIFM1_HUMAN Apoptosis-inducing factor 1, mitochondrial OS=Homo sapiens GN=AIFM1 PE=1 SV=1	1	4	4	4	3	3	3	3	3	4	3	3	3	3	3	4	3	3	3	3	3	4	11.3	11.3	11.3	66.9	613	613	3.6	5	6	6	6	5	7	0	42.041	By MS/MS	By MS/MS	By MS/MS
Q12904	Q12904	Q12904	1	1	1	Aminoacyl tRNA synthase complex-interacting multifunctional protein 1	Homo sapiens	AIMP1	>sp|Q12904|AIMP1_HUMAN Aminoacyl tRNA synthase complex-interacting multifunctional protein 1 OS=Homo sapiens GN=AIMP1 PE=1 SV=2	1	1	1	1	1	1	1	1	1	1	1	1	1	1	1	1	1	1	1	1	1	1	3.8	3.8	3.8	34.352	312	312	3.5	2	2	2	2	2	2	0	9.8871	By MS/MS	By MS/MS	By MS/MS
P05091	P05091	P05091	1	1	1	Aldehyde dehydrogenase, mitochondrial	Homo sapiens	ALDH2	>sp|P05091|ALDH2_HUMAN Aldehyde dehydrogenase, mitochondrial OS=Homo sapiens GN=ALDH2 PE=1 SV=2	1	1	1	1	1	1	1	1	1	1	1	1	1	1	1	1	1	1	1	1	1	1	2.3	2.3	2.3	56.381	517	517	3.73	1	2	2	2	2	2	0	7.5951	By MS/MS	By MS/MS	By MS/MS
P04075	P04075	P04075	5	4	4	Fructose-bisphosphate aldolase A	Homo sapiens	ALDOA	>sp|P04075|ALDOA_HUMAN Fructose-bisphosphate aldolase A OS=Homo sapiens GN=ALDOA PE=1 SV=2	1	5	4	4	4	5	5	5	5	5	3	4	4	4	4	4	3	4	4	4	4	4	25.5	18.1	18.1	39.42	364	364	3.66	4	7	7	6	8	6	0	46.595	By MS/MS	By MS/MS	By MS/MS
P09972	P09972	P09972	6	6	5	Fructose-bisphosphate aldolase C	Homo sapiens	ALDOC	>sp|P09972|ALDOC_HUMAN Fructose-bisphosphate aldolase C OS=Homo sapiens GN=ALDOC PE=1 SV=2	1	6	6	5	5	6	5	6	6	6	5	6	5	6	6	6	4	5	4	5	5	5	26.9	26.9	19.5	39.455	364	364	3.61	9	13	11	12	13	12	0	102.98	By MS/MS	By MS/MS	By MS/MS
Q86V81	Q86V81	Q86V81	1	1	1	THO complex subunit 4	Homo sapiens	ALYREF	>sp|Q86V81|THOC4_HUMAN THO complex subunit 4 OS=Homo sapiens GN=ALYREF PE=1 SV=3	1	1	1	1	1	1	1	1	1	1	1	1	1	1	1	1	1	1	1	1	1	1	7	7	7	26.888	257	257	3.5	2	2	2	2	2	2	0	46.8	By MS/MS	By MS/MS	By MS/MS
P49418	P49418	P49418	2	2	2	Amphiphysin	Homo sapiens	AMPH	>sp|P49418|AMPH_HUMAN Amphiphysin OS=Homo sapiens GN=AMPH PE=1 SV=1	1	2	2	2	0	0	2	1	1	1	0	0	2	1	1	1	0	0	2	1	1	1	5.6	5.6	5.6	76.256	695	695	4.2			2	1	1	1	0	14.914	By matching	By matching	By MS/MS
Q01484	Q01484	Q01484	2	2	2	Ankyrin-2	Homo sapiens	ANK2	>sp|Q01484|ANK2_HUMAN Ankyrin-2 OS=Homo sapiens GN=ANK2 PE=1 SV=4	1	2	2	2	2	2	2	2	2	2	2	2	2	2	2	2	2	2	2	2	2	2	0.7	0.7	0.7	433.71	3957	3957	3.52	5	5	4	5	5	5	0	13.385	By MS/MS	By MS/MS	By MS/MS
O95782;O94973	O95782;O94973	O95782	7;4	7;4	7;4	AP-2 complex subunit alpha-1	Homo sapiens	AP2A1	>sp|O95782|AP2A1_HUMAN AP-2 complex subunit alpha-1 OS=Homo sapiens GN=AP2A1 PE=1 SV=3;>sp|O94973|AP2A2_HUMAN AP-2 complex subunit alpha-2 OS=Homo sapiens GN=AP2A2 PE=1 SV=2	2	7	7	7	6	5	6	6	7	6	6	5	6	6	7	6	6	5	6	6	7	6	10.6	10.6	10.6	107.54	977	977;939	3.57	8	8	10	10	9	9	0	48.714	By MS/MS	By MS/MS	By MS/MS
P63010;Q10567	P63010	P63010	4;1	4;1	4;1	AP-2 complex subunit beta	Homo sapiens	AP2B1	>sp|P63010|AP2B1_HUMAN AP-2 complex subunit beta OS=Homo sapiens GN=AP2B1 PE=1 SV=1	2	4	4	4	2	3	2	3	3	3	2	3	2	3	3	3	2	3	2	3	3	3	6.9	6.9	6.9	104.55	937	937;949	3.64	3	4	3	4	4	4	0	40.996	By MS/MS	By MS/MS	By MS/MS
Q96CW1	Q96CW1	Q96CW1	4	4	4	AP-2 complex subunit mu	Homo sapiens	AP2M1	>sp|Q96CW1|AP2M1_HUMAN AP-2 complex subunit mu OS=Homo sapiens GN=AP2M1 PE=1 SV=2	1	4	4	4	4	3	2	3	3	3	4	3	2	3	3	3	4	3	2	3	3	3	12.6	12.6	12.6	49.654	435	435	3.58	5	6	3	6	5	6	0	27.123	By MS/MS	By MS/MS	By MS/MS
P27695	P27695	P27695	1	1	1	DNA-(apurinic or apyrimidinic site) lyase	Homo sapiens	APEX1	>sp|P27695|APEX1_HUMAN DNA-(apurinic or apyrimidinic site) lyase OS=Homo sapiens GN=APEX1 PE=1 SV=2	1	1	1	1	1	0	1	1	1	1	1	0	1	1	1	1	1	0	1	1	1	1	5.3	5.3	5.3	35.554	318	318	3.8	1		1	1	1	1	0	7.0222	By MS/MS	By matching	By MS/MS
P36405	P36405	P36405	2	2	2	ADP-ribosylation factor-like protein 3	Homo sapiens	ARL3	>sp|P36405|ARL3_HUMAN ADP-ribosylation factor-like protein 3 OS=Homo sapiens GN=ARL3 PE=1 SV=2	1	2	2	2	2	2	2	2	2	2	2	2	2	2	2	2	2	2	2	2	2	2	18.1	18.1	18.1	20.455	182	182	3.48	3	4	4	4	2	4	0	13.285	By MS/MS	By MS/MS	By MS/MS
P36575	P36575	P36575	1	1	1	Arrestin-C	Homo sapiens	ARR3	>sp|P36575|ARRC_HUMAN Arrestin-C OS=Homo sapiens GN=ARR3 PE=1 SV=2	1	1	1	1	1	1	1	1	1	1	1	1	1	1	1	1	1	1	1	1	1	1	4.1	4.1	4.1	42.778	388	388	3	2	2	2	1	1	1	0	18.051	By MS/MS	By MS/MS	By MS/MS
O95352	O95352	O95352	1	1	1	Ubiquitin-like modifier-activating enzyme ATG7	Homo sapiens	ATG7	>sp|O95352|ATG7_HUMAN Ubiquitin-like modifier-activating enzyme ATG7 OS=Homo sapiens GN=ATG7 PE=1 SV=1	1	1	1	1	0	0	0	0	0	1	0	0	0	0	0	1	0	0	0	0	0	1	2.3	2.3	2.3	77.959	703	703	6						1	0.0081744	6.0937	By matching	By matching	By matching
P13637;P05023;P50993	P13637;P05023;P50993	P13637	2;2;1	2;2;1	2;2;1	Sodium/potassium-transporting ATPase subunit alpha-3	Homo sapiens	ATP1A3	>sp|P13637|AT1A3_HUMAN Sodium/potassium-transporting ATPase subunit alpha-3 OS=Homo sapiens GN=ATP1A3 PE=1 SV=3;>sp|P05023|AT1A1_HUMAN Sodium/potassium-transporting ATPase subunit alpha-1 OS=Homo sapiens GN=ATP1A1 PE=1 SV=1;>sp|P50993|AT1A2_HUMAN Sodium/po	3	2	2	2	1	2	2	2	2	2	1	2	2	2	2	2	1	2	2	2	2	2	2.9	2.9	2.9	111.75	1013	1013;1023;1020	3.67	1	4	2	3	2	3	0	23.645	By matching	By matching	By matching
P25705;REV__Q9Y5A7;REV__O00522	P25705	P25705	19;1;1	19;1;1	19;1;1	ATP synthase subunit alpha, mitochondrial	Homo sapiens	ATP5A1	>sp|P25705|ATPA_HUMAN ATP synthase subunit alpha, mitochondrial OS=Homo sapiens GN=ATP5A1 PE=1 SV=1	3	19	19	19	14	18	17	19	18	18	14	18	17	19	18	18	14	18	17	19	18	18	40.9	40.9	40.9	59.75	553	553;615;736	3.52	32	38	30	37	34	35	0	223.67	By MS/MS	By MS/MS	By MS/MS
P06576	P06576	P06576	14	14	14	ATP synthase subunit beta, mitochondrial	Homo sapiens	ATP5B	>sp|P06576|ATPB_HUMAN ATP synthase subunit beta, mitochondrial OS=Homo sapiens GN=ATP5B PE=1 SV=3	1	14	14	14	14	14	14	14	14	14	14	14	14	14	14	14	14	14	14	14	14	14	37.8	37.8	37.8	56.559	529	529	3.38	31	34	32	25	27	28	0	191.26	By MS/MS	By MS/MS	By MS/MS
O75947	O75947	O75947	3	3	3	ATP synthase subunit d, mitochondrial	Homo sapiens	ATP5H	>sp|O75947|ATP5H_HUMAN ATP synthase subunit d, mitochondrial OS=Homo sapiens GN=ATP5H PE=1 SV=3	1	3	3	3	2	3	3	3	3	3	2	3	3	3	3	3	2	3	3	3	3	3	11.8	11.8	11.8	18.491	161	161	3.4	6	8	7	8	5	6	0	17.63	By MS/MS	By MS/MS	By MS/MS
P56385	P56385	P56385	2	2	2	ATP synthase subunit e, mitochondrial	Homo sapiens	ATP5I	>sp|P56385|ATP5I_HUMAN ATP synthase subunit e, mitochondrial OS=Homo sapiens GN=ATP5I PE=1 SV=2	1	2	2	2	1	2	2	2	2	2	1	2	2	2	2	2	1	2	2	2	2	2	26.1	26.1	26.1	7.9331	69	69	3.66	4	4	5	6	5	5	0	14.014	By MS/MS	By MS/MS	By MS/MS
P56134	P56134	P56134	1	1	1	ATP synthase subunit f, mitochondrial	Homo sapiens	ATP5J2	>sp|P56134|ATPK_HUMAN ATP synthase subunit f, mitochondrial OS=Homo sapiens GN=ATP5J2 PE=1 SV=3	1	1	1	1	1	1	1	1	1	1	1	1	1	1	1	1	1	1	1	1	1	1	11.7	11.7	11.7	10.918	94	94	3.25	6	5	5	4	4	4	0	10.329	By MS/MS	By MS/MS	By MS/MS
P48047	P48047	P48047	3	3	3	ATP synthase subunit O, mitochondrial	Homo sapiens	ATP5O	>sp|P48047|ATPO_HUMAN ATP synthase subunit O, mitochondrial OS=Homo sapiens GN=ATP5O PE=1 SV=1	1	3	3	3	2	3	3	3	3	3	2	3	3	3	3	3	2	3	3	3	3	3	19.7	19.7	19.7	23.277	213	213	3.68	6	7	8	9	9	8	0	22.964	By MS/MS	By MS/MS	By MS/MS
P61421	P61421	P61421	7	7	7	V-type proton ATPase subunit d 1	Homo sapiens	ATP6V0D1	>sp|P61421|VA0D1_HUMAN V-type proton ATPase subunit d 1 OS=Homo sapiens GN=ATP6V0D1 PE=1 SV=1	1	7	7	7	6	6	7	6	6	6	6	6	7	6	6	6	6	6	7	6	6	6	31.6	31.6	31.6	40.329	351	351	3.56	8	11	10	10	10	10	0	69.556	By MS/MS	By MS/MS	By MS/MS
Q8N8Y2	Q8N8Y2	Q8N8Y2	1	1	1	V-type proton ATPase subunit d 2	Homo sapiens	ATP6V0D2	>sp|Q8N8Y2|VA0D2_HUMAN V-type proton ATPase subunit d 2 OS=Homo sapiens GN=ATP6V0D2 PE=2 SV=1	1	1	1	1	1	1	1	1	1	1	1	1	1	1	1	1	1	1	1	1	1	1	4.3	4.3	4.3	40.426	350	350	3.14	2	1	1	1	1	1	0	9.2365	By matching	By matching	By matching
P38606	P38606	P38606	2	2	2	V-type proton ATPase catalytic subunit A	Homo sapiens	ATP6V1A	>sp|P38606|VATA_HUMAN V-type proton ATPase catalytic subunit A OS=Homo sapiens GN=ATP6V1A PE=1 SV=2	1	2	2	2	2	2	2	2	2	2	2	2	2	2	2	2	2	2	2	2	2	2	6.8	6.8	6.8	68.303	617	617	3.73	2	4	4	4	4	4	0	33.634	By MS/MS	By MS/MS	By MS/MS
P21281;P15313	P21281	P21281	7;3	7;3	7;3	V-type proton ATPase subunit B, brain isoform	Homo sapiens	ATP6V1B2	>sp|P21281|VATB2_HUMAN V-type proton ATPase subunit B, brain isoform OS=Homo sapiens GN=ATP6V1B2 PE=1 SV=3	2	7	7	7	6	7	7	6	6	6	6	7	7	6	6	6	6	7	7	6	6	6	23.7	23.7	23.7	56.5	511	511;513	3.53	13	18	15	12	14	17	0	71.27	By MS/MS	By MS/MS	By MS/MS
P21283	P21283	P21283	1	1	1	V-type proton ATPase subunit C 1	Homo sapiens	ATP6V1C1	>sp|P21283|VATC1_HUMAN V-type proton ATPase subunit C 1 OS=Homo sapiens GN=ATP6V1C1 PE=1 SV=4	1	1	1	1	1	1	1	1	1	1	1	1	1	1	1	1	1	1	1	1	1	1	4.2	4.2	4.2	43.941	382	382	3.25	1	2	2	1	1	1	0.0080214	5.9793	By MS/MS	By MS/MS	By MS/MS
Q9Y5K8	Q9Y5K8	Q9Y5K8	6	6	6	V-type proton ATPase subunit D	Homo sapiens	ATP6V1D	>sp|Q9Y5K8|VATD_HUMAN V-type proton ATPase subunit D OS=Homo sapiens GN=ATP6V1D PE=1 SV=1	1	6	6	6	5	5	6	6	6	6	5	5	6	6	6	6	5	5	6	6	6	6	39.3	39.3	39.3	28.262	247	247	3.61	7	8	9	9	10	8	0	64.433	By MS/MS	By MS/MS	By MS/MS
P36543	P36543	P36543	3	3	3	V-type proton ATPase subunit E 1	Homo sapiens	ATP6V1E1	>sp|P36543|VATE1_HUMAN V-type proton ATPase subunit E 1 OS=Homo sapiens GN=ATP6V1E1 PE=1 SV=1	1	3	3	3	2	2	2	2	3	2	2	2	2	2	3	2	2	2	2	2	3	2	10.6	10.6	10.6	26.145	226	226	3.54	6	6	6	6	7	6	0	33.514	By MS/MS	By MS/MS	By MS/MS
Q16864	Q16864	Q16864	1	1	1	V-type proton ATPase subunit F	Homo sapiens	ATP6V1F	>sp|Q16864|VATF_HUMAN V-type proton ATPase subunit F OS=Homo sapiens GN=ATP6V1F PE=1 SV=2	1	1	1	1	1	1	1	1	1	1	1	1	1	1	1	1	1	1	1	1	1	1	10.1	10.1	10.1	13.37	119	119	3.7	1	2	2	1	2	2	0	15.986	By MS/MS	By MS/MS	By MS/MS
O95670;O75348	O95670;O75348	O95670	1;1	1;1	1;1	V-type proton ATPase subunit G 2	Homo sapiens	ATP6V1G2	>sp|O95670|VATG2_HUMAN V-type proton ATPase subunit G 2 OS=Homo sapiens GN=ATP6V1G2 PE=2 SV=1;>sp|O75348|VATG1_HUMAN V-type proton ATPase subunit G 1 OS=Homo sapiens GN=ATP6V1G1 PE=1 SV=3	2	1	1	1	1	1	1	1	1	1	1	1	1	1	1	1	1	1	1	1	1	1	12.7	12.7	12.7	13.604	118	118;118	3.5	2	2	2	2	2	2	0	17.043	By MS/MS	By MS/MS	By MS/MS
Q9UI12	Q9UI12	Q9UI12	1	1	1	V-type proton ATPase subunit H	Homo sapiens	ATP6V1H	>sp|Q9UI12|VATH_HUMAN V-type proton ATPase subunit H OS=Homo sapiens GN=ATP6V1H PE=1 SV=1	1	1	1	1	1	1	1	1	1	0	1	1	1	1	1	0	1	1	1	1	1	0	4.8	4.8	4.8	55.882	483	483	3.14	1	2	1	1	2		0	6.5184	By matching	By MS/MS	By matching
O95816	O95816	O95816	1	1	1	BAG family molecular chaperone regulator 2	Homo sapiens	BAG2	>sp|O95816|BAG2_HUMAN BAG family molecular chaperone regulator 2 OS=Homo sapiens GN=BAG2 PE=1 SV=1	1	1	1	1	1	1	1	1	1	1	1	1	1	1	1	1	1	1	1	1	1	1	5.2	5.2	5.2	23.772	211	211	3.78	1	2	1	1	2	2	0	9.8499	By MS/MS	By matching	By matching
A6NE02	A6NE02	A6NE02	2	2	2	BTB/POZ domain-containing protein 17	Homo sapiens	BTBD17	>sp|A6NE02|BTBDH_HUMAN BTB/POZ domain-containing protein 17 OS=Homo sapiens GN=BTBD17 PE=3 SV=1	1	2	2	2	2	2	2	2	2	2	2	2	2	2	2	2	2	2	2	2	2	2	9	9	9	52.47	478	478	3.43	3	4	4	4	3	3	0	18.107	By MS/MS	By MS/MS	By MS/MS
Q9Y224	Q9Y224	Q9Y224	9	9	9	UPF0568 protein C14orf166	Homo sapiens	C14orf166	>sp|Q9Y224|CN166_HUMAN UPF0568 protein C14orf166 OS=Homo sapiens GN=C14orf166 PE=1 SV=1	1	9	9	9	9	9	9	9	9	9	9	9	9	9	9	9	9	9	9	9	9	9	47.1	47.1	47.1	28.068	244	244	3.48	21	25	22	23	23	21	0	128.79	By MS/MS	By MS/MS	By MS/MS
P22676;P05937	P22676	P22676	3;1	3;1	3;1	Calretinin	Homo sapiens	CALB2	>sp|P22676|CALB2_HUMAN Calretinin OS=Homo sapiens GN=CALB2 PE=2 SV=2	2	3	3	3	3	3	3	3	3	3	3	3	3	3	3	3	3	3	3	3	3	3	11.1	11.1	11.1	31.54	271	271;261	3.45	5	6	6	4	4	6	0	27.101	By MS/MS	By MS/MS	By MS/MS
P62158;P27482	P62158	P62158	7;1	7;1	7;1	Calmodulin	Homo sapiens	CALM1	>sp|P62158|CALM_HUMAN Calmodulin OS=Homo sapiens GN=CALM1 PE=1 SV=2	2	7	7	7	6	7	7	6	6	6	6	7	7	6	6	6	6	7	7	6	6	6	45.6	45.6	45.6	16.837	149	149;149	3.47	20	22	20	18	20	20	0	149.36	By MS/MS	By MS/MS	By MS/MS
Q13554	Q13554	Q13554	5	1	1	Calcium/calmodulin-dependent protein kinase type II subunit beta	Homo sapiens	CAMK2B	>sp|Q13554|KCC2B_HUMAN Calcium/calmodulin-dependent protein kinase type II subunit beta OS=Homo sapiens GN=CAMK2B PE=1 SV=3	1	5	1	1	4	4	4	4	4	4	1	1	1	1	1	1	1	1	1	1	1	1	8	1.4	1.4	72.677	666	666	3.5	2	2	2	2	2	2	0	6.4743	By MS/MS	By MS/MS	By MS/MS
Q13557;Q9UQM7;Q13555	Q13557	Q13557	9;4;4	9;4;4	5;0;0	Calcium/calmodulin-dependent protein kinase type II subunit delta	Homo sapiens	CAMK2D	>sp|Q13557|KCC2D_HUMAN Calcium/calmodulin-dependent protein kinase type II subunit delta OS=Homo sapiens GN=CAMK2D PE=1 SV=3	3	9	9	5	7	7	8	8	8	8	7	7	8	8	8	8	4	4	5	5	5	5	24	24	15.2	56.369	499	499;478;558	3.58	17	20	20	20	21	20	0	156.27	By MS/MS	By MS/MS	By MS/MS
P47755;P52907	P47755;P52907	P47755	2;1	2;1	2;1	F-actin-capping protein subunit alpha-2	Homo sapiens	CAPZA2	>sp|P47755|CAZA2_HUMAN F-actin-capping protein subunit alpha-2 OS=Homo sapiens GN=CAPZA2 PE=1 SV=3;>sp|P52907|CAZA1_HUMAN F-actin-capping protein subunit alpha-1 OS=Homo sapiens GN=CAPZA1 PE=1 SV=3	2	2	2	2	2	2	2	2	2	2	2	2	2	2	2	2	2	2	2	2	2	2	9.8	9.8	9.8	32.949	286	286;286	3.57	3	4	3	4	3	4	0	16.247	By MS/MS	By MS/MS	By MS/MS
Q16568	Q16568	Q16568	1	1	1	Cocaine- and amphetamine-regulated transcript protein	Homo sapiens	CARTPT	>sp|Q16568|CART_HUMAN Cocaine- and amphetamine-regulated transcript protein OS=Homo sapiens GN=CARTPT PE=1 SV=1	1	1	1	1	1	1	1	1	1	1	1	1	1	1	1	1	1	1	1	1	1	1	9.5	9.5	9.5	12.829	116	116	3.75	1	1	1	2	2	1	0	9.4009	By MS/MS	By MS/MS	By MS/MS
P78371	P78371	P78371	3	3	3	T-complex protein 1 subunit beta	Homo sapiens	CCT2	>sp|P78371|TCPB_HUMAN T-complex protein 1 subunit beta OS=Homo sapiens GN=CCT2 PE=1 SV=4	1	3	3	3	3	3	3	3	3	3	3	3	3	3	3	3	3	3	3	3	3	3	9.7	9.7	9.7	57.488	535	535	3.55	6	10	9	7	9	8	0	31.28	By MS/MS	By MS/MS	By MS/MS
P49368	P49368	P49368	6	6	6	T-complex protein 1 subunit gamma	Homo sapiens	CCT3	>sp|P49368|TCPG_HUMAN T-complex protein 1 subunit gamma OS=Homo sapiens GN=CCT3 PE=1 SV=4	1	6	6	6	5	4	5	6	4	4	5	4	5	6	4	4	5	4	5	6	4	4	15.2	15.2	15.2	60.533	545	545	3.57	6	7	8	9	7	7	0	42.133	By MS/MS	By MS/MS	By MS/MS
P50991	P50991	P50991	4	4	4	T-complex protein 1 subunit delta	Homo sapiens	CCT4	>sp|P50991|TCPD_HUMAN T-complex protein 1 subunit delta OS=Homo sapiens GN=CCT4 PE=1 SV=4	1	4	4	4	3	3	3	4	3	3	3	3	3	4	3	3	3	3	3	4	3	3	11.3	11.3	11.3	57.924	539	539	3.54	7	8	7	9	7	8	0	36.479	By MS/MS	By MS/MS	By MS/MS
P48643	P48643	P48643	2	2	2	T-complex protein 1 subunit epsilon	Homo sapiens	CCT5	>sp|P48643|TCPE_HUMAN T-complex protein 1 subunit epsilon OS=Homo sapiens GN=CCT5 PE=1 SV=1	1	2	2	2	1	1	1	1	2	1	1	1	1	1	2	1	1	1	1	1	2	1	8.7	8.7	8.7	59.67	541	541	3.2	2	2	2	1	2	1	0	14.169	By MS/MS	By MS/MS	By MS/MS
P40227	P40227	P40227	4	4	4	T-complex protein 1 subunit zeta	Homo sapiens	CCT6A	>sp|P40227|TCPZ_HUMAN T-complex protein 1 subunit zeta OS=Homo sapiens GN=CCT6A PE=1 SV=3	1	4	4	4	2	4	3	3	3	3	2	4	3	3	3	3	2	4	3	3	3	3	13.9	13.9	13.9	58.024	531	531	3.83	2	6	4	6	5	6	0	34.262	By matching	By MS/MS	By MS/MS
Q99832	Q99832	Q99832	2	2	2	T-complex protein 1 subunit eta	Homo sapiens	CCT7	>sp|Q99832|TCPH_HUMAN T-complex protein 1 subunit eta OS=Homo sapiens GN=CCT7 PE=1 SV=2	1	2	2	2	1	2	2	2	2	1	1	2	2	2	2	1	1	2	2	2	2	1	6.6	6.6	6.6	59.366	543	543	3.57	1	3	3	3	2	2	0	19.069	By matching	By MS/MS	By MS/MS
P60953	P60953	P60953	2	2	2	Cell division control protein 42 homolog	Homo sapiens	CDC42	>sp|P60953|CDC42_HUMAN Cell division control protein 42 homolog OS=Homo sapiens GN=CDC42 PE=1 SV=2	1	2	2	2	1	1	1	2	2	1	1	1	1	2	2	1	1	1	1	2	2	1	15.7	15.7	15.7	21.258	191	191	3.8	1	2	1	2	2	2	0	15.412	By matching	By MS/MS	By matching
P23528;Q9Y281	P23528	P23528	5;1	5;1	5;1	Cofilin-1	Homo sapiens	CFL1	>sp|P23528|COF1_HUMAN Cofilin-1 OS=Homo sapiens GN=CFL1 PE=1 SV=3	2	5	5	5	5	5	5	5	5	5	5	5	5	5	5	5	5	5	5	5	5	5	39.2	39.2	39.2	18.502	166	166;166	3.65	8	12	10	12	11	12	0	103.35	By MS/MS	By MS/MS	By MS/MS
O43633	O43633	O43633	1	1	1	Charged multivesicular body protein 2a	Homo sapiens	CHMP2A	>sp|O43633|CHM2A_HUMAN Charged multivesicular body protein 2a OS=Homo sapiens GN=CHMP2A PE=1 SV=1	1	1	1	1	1	1	1	1	1	1	1	1	1	1	1	1	1	1	1	1	1	1	3.2	3.2	3.2	25.104	222	222	3.5	1	2	2	2	2	1	0.0082645	6.1644	By MS/MS	By MS/MS	By MS/MS
Q9NZZ3	Q9NZZ3	Q9NZZ3	1	1	1	Charged multivesicular body protein 5	Homo sapiens	CHMP5	>sp|Q9NZZ3|CHMP5_HUMAN Charged multivesicular body protein 5 OS=Homo sapiens GN=CHMP5 PE=1 SV=1	1	1	1	1	1	1	1	1	1	1	1	1	1	1	1	1	1	1	1	1	1	1	8.2	8.2	8.2	24.57	219	219	3.67	1	2	1	2	1	2	0	6.6049	By matching	By matching	By matching
Q99653	Q99653	Q99653	2	2	2	Calcineurin B homologous protein 1	Homo sapiens	CHP1	>sp|Q99653|CHP1_HUMAN Calcineurin B homologous protein 1 OS=Homo sapiens GN=CHP1 PE=1 SV=3	1	2	2	2	2	2	2	2	2	2	2	2	2	2	2	2	2	2	2	2	2	2	14.4	14.4	14.4	22.456	195	195	3.52	4	4	2	3	4	4	0	19.551	By MS/MS	By MS/MS	By MS/MS
Q14011	Q14011	Q14011	2	2	2	Cold-inducible RNA-binding protein	Homo sapiens	CIRBP	>sp|Q14011|CIRBP_HUMAN Cold-inducible RNA-binding protein OS=Homo sapiens GN=CIRBP PE=1 SV=1	1	2	2	2	1	1	1	1	2	1	1	1	1	1	2	1	1	1	1	1	2	1	20.3	20.3	20.3	18.648	172	172	3.62	2	2	2	2	3	2	0	40.846	By MS/MS	By MS/MS	By MS/MS
P12277	P12277	P12277	6	6	6	Creatine kinase B-type	Homo sapiens	CKB	>sp|P12277|KCRB_HUMAN Creatine kinase B-type OS=Homo sapiens GN=CKB PE=1 SV=1	1	6	6	6	6	6	6	6	6	6	6	6	6	6	6	6	6	6	6	6	6	6	28.1	28.1	28.1	42.644	381	381	3.56	16	19	17	18	18	19	0	103.9	By MS/MS	By MS/MS	By MS/MS
P12532;P17540;P19784	P12532	P12532	12;4;1	12;4;1	11;3;0	Creatine kinase U-type, mitochondrial	Homo sapiens	CKMT1A	>sp|P12532|KCRU_HUMAN Creatine kinase U-type, mitochondrial OS=Homo sapiens GN=CKMT1A PE=1 SV=1	3	12	12	11	11	11	11	11	11	12	11	11	11	11	11	12	10	10	10	10	10	11	40.8	40.8	39.3	47.036	417	417;419;350	3.53	32	40	40	36	36	38	0	171.29	By MS/MS	By MS/MS	By MS/MS
P09496	P09496	P09496	5	5	5	Clathrin light chain A	Homo sapiens	CLTA	>sp|P09496|CLCA_HUMAN Clathrin light chain A OS=Homo sapiens GN=CLTA PE=1 SV=1	1	5	5	5	2	4	5	4	4	4	2	4	5	4	4	4	2	4	5	4	4	4	15.7	15.7	15.7	27.076	248	248	3.91	2	5	6	6	7	6	0	28.651	By MS/MS	By MS/MS	By MS/MS
P09497	P09497	P09497	2	2	2	Clathrin light chain B	Homo sapiens	CLTB	>sp|P09497|CLCB_HUMAN Clathrin light chain B OS=Homo sapiens GN=CLTB PE=1 SV=1	1	2	2	2	2	2	2	2	2	2	2	2	2	2	2	2	2	2	2	2	2	2	14	14	14	25.19	229	229	3.62	5	5	6	6	6	6	0	31.428	By MS/MS	By MS/MS	By MS/MS
Q00610;P53675	Q00610	Q00610	26;4	26;4	26;4	Clathrin heavy chain 1	Homo sapiens	CLTC	>sp|Q00610|CLH1_HUMAN Clathrin heavy chain 1 OS=Homo sapiens GN=CLTC PE=1 SV=5	2	26	26	26	24	25	26	24	24	24	24	25	26	24	24	24	24	25	26	24	24	24	24.4	24.4	24.4	191.61	1675	1675;1640	3.55	42	52	50	48	45	52	0	315.18	By MS/MS	By MS/MS	By MS/MS
Q9UNS2	Q9UNS2	Q9UNS2	1	1	1	COP9 signalosome complex subunit 3	Homo sapiens	COPS3	>sp|Q9UNS2|CSN3_HUMAN COP9 signalosome complex subunit 3 OS=Homo sapiens GN=COPS3 PE=1 SV=3	1	1	1	1	1	1	1	1	1	1	1	1	1	1	1	1	1	1	1	1	1	1	2.8	2.8	2.8	47.873	423	423	3	2	2	2	1	1	1	0	7.9406	By MS/MS	By MS/MS	By MS/MS
P20674	P20674	P20674	3	3	3	Cytochrome c oxidase subunit 5A, mitochondrial	Homo sapiens	COX5A	>sp|P20674|COX5A_HUMAN Cytochrome c oxidase subunit 5A, mitochondrial OS=Homo sapiens GN=COX5A PE=1 SV=2	1	3	3	3	3	3	3	3	3	3	3	3	3	3	3	3	3	3	3	3	3	3	35.3	35.3	35.3	16.762	150	150	3.44	8	10	8	8	8	8	0	51.253	By MS/MS	By MS/MS	By MS/MS
P14854	P14854	P14854	3	3	3	Cytochrome c oxidase subunit 6B1	Homo sapiens	COX6B1	>sp|P14854|CX6B1_HUMAN Cytochrome c oxidase subunit 6B1 OS=Homo sapiens GN=COX6B1 PE=1 SV=2	1	3	3	3	3	3	3	3	3	2	3	3	3	3	3	2	3	3	3	3	3	2	32.6	32.6	32.6	10.192	86	86	3.5	6	7	7	7	7	6	0	23.031	By MS/MS	By MS/MS	By MS/MS
Q14194;Q14117	Q14194	Q14194	5;1	3;1	2;0	Dihydropyrimidinase-related protein 1	Homo sapiens	CRMP1	>sp|Q14194|DPYL1_HUMAN Dihydropyrimidinase-related protein 1 OS=Homo sapiens GN=CRMP1 PE=1 SV=1	2	5	3	2	4	5	5	5	5	5	3	3	3	3	3	3	2	2	2	2	2	2	16.8	11.7	10.5	62.183	572	572;519	3.58	5	6	6	7	6	6	0	24.85	By MS/MS	By MS/MS	By MS/MS
P02511	P02511	P02511	8	8	8	Alpha-crystallin B chain	Homo sapiens	CRYAB	>sp|P02511|CRYAB_HUMAN Alpha-crystallin B chain OS=Homo sapiens GN=CRYAB PE=1 SV=2	1	8	8	8	7	8	8	8	8	8	7	8	8	8	8	8	7	8	8	8	8	8	49.1	49.1	49.1	20.159	175	175	3.45	46	43	44	41	42	42	0	104.44	By MS/MS	By MS/MS	By MS/MS
P43320	P43320	P43320	1	1	1	Beta-crystallin B2	Homo sapiens	CRYBB2	>sp|P43320|CRBB2_HUMAN Beta-crystallin B2 OS=Homo sapiens GN=CRYBB2 PE=1 SV=2	1	1	1	1	1	1	1	1	1	1	1	1	1	1	1	1	1	1	1	1	1	1	5.9	5.9	5.9	23.38	205	205	3.62	1	2	1	1	1	2	0	6.6673	By matching	By matching	By matching
O75390	O75390	O75390	3	3	3	Citrate synthase, mitochondrial	Homo sapiens	CS	>sp|O75390|CISY_HUMAN Citrate synthase, mitochondrial OS=Homo sapiens GN=CS PE=1 SV=2	1	3	3	3	3	3	3	3	3	3	3	3	3	3	3	3	3	3	3	3	3	3	7.7	7.7	7.7	51.712	466	466	3.67	5	8	7	6	8	8	0	25.703	By MS/MS	By MS/MS	By MS/MS
Q8NEV1;P68400	Q8NEV1;P68400	Q8NEV1	2;2	1;1	1;1	Casein kinase II subunit alpha 3	Homo sapiens	CSNK2A3	>sp|Q8NEV1|CSK23_HUMAN Casein kinase II subunit alpha 3 OS=Homo sapiens GN=CSNK2A3 PE=1 SV=2;>sp|P68400|CSK21_HUMAN Casein kinase II subunit alpha OS=Homo sapiens GN=CSNK2A1 PE=1 SV=1	2	2	1	1	2	2	2	2	2	2	1	1	1	1	1	1	1	1	1	1	1	1	4.9	3.3	3.3	45.219	391	391;391	3.55	2	2	1	2	2	2	0	7.3295	By MS/MS	By MS/MS	By MS/MS
Q13561	Q13561	Q13561	3	3	3	Dynactin subunit 2	Homo sapiens	DCTN2	>sp|Q13561|DCTN2_HUMAN Dynactin subunit 2 OS=Homo sapiens GN=DCTN2 PE=1 SV=4	1	3	3	3	3	3	3	3	3	3	3	3	3	3	3	3	3	3	3	3	3	3	10.7	10.7	10.7	44.23	401	401	3.58	6	5	5	5	5	7	0	37.266	By MS/MS	By MS/MS	By MS/MS
Q16531	Q16531	Q16531	2	2	2	DNA damage-binding protein 1	Homo sapiens	DDB1	>sp|Q16531|DDB1_HUMAN DNA damage-binding protein 1 OS=Homo sapiens GN=DDB1 PE=1 SV=1	1	2	2	2	2	2	2	2	2	2	2	2	2	2	2	2	2	2	2	2	2	2	3	3	3	126.97	1140	1140	3.5	3	3	3	3	3	3	0	16.437	By MS/MS	By MS/MS	By MS/MS
Q92499	Q92499	Q92499	3	3	3	ATP-dependent RNA helicase DDX1	Homo sapiens	DDX1	>sp|Q92499|DDX1_HUMAN ATP-dependent RNA helicase DDX1 OS=Homo sapiens GN=DDX1 PE=1 SV=2	1	3	3	3	2	3	3	2	2	2	2	3	3	2	2	2	2	3	3	2	2	2	7.2	7.2	7.2	82.431	740	740	3.45	4	7	5	4	3	6	0	23.56	By MS/MS	By MS/MS	By MS/MS
P17844;Q92841	P17844;Q92841	P17844	2;2	2;2	2;2	Probable ATP-dependent RNA helicase DDX5	Homo sapiens	DDX5	>sp|P17844|DDX5_HUMAN Probable ATP-dependent RNA helicase DDX5 OS=Homo sapiens GN=DDX5 PE=1 SV=1;>sp|Q92841|DDX17_HUMAN Probable ATP-dependent RNA helicase DDX17 OS=Homo sapiens GN=DDX17 PE=1 SV=2	2	2	2	2	2	1	2	2	2	2	2	1	2	2	2	2	2	1	2	2	2	2	4.1	4.1	4.1	69.147	614	614;729	3.69	2	2	2	2	2	3	0	13.283	By matching	By matching	By matching
Q08211	Q08211	Q08211	2	2	2	ATP-dependent RNA helicase A	Homo sapiens	DHX9	>sp|Q08211|DHX9_HUMAN ATP-dependent RNA helicase A OS=Homo sapiens GN=DHX9 PE=1 SV=4	1	2	2	2	2	2	2	2	2	2	2	2	2	2	2	2	2	2	2	2	2	2	2.2	2.2	2.2	140.96	1270	1270	3.5	3	4	2	3	2	4	0	18.514	By MS/MS	By MS/MS	By matching
P10515	P10515	P10515	6	6	6	Dihydrolipoyllysine-residue acetyltransferase component of pyruvate dehydrogenase complex, mitochondrial	Homo sapiens	DLAT	>sp|P10515|ODP2_HUMAN Dihydrolipoyllysine-residue acetyltransferase component of pyruvate dehydrogenase complex, mitochondrial OS=Homo sapiens GN=DLAT PE=1 SV=3	1	6	6	6	6	6	6	6	6	6	6	6	6	6	6	6	6	6	6	6	6	6	13.4	13.4	13.4	68.996	647	647	3.54	16	17	16	16	16	18	0	63.569	By MS/MS	By MS/MS	By MS/MS
P09622	P09622	P09622	1	1	1	Dihydrolipoyl dehydrogenase, mitochondrial	Homo sapiens	DLD	>sp|P09622|DLDH_HUMAN Dihydrolipoyl dehydrogenase, mitochondrial OS=Homo sapiens GN=DLD PE=1 SV=2	1	1	1	1	1	1	1	1	1	1	1	1	1	1	1	1	1	1	1	1	1	1	3.7	3.7	3.7	54.177	509	509	3.5	2	2	2	2	2	2	0	12.524	By MS/MS	By MS/MS	By MS/MS
P36957	P36957	P36957	6	6	6	Dihydrolipoyllysine-residue succinyltransferase component of 2-oxoglutarate dehydrogenase complex, mitochondrial	Homo sapiens	DLST	>sp|P36957|ODO2_HUMAN Dihydrolipoyllysine-residue succinyltransferase component of 2-oxoglutarate dehydrogenase complex, mitochondrial OS=Homo sapiens GN=DLST PE=1 SV=4	1	6	6	6	6	6	6	6	6	6	6	6	6	6	6	6	6	6	6	6	6	6	15.2	15.2	15.2	48.755	453	453	3.48	12	13	11	12	10	13	0	86.748	By MS/MS	By MS/MS	By MS/MS
Q8TDJ6	Q8TDJ6	Q8TDJ6	2	2	2	DmX-like protein 2	Homo sapiens	DMXL2	>sp|Q8TDJ6|DMXL2_HUMAN DmX-like protein 2 OS=Homo sapiens GN=DMXL2 PE=1 SV=2	1	2	2	2	1	1	2	1	1	1	1	1	2	1	1	1	1	1	2	1	1	1	1.4	1.4	1.4	339.64	3036	3036	3.5	1	2	3	1	1	2	0	13.763	By matching	By matching	By MS/MS
P31689	P31689	P31689	1	1	1	DnaJ homolog subfamily A member 1	Homo sapiens	DNAJA1	>sp|P31689|DNJA1_HUMAN DnaJ homolog subfamily A member 1 OS=Homo sapiens GN=DNAJA1 PE=1 SV=2	1	1	1	1	1	1	1	1	1	1	1	1	1	1	1	1	1	1	1	1	1	1	4.8	4.8	4.8	44.868	397	397	3	2	2	2	1	1	1	0.0055249	6.2216	By MS/MS	By MS/MS	By MS/MS
O60884	O60884	O60884	4	4	4	DnaJ homolog subfamily A member 2	Homo sapiens	DNAJA2	>sp|O60884|DNJA2_HUMAN DnaJ homolog subfamily A member 2 OS=Homo sapiens GN=DNAJA2 PE=1 SV=1	1	4	4	4	3	4	4	4	4	4	3	4	4	4	4	4	3	4	4	4	4	4	16.5	16.5	16.5	45.745	412	412	3.62	6	10	9	9	9	9	0	48.343	By MS/MS	By MS/MS	By MS/MS
Q96EY1	Q96EY1	Q96EY1	1	1	1	DnaJ homolog subfamily A member 3, mitochondrial	Homo sapiens	DNAJA3	>sp|Q96EY1|DNJA3_HUMAN DnaJ homolog subfamily A member 3, mitochondrial OS=Homo sapiens GN=DNAJA3 PE=1 SV=2	1	1	1	1	1	1	1	1	1	1	1	1	1	1	1	1	1	1	1	1	1	1	3.3	3.3	3.3	52.488	480	480	3.5	1	1	1	1	1	1	0	7.8815	By matching	By MS/MS	By matching
Q8WW22	Q8WW22	Q8WW22	1	1	1	DnaJ homolog subfamily A member 4	Homo sapiens	DNAJA4	>sp|Q8WW22|DNJA4_HUMAN DnaJ homolog subfamily A member 4 OS=Homo sapiens GN=DNAJA4 PE=1 SV=1	1	1	1	1	1	1	1	1	1	1	1	1	1	1	1	1	1	1	1	1	1	1	2.8	2.8	2.8	44.797	397	397	3.5	1	1	1	1	1	1	0	7.3914	By MS/MS	By matching	By matching
Q9UBS4	Q9UBS4	Q9UBS4	1	1	1	DnaJ homolog subfamily B member 11	Homo sapiens	DNAJB11	>sp|Q9UBS4|DJB11_HUMAN DnaJ homolog subfamily B member 11 OS=Homo sapiens GN=DNAJB11 PE=1 SV=1	1	1	1	1	1	1	1	1	1	1	1	1	1	1	1	1	1	1	1	1	1	1	4.5	4.5	4.5	40.513	358	358	3.5	2	2	2	2	2	2	0	18.242	By MS/MS	By MS/MS	By MS/MS
Q96DA6	Q96DA6	Q96DA6	1	1	1	Mitochondrial import inner membrane translocase subunit TIM14	Homo sapiens	DNAJC19	>sp|Q96DA6|TIM14_HUMAN Mitochondrial import inner membrane translocase subunit TIM14 OS=Homo sapiens GN=DNAJC19 PE=1 SV=3	1	1	1	1	0	0	1	1	1	1	0	0	1	1	1	1	0	0	1	1	1	1	16.4	16.4	16.4	12.498	116	116	4.5			1	1	1	1	0	7.2865	By matching	By matching	By MS/MS
Q05193;P50570	Q05193	Q05193	6;2	6;2	5;1	Dynamin-1	Homo sapiens	DNM1	>sp|Q05193|DYN1_HUMAN Dynamin-1 OS=Homo sapiens GN=DNM1 PE=1 SV=2	2	6	6	5	6	6	6	6	6	6	6	6	6	6	6	6	5	5	5	5	5	5	10.4	10.4	9.3	97.407	864	864;870	3.67	6	10	7	11	8	10	0	45.511	By MS/MS	By MS/MS	By MS/MS
Q9UQ16	Q9UQ16	Q9UQ16	3	2	2	Dynamin-3	Homo sapiens	DNM3	>sp|Q9UQ16|DYN3_HUMAN Dynamin-3 OS=Homo sapiens GN=DNM3 PE=1 SV=4	1	3	2	2	2	2	3	3	3	3	1	1	2	2	2	2	1	1	2	2	2	2	6.2	5.1	5.1	97.745	869	869	3.86	1	1	4	3	3	2	0	11.186	By matching	By matching	By matching
Q9C005	Q9C005	Q9C005	2	2	2	Protein dpy-30 homolog	Homo sapiens	DPY30	>sp|Q9C005|DPY30_HUMAN Protein dpy-30 homolog OS=Homo sapiens GN=DPY30 PE=1 SV=1	1	2	2	2	2	2	2	2	2	2	2	2	2	2	2	2	2	2	2	2	2	2	36.4	36.4	36.4	11.25	99	99	3.7	6	6	7	8	8	8	0	29.884	By MS/MS	By MS/MS	By MS/MS
Q16555	Q16555	Q16555	16	16	13	Dihydropyrimidinase-related protein 2	Homo sapiens	DPYSL2	>sp|Q16555|DPYL2_HUMAN Dihydropyrimidinase-related protein 2 OS=Homo sapiens GN=DPYSL2 PE=1 SV=1	1	16	16	13	15	16	16	15	16	16	15	16	16	15	16	16	13	13	13	12	13	13	43.4	43.4	34.8	62.293	572	572	3.54	43	46	43	44	47	47	0	191.59	By MS/MS	By MS/MS	By MS/MS
Q9Y295	Q9Y295	Q9Y295	1	1	1	Developmentally-regulated GTP-binding protein 1	Homo sapiens	DRG1	>sp|Q9Y295|DRG1_HUMAN Developmentally-regulated GTP-binding protein 1 OS=Homo sapiens GN=DRG1 PE=1 SV=1	1	1	1	1	1	1	1	1	1	1	1	1	1	1	1	1	1	1	1	1	1	1	3.8	3.8	3.8	40.542	367	367	3.5	2	2	2	2	2	2	0	9.1369	By MS/MS	By MS/MS	By MS/MS
Q14204	Q14204	Q14204	4	4	4	Cytoplasmic dynein 1 heavy chain 1	Homo sapiens	DYNC1H1	>sp|Q14204|DYHC1_HUMAN Cytoplasmic dynein 1 heavy chain 1 OS=Homo sapiens GN=DYNC1H1 PE=1 SV=5	1	4	4	4	0	1	0	4	3	2	0	1	0	4	3	2	0	1	0	4	3	2	1.6	1.6	1.6	532.4	4646	4646	4.23		2		6	3	2	0	27.902	By matching	By matching	By matching
O14576	O14576	O14576	1	1	1	Cytoplasmic dynein 1 intermediate chain 1	Homo sapiens	DYNC1I1	>sp|O14576|DC1I1_HUMAN Cytoplasmic dynein 1 intermediate chain 1 OS=Homo sapiens GN=DYNC1I1 PE=1 SV=2	1	1	1	1	1	1	1	1	1	1	1	1	1	1	1	1	1	1	1	1	1	1	1.4	1.4	1.4	72.955	645	645	3.62	1	2	1	1	1	2	0	6.2972	By matching	By matching	By matching
Q9Y6G9	Q9Y6G9	Q9Y6G9	4	4	4	Cytoplasmic dynein 1 light intermediate chain 1	Homo sapiens	DYNC1LI1	>sp|Q9Y6G9|DC1L1_HUMAN Cytoplasmic dynein 1 light intermediate chain 1 OS=Homo sapiens GN=DYNC1LI1 PE=1 SV=3	1	4	4	4	4	4	4	4	3	3	4	4	4	4	3	3	4	4	4	4	3	3	11.1	11.1	11.1	56.578	523	523	3.42	6	7	7	7	5	6	0	36.28	By MS/MS	By MS/MS	By MS/MS
O43237	O43237	O43237	3	3	3	Cytoplasmic dynein 1 light intermediate chain 2	Homo sapiens	DYNC1LI2	>sp|O43237|DC1L2_HUMAN Cytoplasmic dynein 1 light intermediate chain 2 OS=Homo sapiens GN=DYNC1LI2 PE=1 SV=1	1	3	3	3	2	3	3	3	3	3	2	3	3	3	3	3	2	3	3	3	3	3	11.8	11.8	11.8	54.099	492	492	3.46	7	6	5	7	6	6	0	66.491	By MS/MS	By MS/MS	By MS/MS
Q96FJ2;P63167	Q96FJ2;P63167	Q96FJ2	2;1	2;1	2;1	Dynein light chain 2, cytoplasmic	Homo sapiens	DYNLL2	>sp|Q96FJ2|DYL2_HUMAN Dynein light chain 2, cytoplasmic OS=Homo sapiens GN=DYNLL2 PE=1 SV=1;>sp|P63167|DYL1_HUMAN Dynein light chain 1, cytoplasmic OS=Homo sapiens GN=DYNLL1 PE=1 SV=1	2	2	2	2	2	2	2	2	2	2	2	2	2	2	2	2	2	2	2	2	2	2	20.2	20.2	20.2	10.35	89	89;89	3.76	2	4	3	4	4	4	0	14.951	By MS/MS	By MS/MS	By MS/MS
Q9NP97;Q8TF09	Q9NP97;Q8TF09	Q9NP97	2;1	2;1	2;1	Dynein light chain roadblock-type 1	Homo sapiens	DYNLRB1	>sp|Q9NP97|DLRB1_HUMAN Dynein light chain roadblock-type 1 OS=Homo sapiens GN=DYNLRB1 PE=1 SV=3;>sp|Q8TF09|DLRB2_HUMAN Dynein light chain roadblock-type 2 OS=Homo sapiens GN=DYNLRB2 PE=1 SV=1	2	2	2	2	2	2	2	2	2	2	2	2	2	2	2	2	2	2	2	2	2	2	26	26	26	10.921	96	96;96	3.38	4	4	3	3	4	3	0	15.758	By MS/MS	By MS/MS	By MS/MS
Q5VTE0;P68104	Q5VTE0;P68104	Q5VTE0	7;7	2;2	2;2	Putative elongation factor 1-alpha-like 3	Homo sapiens	EEF1A1P5	>sp|Q5VTE0|EF1A3_HUMAN Putative elongation factor 1-alpha-like 3 OS=Homo sapiens GN=EEF1A1P5 PE=5 SV=1;>sp|P68104|EF1A1_HUMAN Elongation factor 1-alpha 1 OS=Homo sapiens GN=EEF1A1 PE=1 SV=1	2	7	2	2	6	6	7	7	6	6	2	2	2	2	2	2	2	2	2	2	2	2	22.1	11.3	11.3	50.184	462	462;462	3.54	8	7	7	8	8	8	0	18.128	By MS/MS	By MS/MS	By MS/MS
Q05639	Q05639	Q05639	8	8	3	Elongation factor 1-alpha 2	Homo sapiens	EEF1A2	>sp|Q05639|EF1A2_HUMAN Elongation factor 1-alpha 2 OS=Homo sapiens GN=EEF1A2 PE=1 SV=1	1	8	8	3	7	7	8	8	7	7	7	7	8	8	7	7	3	3	3	3	3	3	24.6	24.6	13.8	50.47	463	463	3.62	14	15	15	16	17	17	0	63.761	By MS/MS	By MS/MS	By MS/MS
P24534	P24534	P24534	1	1	1	Elongation factor 1-beta	Homo sapiens	EEF1B2	>sp|P24534|EF1B_HUMAN Elongation factor 1-beta OS=Homo sapiens GN=EEF1B2 PE=1 SV=3	1	1	1	1	1	1	1	1	1	1	1	1	1	1	1	1	1	1	1	1	1	1	6.7	6.7	6.7	24.763	225	225	3.5	2	2	2	2	2	2	0	25.479	By MS/MS	By MS/MS	By MS/MS
P26641	P26641	P26641	1	1	1	Elongation factor 1-gamma	Homo sapiens	EEF1G	>sp|P26641|EF1G_HUMAN Elongation factor 1-gamma OS=Homo sapiens GN=EEF1G PE=1 SV=3	1	1	1	1	1	1	1	1	1	1	1	1	1	1	1	1	1	1	1	1	1	1	3	3	3	50.118	437	437	3.62	1	2	1	1	1	2	0.0082418	6.12	By matching	By matching	By matching
P63241	P63241	P63241	1	1	1	Eukaryotic translation initiation factor 5A-1	Homo sapiens	EIF5A	>sp|P63241|IF5A1_HUMAN Eukaryotic translation initiation factor 5A-1 OS=Homo sapiens GN=EIF5A PE=1 SV=2	1	1	1	1	1	1	1	1	1	1	1	1	1	1	1	1	1	1	1	1	1	1	14.9	14.9	14.9	16.832	154	154	3.5	1	1	1	1	1	1	0	8.51	By matching	By matching	By matching
Q15006	Q15006	Q15006	1	1	1	ER membrane protein complex subunit 2	Homo sapiens	EMC2	>sp|Q15006|EMC2_HUMAN ER membrane protein complex subunit 2 OS=Homo sapiens GN=EMC2 PE=1 SV=1	1	1	1	1	1	1	1	1	1	1	1	1	1	1	1	1	1	1	1	1	1	1	6.4	6.4	6.4	34.833	297	297	3.5	2	2	2	2	2	2	0	16.974	By MS/MS	By MS/MS	By MS/MS
P06733	P06733	P06733	9	9	6	Alpha-enolase	Homo sapiens	ENO1	>sp|P06733|ENOA_HUMAN Alpha-enolase OS=Homo sapiens GN=ENO1 PE=1 SV=2	1	9	9	6	7	8	7	8	8	8	7	8	7	8	8	8	4	6	5	6	6	6	27.4	27.4	16.8	47.168	434	434	3.58	17	21	19	23	21	20	0	181.3	By MS/MS	By MS/MS	By MS/MS
P09104	P09104	P09104	5	2	2	Gamma-enolase	Homo sapiens	ENO2	>sp|P09104|ENOG_HUMAN Gamma-enolase OS=Homo sapiens GN=ENO2 PE=1 SV=3	1	5	2	2	5	4	4	4	4	4	2	2	2	2	2	2	2	2	2	2	2	2	20.3	9.7	9.7	47.268	434	434	3.59	3	4	4	3	4	4	0	29.351	By MS/MS	By MS/MS	By MS/MS
P13929	P13929	P13929	5	2	2	Beta-enolase	Homo sapiens	ENO3	>sp|P13929|ENOB_HUMAN Beta-enolase OS=Homo sapiens GN=ENO3 PE=1 SV=5	1	5	2	2	5	4	4	4	4	4	2	2	2	2	2	2	2	2	2	2	2	2	16.8	6.2	6.2	46.986	434	434	3.55	3	4	3	3	3	4	0	22.267	By MS/MS	By MS/MS	By MS/MS
Q9NPA8	Q9NPA8	Q9NPA8	1	1	1	Transcription and mRNA export factor ENY2	Homo sapiens	ENY2	>sp|Q9NPA8|ENY2_HUMAN Transcription and mRNA export factor ENY2 OS=Homo sapiens GN=ENY2 PE=1 SV=1	1	1	1	1	1	1	1	1	1	1	1	1	1	1	1	1	1	1	1	1	1	1	16.8	16.8	16.8	11.528	101	101	3.5	2	2	2	2	2	2	0	12.009	By MS/MS	By MS/MS	By MS/MS
O43491	O43491	O43491	5	5	4	Band 4.1-like protein 2	Homo sapiens	EPB41L2	>sp|O43491|E41L2_HUMAN Band 4.1-like protein 2 OS=Homo sapiens GN=EPB41L2 PE=1 SV=1	1	5	5	4	5	5	4	5	5	5	5	5	4	5	5	5	4	4	3	4	4	4	6.5	6.5	5.8	112.59	1005	1005	3.67	6	8	5	7	7	9	0	44.073	By MS/MS	By MS/MS	By MS/MS
Q9Y2J2	Q9Y2J2	Q9Y2J2	2	1	1	Band 4.1-like protein 3	Homo sapiens	EPB41L3	>sp|Q9Y2J2|E41L3_HUMAN Band 4.1-like protein 3 OS=Homo sapiens GN=EPB41L3 PE=1 SV=2	1	2	1	1	2	2	2	2	2	2	1	1	1	1	1	1	1	1	1	1	1	1	2	1.4	1.4	120.68	1087	1087	3.5	1	1	1	1	1	1	0	7.0835	By MS/MS	By MS/MS	By MS/MS
P84090	P84090	P84090	1	1	1	Enhancer of rudimentary homolog	Homo sapiens	ERH	>sp|P84090|ERH_HUMAN Enhancer of rudimentary homolog OS=Homo sapiens GN=ERH PE=1 SV=1	1	1	1	1	1	1	1	1	1	1	1	1	1	1	1	1	1	1	1	1	1	1	10.6	10.6	10.6	12.259	104	104	3.38	4	4	3	3	4	3	0	16.292	By MS/MS	By MS/MS	By MS/MS
Q96DZ1	Q96DZ1	Q96DZ1	2	2	2	Endoplasmic reticulum lectin 1	Homo sapiens	ERLEC1	>sp|Q96DZ1|ERLEC_HUMAN Endoplasmic reticulum lectin 1 OS=Homo sapiens GN=ERLEC1 PE=1 SV=1	1	2	2	2	2	2	2	2	2	2	2	2	2	2	2	2	2	2	2	2	2	2	8.5	8.5	8.5	54.858	483	483	3.5	3	3	2	2	3	3	0	13.716	By MS/MS	By MS/MS	By MS/MS
P13804	P13804	P13804	1	1	1	Electron transfer flavoprotein subunit alpha, mitochondrial	Homo sapiens	ETFA	>sp|P13804|ETFA_HUMAN Electron transfer flavoprotein subunit alpha, mitochondrial OS=Homo sapiens GN=ETFA PE=1 SV=1	1	1	1	1	1	1	0	0	1	1	1	1	0	0	1	1	1	1	0	0	1	1	5.1	5.1	5.1	35.079	333	333	3.67	1	2			1	2	0	8.2872	By MS/MS	By MS/MS	By matching
Q9NSD9	Q9NSD9	Q9NSD9	2	2	2	Phenylalanine--tRNA ligase beta subunit	Homo sapiens	FARSB	>sp|Q9NSD9|SYFB_HUMAN Phenylalanine--tRNA ligase beta subunit OS=Homo sapiens GN=FARSB PE=1 SV=3	1	2	2	2	2	2	2	1	2	2	2	2	2	1	2	2	2	2	2	1	2	2	4.1	4.1	4.1	66.115	589	589	3.6	2	3	3	1	3	3	0	15.783	By MS/MS	By MS/MS	By MS/MS
P62861	P62861	P62861	1	1	1	40S ribosomal protein S30	Homo sapiens	FAU	>sp|P62861|RS30_HUMAN 40S ribosomal protein S30 OS=Homo sapiens GN=FAU PE=1 SV=1	1	1	1	1	1	1	1	1	1	1	1	1	1	1	1	1	1	1	1	1	1	1	16.9	16.9	16.9	6.6478	59	59	3.5	3	4	3	3	4	3	0	6.6233	By MS/MS	By MS/MS	By MS/MS
P02794	P02794	P02794	4	4	4	Ferritin heavy chain	Homo sapiens	FTH1	>sp|P02794|FRIH_HUMAN Ferritin heavy chain OS=Homo sapiens GN=FTH1 PE=1 SV=2	1	4	4	4	2	3	3	4	4	3	2	3	3	4	4	3	2	3	3	4	4	3	22.4	22.4	22.4	21.225	183	183	3.66	6	11	10	10	12	9	0	34.608	By MS/MS	By MS/MS	By MS/MS
Q9UN86	Q9UN86	Q9UN86	1	1	1	Ras GTPase-activating protein-binding protein 2	Homo sapiens	G3BP2	>sp|Q9UN86|G3BP2_HUMAN Ras GTPase-activating protein-binding protein 2 OS=Homo sapiens GN=G3BP2 PE=1 SV=2	1	1	1	1	1	1	1	1	1	1	1	1	1	1	1	1	1	1	1	1	1	1	3.5	3.5	3.5	54.12	482	482	3.62	1	2	1	1	1	2	0	6.9048	By matching	By MS/MS	By matching
P04406;O14556	P04406	P04406	8;1	8;1	8;1	Glyceraldehyde-3-phosphate dehydrogenase	Homo sapiens	GAPDH	>sp|P04406|G3P_HUMAN Glyceraldehyde-3-phosphate dehydrogenase OS=Homo sapiens GN=GAPDH PE=1 SV=3	2	8	8	8	6	8	7	7	7	6	6	8	7	7	7	6	6	8	7	7	7	6	20	20	20	36.053	335	335;408	3.54	23	35	31	35	28	29	0	135.66	By MS/MS	By MS/MS	By MS/MS
P50395;P31150	P50395;P31150	P50395	1;1	1;1	1;1	Rab GDP dissociation inhibitor beta	Homo sapiens	GDI2	>sp|P50395|GDIB_HUMAN Rab GDP dissociation inhibitor beta OS=Homo sapiens GN=GDI2 PE=1 SV=2;>sp|P31150|GDIA_HUMAN Rab GDP dissociation inhibitor alpha OS=Homo sapiens GN=GDI1 PE=1 SV=2	2	1	1	1	1	0	0	0	0	0	1	0	0	0	0	0	1	0	0	0	0	0	4.3	4.3	4.3	50.663	445	445;447	1	2						0	8.8944	By MS/MS	By matching	By matching
P14136	P14136	P14136	10	9	9	Glial fibrillary acidic protein	Homo sapiens	GFAP	>sp|P14136|GFAP_HUMAN Glial fibrillary acidic protein OS=Homo sapiens GN=GFAP PE=1 SV=1	1	10	9	9	10	9	10	10	10	10	9	9	9	9	9	9	9	9	9	9	9	9	21.5	19.9	19.9	49.88	432	432	3.32	45	36	31	35	29	33	0	124.02	By MS/MS	By MS/MS	By MS/MS
P15104	P15104	P15104	15	15	15	Glutamine synthetase	Homo sapiens	GLUL	>sp|P15104|GLNA_HUMAN Glutamine synthetase OS=Homo sapiens GN=GLUL PE=1 SV=4	1	15	15	15	11	13	13	13	13	12	11	13	13	13	13	12	11	13	13	13	13	12	36.2	36.2	36.2	42.064	373	373	3.39	65	48	50	53	51	49	0	305.72	By MS/MS	By MS/MS	By MS/MS
P11488;P63096;P19087;P09471;P08754;A8MTJ3;P04899;P38405;P63092;Q5JWF2	P11488	P11488	3;1;1;1;1;1;1;1;1;1	3;1;1;1;1;1;1;1;1;1	3;1;1;1;1;1;1;1;1;1	Guanine nucleotide-binding protein G(t) subunit alpha-1	Homo sapiens	GNAT1	>sp|P11488|GNAT1_HUMAN Guanine nucleotide-binding protein G(t) subunit alpha-1 OS=Homo sapiens GN=GNAT1 PE=1 SV=5	10	3	3	3	3	3	3	3	3	3	3	3	3	3	3	3	3	3	3	3	3	3	12.9	12.9	12.9	40.04	350	350;354;354;354;354;354;355;381;394;1037	3.59	5	6	5	6	6	6	0	56.875	By MS/MS	By MS/MS	By MS/MS
P62873;Q9HAV0;P16520	P62873	P62873	11;3;2	11;3;2	6;0;0	Guanine nucleotide-binding protein G(I)/G(S)/G(T) subunit beta-1	Homo sapiens	GNB1	>sp|P62873|GBB1_HUMAN Guanine nucleotide-binding protein G(I)/G(S)/G(T) subunit beta-1 OS=Homo sapiens GN=GNB1 PE=1 SV=3	3	11	11	6	6	10	10	10	11	10	6	10	10	10	11	10	4	6	6	6	6	6	45.9	45.9	27.9	37.377	340	340;340;340	3.74	12	16	17	18	20	19	0	203.56	By MS/MS	By MS/MS	By MS/MS
P62879	P62879	P62879	6	1	1	Guanine nucleotide-binding protein G(I)/G(S)/G(T) subunit beta-2	Homo sapiens	GNB2	>sp|P62879|GBB2_HUMAN Guanine nucleotide-binding protein G(I)/G(S)/G(T) subunit beta-2 OS=Homo sapiens GN=GNB2 PE=1 SV=3	1	6	1	1	3	5	5	5	6	5	1	1	1	1	1	1	1	1	1	1	1	1	23.5	5.6	5.6	37.331	340	340	3.8	1	2	1	2	2	2	0	16.678	By matching	By MS/MS	By MS/MS
P59768	P59768	P59768	1	1	1	Guanine nucleotide-binding protein G(I)/G(S)/G(O) subunit gamma-2	Homo sapiens	GNG2	>sp|P59768|GBG2_HUMAN Guanine nucleotide-binding protein G(I)/G(S)/G(O) subunit gamma-2 OS=Homo sapiens GN=GNG2 PE=1 SV=2	1	1	1	1	1	1	1	1	1	1	1	1	1	1	1	1	1	1	1	1	1	1	22.5	22.5	22.5	7.8501	71	71	3.5	2	2	2	2	2	2	0	12.483	By MS/MS	By MS/MS	By MS/MS
P63211	P63211	P63211	2	2	2	Guanine nucleotide-binding protein G(T) subunit gamma-T1	Homo sapiens	GNGT1	>sp|P63211|GBG1_HUMAN Guanine nucleotide-binding protein G(T) subunit gamma-T1 OS=Homo sapiens GN=GNGT1 PE=1 SV=2	1	2	2	2	2	2	2	2	2	2	2	2	2	2	2	2	2	2	2	2	2	2	17.6	17.6	17.6	8.4958	74	74	3.5	6	6	6	6	6	6	0	46.185	By MS/MS	By MS/MS	By MS/MS
P00505	P00505	P00505	6	6	6	Aspartate aminotransferase, mitochondrial	Homo sapiens	GOT2	>sp|P00505|AATM_HUMAN Aspartate aminotransferase, mitochondrial OS=Homo sapiens GN=GOT2 PE=1 SV=3	1	6	6	6	4	6	6	6	6	6	4	6	6	6	6	6	4	6	6	6	6	6	12.3	12.3	12.3	47.517	430	430	3.56	9	18	13	16	12	14	0	60.043	By MS/MS	By MS/MS	By MS/MS
P06396	P06396	P06396	8	8	2	Gelsolin	Homo sapiens	GSN	>sp|P06396|GELS_HUMAN Gelsolin OS=Homo sapiens GN=GSN PE=1 SV=1	1	8	8	2	6	6	6	6	7	5	6	6	6	6	7	5	1	2	2	2	2	1	12.8	12.8	3.3	85.696	782	782	3.46	13	11	10	11	12	11	0	104.75	By MS/MS	By MS/MS	By MS/MS
Q03013;P46439;P09488	Q03013;P46439;P09488	Q03013	1;1;1	1;1;1	1;1;1	Glutathione S-transferase Mu 4	Homo sapiens	GSTM4	>sp|Q03013|GSTM4_HUMAN Glutathione S-transferase Mu 4 OS=Homo sapiens GN=GSTM4 PE=1 SV=3;>sp|P46439|GSTM5_HUMAN Glutathione S-transferase Mu 5 OS=Homo sapiens GN=GSTM5 PE=1 SV=3;>sp|P09488|GSTM1_HUMAN Glutathione S-transferase Mu 1 OS=Homo sapiens GN=GSTM1	3	1	1	1	1	1	1	1	1	1	1	1	1	1	1	1	1	1	1	1	1	1	7.8	7.8	7.8	25.561	218	218;218;218	4	1	1	1	2	2	2	0	6.8214	By MS/MS	By MS/MS	By MS/MS
Q16774	Q16774	Q16774	1	1	1	Guanylate kinase	Homo sapiens	GUK1	>sp|Q16774|KGUA_HUMAN Guanylate kinase OS=Homo sapiens GN=GUK1 PE=1 SV=2	1	1	1	1	1	1	0	1	1	1	1	1	0	1	1	1	1	1	0	1	1	1	6.1	6.1	6.1	21.725	197	197	3.43	2	1		1	2	1	0	7.2205	By MS/MS	By matching	By matching
Q92522	Q92522	Q92522	2	2	2	Histone H1x	Homo sapiens	H1FX	>sp|Q92522|H1X_HUMAN Histone H1x OS=Homo sapiens GN=H1FX PE=1 SV=1	1	2	2	2	2	2	2	2	2	2	2	2	2	2	2	2	2	2	2	2	2	2	10.3	10.3	10.3	22.487	213	213	3.81	3	4	4	5	4	6	0	20.271	By MS/MS	By MS/MS	By MS/MS
Q71UI9;P0C0S5	Q71UI9;P0C0S5	Q71UI9	3;3	1;1	1;1	Histone H2A.V	Homo sapiens	H2AFV	>sp|Q71UI9|H2AV_HUMAN Histone H2A.V OS=Homo sapiens GN=H2AFV PE=1 SV=3;>sp|P0C0S5|H2AZ_HUMAN Histone H2A.Z OS=Homo sapiens GN=H2AFZ PE=1 SV=2	2	3	1	1	3	3	3	3	3	3	1	1	1	1	1	1	1	1	1	1	1	1	20.3	7.8	7.8	13.509	128	128;128	3.62	1	2	1	1	1	2	0.0055402	6.2254	By matching	By matching	By MS/MS
P40939	P40939	P40939	1	1	1	Trifunctional enzyme subunit alpha, mitochondrial	Homo sapiens	HADHA	>sp|P40939|ECHA_HUMAN Trifunctional enzyme subunit alpha, mitochondrial OS=Homo sapiens GN=HADHA PE=1 SV=2	1	1	1	1	1	1	1	1	1	1	1	1	1	1	1	1	1	1	1	1	1	1	2.4	2.4	2.4	82.999	763	763	3.4	2	2	1	2	1	2	0	23.29	By MS/MS	By MS/MS	By MS/MS
P68871;P02042;P69892;P69891;P02100	P68871;P02042	P68871	3;2;1;1;1	3;2;1;1;1	2;1;0;0;0	Hemoglobin subunit beta	Homo sapiens	HBB	>sp|P68871|HBB_HUMAN Hemoglobin subunit beta OS=Homo sapiens GN=HBB PE=1 SV=2;>sp|P02042|HBD_HUMAN Hemoglobin subunit delta OS=Homo sapiens GN=HBD PE=1 SV=2	5	3	3	2	3	3	3	3	3	3	3	3	3	3	3	3	2	2	2	2	2	2	23.8	23.8	17	15.998	147	147;147;147;147;147	3.2	20	12	15	12	10	12	0	47.464	By MS/MS	By MS/MS	By MS/MS
Q9Y3E1;Q7Z4V5	Q9Y3E1;Q7Z4V5	Q9Y3E1	1;1	1;1	1;1	Hepatoma-derived growth factor-related protein 3	Homo sapiens	HDGFRP3	>sp|Q9Y3E1|HDGR3_HUMAN Hepatoma-derived growth factor-related protein 3 OS=Homo sapiens GN=HDGFRP3 PE=1 SV=1;>sp|Q7Z4V5|HDGR2_HUMAN Hepatoma-derived growth factor-related protein 2 OS=Homo sapiens GN=HDGFRP2 PE=1 SV=1	2	1	1	1	1	1	1	1	1	1	1	1	1	1	1	1	1	1	1	1	1	1	8.4	8.4	8.4	22.619	203	203;671	3.56	3	4	2	2	3	4	0	7.3809	By MS/MS	By MS/MS	By matching
P16403;P10412;P16402;P22492;Q02539	P16403;P10412;P16402	P16403	3;3;3;1;1	3;3;3;1;1	3;3;3;1;1	Histone H1.2	Homo sapiens	HIST1H1C	>sp|P16403|H12_HUMAN Histone H1.2 OS=Homo sapiens GN=HIST1H1C PE=1 SV=2;>sp|P10412|H14_HUMAN Histone H1.4 OS=Homo sapiens GN=HIST1H1E PE=1 SV=2;>sp|P16402|H13_HUMAN Histone H1.3 OS=Homo sapiens GN=HIST1H1D PE=1 SV=2	5	3	3	3	2	3	3	3	3	3	2	3	3	3	3	3	2	3	3	3	3	3	15	15	15	21.364	213	213;219;221;207;215	3.74	3	6	5	5	6	6	0	21.962	By MS/MS	By MS/MS	By MS/MS
Q99878;Q96KK5;Q9BTM1;Q93077;Q7L7L0;P20671;P0C0S8;P04908;P16104;Q8IUE6;Q96QV6	Q99878;Q96KK5;Q9BTM1;Q93077;Q7L7L0;P20671;P0C0S8;P04908;P16104;Q8IUE6;Q96QV6	Q99878	4;4;4;4;4;4;4;4;3;2;2	4;4;4;4;4;4;4;4;3;2;2	1;1;1;1;1;1;1;1;1;1;0	Histone H2A type 1-J	Homo sapiens	HIST1H2AJ	>sp|Q99878|H2A1J_HUMAN Histone H2A type 1-J OS=Homo sapiens GN=HIST1H2AJ PE=1 SV=3;>sp|Q96KK5|H2A1H_HUMAN Histone H2A type 1-H OS=Homo sapiens GN=HIST1H2AH PE=1 SV=3;>sp|Q9BTM1|H2AJ_HUMAN Histone H2A.J OS=Homo sapiens GN=H2AFJ PE=1 SV=1;>sp|Q93077|H2A1C_HU	11	4	4	1	4	4	4	4	4	4	4	4	4	4	4	4	1	1	1	1	1	1	50	50	22.7	13.936	128	128;128;129;130;130;130;130;130;143;130;131	3.5	11	9	9	11	10	10	0	42.192	By MS/MS	By MS/MS	By MS/MS
Q99880;Q99879;Q99877;Q93079;Q8N257;Q5QNW6;Q16778;P62807;P58876;P57053;P33778;P23527;P06899;O60814;Q96A08	Q99880;Q99879;Q99877;Q93079;Q8N257;Q5QNW6;Q16778;P62807;P58876;P57053;P33778;P23527;P06899;O60814;Q96A08	Q99880	2;2;2;2;2;2;2;2;2;2;2;2;2;2;1	2;2;2;2;2;2;2;2;2;2;2;2;2;2;1	2;2;2;2;2;2;2;2;2;2;2;2;2;2;1	Histone H2B type 1-L	Homo sapiens	HIST1H2BL	>sp|Q99880|H2B1L_HUMAN Histone H2B type 1-L OS=Homo sapiens GN=HIST1H2BL PE=1 SV=3;>sp|Q99879|H2B1M_HUMAN Histone H2B type 1-M OS=Homo sapiens GN=HIST1H2BM PE=1 SV=3;>sp|Q99877|H2B1N_HUMAN Histone H2B type 1-N OS=Homo sapiens GN=HIST1H2BN PE=1 SV=3;>sp|Q93	15	2	2	2	2	2	2	2	2	2	2	2	2	2	2	2	2	2	2	2	2	2	19	19	19	13.952	126	126;126;126;126;126;126;126;126;126;126;126;126;126;126;127	3.44	8	7	7	7	7	7	0	32.088	By MS/MS	By MS/MS	By MS/MS
P62805	P62805	P62805	3	3	3	Histone H4	Homo sapiens	HIST1H4A	>sp|P62805|H4_HUMAN Histone H4 OS=Homo sapiens GN=HIST1H4A PE=1 SV=2	1	3	3	3	2	3	3	3	3	3	2	3	3	3	3	3	2	3	3	3	3	3	26.2	26.2	26.2	11.367	103	103	3.59	4	5	5	5	5	5	0	17.526	By MS/MS	By MS/MS	By MS/MS
Q16777;Q6FI13	Q16777;Q6FI13	Q16777	4;4	1;1	1;1	Histone H2A type 2-C	Homo sapiens	HIST2H2AC	>sp|Q16777|H2A2C_HUMAN Histone H2A type 2-C OS=Homo sapiens GN=HIST2H2AC PE=1 SV=4;>sp|Q6FI13|H2A2A_HUMAN Histone H2A type 2-A OS=Homo sapiens GN=HIST2H2AA3 PE=1 SV=3	2	4	1	1	4	4	3	4	4	4	1	1	0	1	1	1	1	1	0	1	1	1	49.6	22.5	22.5	13.988	129	129;130	4.12	1	1		2	2	2	0	10.65	By MS/MS	By matching	By matching
P19367;P52789;Q2TB90	P19367	P19367	4;1;1	4;1;1	4;1;1	Hexokinase-1	Homo sapiens	HK1	>sp|P19367|HXK1_HUMAN Hexokinase-1 OS=Homo sapiens GN=HK1 PE=1 SV=3	3	4	4	4	3	3	4	4	4	4	3	3	4	4	4	4	3	3	4	4	4	4	4.8	4.8	4.8	102.48	917	917;917;917	3.82	4	5	5	6	7	7	0	29.454	By MS/MS	By MS/MS	By MS/MS
Q32P51;P09651	Q32P51;P09651	Q32P51	1;1	1;1	1;1	Heterogeneous nuclear ribonucleoprotein A1-like 2	Homo sapiens	HNRNPA1L2	>sp|Q32P51|RA1L2_HUMAN Heterogeneous nuclear ribonucleoprotein A1-like 2 OS=Homo sapiens GN=HNRNPA1L2 PE=2 SV=2;>sp|P09651|ROA1_HUMAN Heterogeneous nuclear ribonucleoprotein A1 OS=Homo sapiens GN=HNRNPA1 PE=1 SV=5	2	1	1	1	0	1	0	0	1	1	0	1	0	0	1	1	0	1	0	0	1	1	5	5	5	34.225	320	320;372	4.5		1			2	1	0	8.8967	By matching	By MS/MS	By matching
P22626	P22626	P22626	7	7	7	Heterogeneous nuclear ribonucleoproteins A2/B1	Homo sapiens	HNRNPA2B1	>sp|P22626|ROA2_HUMAN Heterogeneous nuclear ribonucleoproteins A2/B1 OS=Homo sapiens GN=HNRNPA2B1 PE=1 SV=2	1	7	7	7	6	7	7	7	7	7	6	7	7	7	7	7	6	7	7	7	7	7	23.5	23.5	23.5	37.429	353	353	3.67	11	18	14	17	16	18	0	76.507	By MS/MS	By MS/MS	By MS/MS
P07910;P0DMR1;B7ZW38;O60812;B2RXH8	P07910	P07910	3;1;1;1;1	3;1;1;1;1	3;1;1;1;1	Heterogeneous nuclear ribonucleoproteins C1/C2	Homo sapiens	HNRNPC	>sp|P07910|HNRPC_HUMAN Heterogeneous nuclear ribonucleoproteins C1/C2 OS=Homo sapiens GN=HNRNPC PE=1 SV=4	5	3	3	3	2	3	3	3	3	3	2	3	3	3	3	3	2	3	3	3	3	3	12.1	12.1	12.1	33.67	306	306;293;293;293;293	3.57	4	6	5	4	6	5	0	30.211	By MS/MS	By MS/MS	By MS/MS
Q14103;O14979	Q14103	Q14103	3;1	3;1	3;1	Heterogeneous nuclear ribonucleoprotein D0	Homo sapiens	HNRNPD	>sp|Q14103|HNRPD_HUMAN Heterogeneous nuclear ribonucleoprotein D0 OS=Homo sapiens GN=HNRNPD PE=1 SV=1	2	3	3	3	3	3	3	3	3	3	3	3	3	3	3	3	3	3	3	3	3	3	8.5	8.5	8.5	38.434	355	355;420	3.58	5	5	5	5	5	6	0	27.601	By MS/MS	By MS/MS	By MS/MS
P52597;P31943	P52597;P31943	P52597	1;1	1;1	1;1	Heterogeneous nuclear ribonucleoprotein F	Homo sapiens	HNRNPF	>sp|P52597|HNRPF_HUMAN Heterogeneous nuclear ribonucleoprotein F OS=Homo sapiens GN=HNRNPF PE=1 SV=3;>sp|P31943|HNRH1_HUMAN Heterogeneous nuclear ribonucleoprotein H OS=Homo sapiens GN=HNRNPH1 PE=1 SV=4	2	1	1	1	1	1	1	1	1	1	1	1	1	1	1	1	1	1	1	1	1	1	4.1	4.1	4.1	45.671	415	415;449	3.5	2	2	2	2	2	2	0	29.765	By MS/MS	By MS/MS	By MS/MS
P31942	P31942	P31942	1	1	1	Heterogeneous nuclear ribonucleoprotein H3	Homo sapiens	HNRNPH3	>sp|P31942|HNRH3_HUMAN Heterogeneous nuclear ribonucleoprotein H3 OS=Homo sapiens GN=HNRNPH3 PE=1 SV=2	1	1	1	1	1	1	1	1	1	1	1	1	1	1	1	1	1	1	1	1	1	1	4.9	4.9	4.9	36.926	346	346	3.62	1	2	1	1	1	2	0	7.0072	By matching	By matching	By matching
P61978	P61978	P61978	5	5	5	Heterogeneous nuclear ribonucleoprotein K	Homo sapiens	HNRNPK	>sp|P61978|HNRPK_HUMAN Heterogeneous nuclear ribonucleoprotein K OS=Homo sapiens GN=HNRNPK PE=1 SV=1	1	5	5	5	5	4	4	4	4	4	5	4	4	4	4	4	5	4	4	4	4	4	21.4	21.4	21.4	50.976	463	463	3.5	12	12	11	11	12	12	0	86.116	By MS/MS	By MS/MS	By MS/MS
O43390	O43390	O43390	3	3	2	Heterogeneous nuclear ribonucleoprotein R	Homo sapiens	HNRNPR	>sp|O43390|HNRPR_HUMAN Heterogeneous nuclear ribonucleoprotein R OS=Homo sapiens GN=HNRNPR PE=1 SV=1	1	3	3	2	3	3	3	3	3	3	3	3	3	3	3	3	2	2	2	2	2	2	5.4	5.4	4.1	70.942	633	633	3.61	4	6	5	5	5	6	0	21.734	By MS/MS	By MS/MS	By MS/MS
Q00839	Q00839	Q00839	1	1	1	Heterogeneous nuclear ribonucleoprotein U	Homo sapiens	HNRNPU	>sp|Q00839|HNRPU_HUMAN Heterogeneous nuclear ribonucleoprotein U OS=Homo sapiens GN=HNRNPU PE=1 SV=6	1	1	1	1	1	1	1	1	1	1	1	1	1	1	1	1	1	1	1	1	1	1	2.7	2.7	2.7	90.583	825	825	3.6	1	2	2	2	1	2	0	9.8258	By MS/MS	By MS/MS	By MS/MS
P84074;P61601;P37235	P84074;P61601;P37235	P84074	1;1;1	1;1;1	1;1;1	Neuron-specific calcium-binding protein hippocalcin	Homo sapiens	HPCA	>sp|P84074|HPCA_HUMAN Neuron-specific calcium-binding protein hippocalcin OS=Homo sapiens GN=HPCA PE=1 SV=2;>sp|P61601|NCALD_HUMAN Neurocalcin-delta OS=Homo sapiens GN=NCALD PE=1 SV=2;>sp|P37235|HPCL1_HUMAN Hippocalcin-like protein 1 OS=Homo sapiens GN=HPC	3	1	1	1	1	1	1	1	1	1	1	1	1	1	1	1	1	1	1	1	1	1	4.1	4.1	4.1	22.427	193	193;193;193	3.62	1	2	1	1	1	2	0.0081301	6.0572	By matching	By MS/MS	By matching
P00492	P00492	P00492	5	5	5	Hypoxanthine-guanine phosphoribosyltransferase	Homo sapiens	HPRT1	>sp|P00492|HPRT_HUMAN Hypoxanthine-guanine phosphoribosyltransferase OS=Homo sapiens GN=HPRT1 PE=1 SV=2	1	5	5	5	5	4	4	4	4	4	5	4	4	4	4	4	5	4	4	4	4	4	28	28	28	24.579	218	218	3.52	7	9	8	8	8	8	0	41.239	By MS/MS	By MS/MS	By MS/MS
P07900;P08238;Q58FF8;Q14568;Q58FG0;Q58FF6;Q58FF7	P07900;P08238	P07900	10;5;3;2;1;1;1	10;5;3;2;1;1;1	10;5;3;2;1;1;1	Heat shock protein HSP 90-alpha	Homo sapiens	HSP90AA1	>sp|P07900|HS90A_HUMAN Heat shock protein HSP 90-alpha OS=Homo sapiens GN=HSP90AA1 PE=1 SV=5;>sp|P08238|HS90B_HUMAN Heat shock protein HSP 90-beta OS=Homo sapiens GN=HSP90AB1 PE=1 SV=4	7	10	10	10	8	10	10	10	10	8	8	10	10	10	10	8	8	10	10	10	10	8	16.3	16.3	16.3	84.659	732	732;724;381;343;334;505;597	3.57	16	19	20	21	21	18	0	137.64	By MS/MS	By MS/MS	By MS/MS
P11021	P11021	P11021	11	10	10	78 kDa glucose-regulated protein	Homo sapiens	HSPA5	>sp|P11021|GRP78_HUMAN 78 kDa glucose-regulated protein OS=Homo sapiens GN=HSPA5 PE=1 SV=2	1	11	10	10	10	9	10	11	9	9	9	8	9	10	8	8	9	8	9	10	8	8	21.7	21.7	21.7	72.332	654	654	3.52	15	15	16	17	14	16	0	135.43	By MS/MS	By MS/MS	By MS/MS
P17066;P48741	P17066;P48741	P17066	5;3	1;1	1;1	Heat shock 70 kDa protein 6	Homo sapiens	HSPA6	>sp|P17066|HSP76_HUMAN Heat shock 70 kDa protein 6 OS=Homo sapiens GN=HSPA6 PE=1 SV=2;>sp|P48741|HSP77_HUMAN Putative heat shock 70 kDa protein 7 OS=Homo sapiens GN=HSPA7 PE=5 SV=2	2	5	1	1	5	5	5	5	5	5	1	1	1	1	1	1	1	1	1	1	1	1	9.2	1.7	1.7	71.027	643	643;367	3.25	4	1	1	2	2	2	0	8.5184	By MS/MS	By MS/MS	By MS/MS
P11142;P54652	P11142	P11142	18;7	18;7	15;4	Heat shock cognate 71 kDa protein	Homo sapiens	HSPA8	>sp|P11142|HSP7C_HUMAN Heat shock cognate 71 kDa protein OS=Homo sapiens GN=HSPA8 PE=1 SV=1	2	18	18	15	16	17	17	18	18	18	16	17	17	18	18	18	13	14	14	15	15	15	36.8	36.8	33.4	70.897	646	646;639	3.5	54	65	60	58	60	58	0	312.25	By MS/MS	By MS/MS	By MS/MS
P38646	P38646	P38646	9	9	9	Stress-70 protein, mitochondrial	Homo sapiens	HSPA9	>sp|P38646|GRP75_HUMAN Stress-70 protein, mitochondrial OS=Homo sapiens GN=HSPA9 PE=1 SV=2	1	9	9	9	9	9	9	9	9	9	9	9	9	9	9	9	9	9	9	9	9	9	19.1	19.1	19.1	73.68	679	679	3.56	15	17	16	15	16	18	0	106.71	By MS/MS	By MS/MS	By MS/MS
P04792	P04792	P04792	3	3	3	Heat shock protein beta-1	Homo sapiens	HSPB1	>sp|P04792|HSPB1_HUMAN Heat shock protein beta-1 OS=Homo sapiens GN=HSPB1 PE=1 SV=2	1	3	3	3	3	3	3	3	3	3	3	3	3	3	3	3	3	3	3	3	3	3	8.8	8.8	8.8	22.782	205	205	3.49	8	8	8	7	8	8	0	22.016	By MS/MS	By MS/MS	By MS/MS
P10809	P10809	P10809	2	2	2	60 kDa heat shock protein, mitochondrial	Homo sapiens	HSPD1	>sp|P10809|CH60_HUMAN 60 kDa heat shock protein, mitochondrial OS=Homo sapiens GN=HSPD1 PE=1 SV=2	1	2	2	2	2	2	2	1	1	1	2	2	2	1	1	1	2	2	2	1	1	1	6.6	6.6	6.6	61.054	573	573	3	3	3	2	1	1	2	0	10.809	By MS/MS	By matching	By MS/MS
Q9Y4L1	Q9Y4L1	Q9Y4L1	1	1	1	Hypoxia up-regulated protein 1	Homo sapiens	HYOU1	>sp|Q9Y4L1|HYOU1_HUMAN Hypoxia up-regulated protein 1 OS=Homo sapiens GN=HYOU1 PE=1 SV=1	1	1	1	1	1	1	1	1	1	1	1	1	1	1	1	1	1	1	1	1	1	1	1.9	1.9	1.9	111.33	999	999	3.78	1	2	1	1	2	2	0	16.678	By matching	By matching	By MS/MS
P50213	P50213	P50213	1	1	1	Isocitrate dehydrogenase [NAD] subunit alpha, mitochondrial	Homo sapiens	IDH3A	>sp|P50213|IDH3A_HUMAN Isocitrate dehydrogenase [NAD] subunit alpha, mitochondrial OS=Homo sapiens GN=IDH3A PE=1 SV=1	1	1	1	1	1	1	1	1	1	1	1	1	1	1	1	1	1	1	1	1	1	1	3.3	3.3	3.3	39.591	366	366	3.33	2	1	2	1	2	1	0	7.1939	By MS/MS	By MS/MS	By MS/MS
O43837	O43837	O43837	2	2	2	Isocitrate dehydrogenase [NAD] subunit beta, mitochondrial	Homo sapiens	IDH3B	>sp|O43837|IDH3B_HUMAN Isocitrate dehydrogenase [NAD] subunit beta, mitochondrial OS=Homo sapiens GN=IDH3B PE=1 SV=2	1	2	2	2	2	2	2	2	2	2	2	2	2	2	2	2	2	2	2	2	2	2	9.4	9.4	9.4	42.183	385	385	3.29	4	4	4	3	3	3	0	26.77	By MS/MS	By MS/MS	By MS/MS
Q12905	Q12905	Q12905	7	7	7	Interleukin enhancer-binding factor 2	Homo sapiens	ILF2	>sp|Q12905|ILF2_HUMAN Interleukin enhancer-binding factor 2 OS=Homo sapiens GN=ILF2 PE=1 SV=2	1	7	7	7	6	6	6	6	6	6	6	6	6	6	6	6	6	6	6	6	6	6	31.3	31.3	31.3	43.062	390	390	3.53	13	12	12	14	13	13	0	103.27	By MS/MS	By MS/MS	By MS/MS
P20839	P20839	P20839	7	7	7	Inosine-5-monophosphate dehydrogenase 1	Homo sapiens	IMPDH1	>sp|P20839|IMDH1_HUMAN Inosine-5-monophosphate dehydrogenase 1 OS=Homo sapiens GN=IMPDH1 PE=1 SV=2	1	7	7	7	4	5	6	5	6	5	4	5	6	5	6	5	4	5	6	5	6	5	17.3	17.3	17.3	55.405	514	514	3.58	13	18	15	16	16	17	0	65.763	By MS/MS	By MS/MS	By MS/MS
Q16352	Q16352	Q16352	4	2	2	Alpha-internexin	Homo sapiens	INA	>sp|Q16352|AINX_HUMAN Alpha-internexin OS=Homo sapiens GN=INA PE=1 SV=2	1	4	2	2	3	4	3	3	3	3	2	2	2	2	2	2	2	2	2	2	2	2	5	2.6	2.6	55.39	499	499	3.68	3	5	5	5	5	5	0	23.438	By MS/MS	By MS/MS	By MS/MS
Q15046	Q15046	Q15046	1	1	1	Lysine--tRNA ligase	Homo sapiens	KARS	>sp|Q15046|SYK_HUMAN Lysine--tRNA ligase OS=Homo sapiens GN=KARS PE=1 SV=3	1	1	1	1	1	1	1	1	1	1	1	1	1	1	1	1	1	1	1	1	1	1	1.8	1.8	1.8	68.047	597	597	3.5	2	2	2	2	2	2	0	8.4779	By MS/MS	By MS/MS	By MS/MS
Q9NZY2	Q9NZY2	Q9NZY2	1	1	1	Putative uncharacterized protein KIAA0125	Homo sapiens	KIAA0125	>sp|Q9NZY2|K0125_HUMAN Putative uncharacterized protein KIAA0125 OS=Homo sapiens GN=KIAA0125 PE=5 SV=2	1	1	1	1	0	0	0	1	1	1	0	0	0	1	1	1	0	0	0	1	1	1	10.4	10.4	10.4	14.625	134	134	5				2	3	2	0	6.3131	By matching	By matching	By matching
P07195;P00338;Q6ZMR3;P07864;Q9BYZ2	P07195	P07195	6;2;1;1;1	6;2;1;1;1	6;2;1;1;1	L-lactate dehydrogenase B chain	Homo sapiens	LDHB	>sp|P07195|LDHB_HUMAN L-lactate dehydrogenase B chain OS=Homo sapiens GN=LDHB PE=1 SV=2	5	6	6	6	3	6	6	6	6	6	3	6	6	6	6	6	3	6	6	6	6	6	20.7	20.7	20.7	36.638	334	334;332;332;332;381	3.72	6	11	12	12	12	11	0	40.83	By MS/MS	By MS/MS	By MS/MS
P09382	P09382	P09382	2	2	2	Galectin-1	Homo sapiens	LGALS1	>sp|P09382|LEG1_HUMAN Galectin-1 OS=Homo sapiens GN=LGALS1 PE=1 SV=2	1	2	2	2	2	2	2	2	2	2	2	2	2	2	2	2	2	2	2	2	2	2	14.8	14.8	14.8	14.716	135	135	3.54	4	5	5	5	4	5	0	11.711	By MS/MS	By MS/MS	By MS/MS
Q9NUP9;O14910	Q9NUP9;O14910	Q9NUP9	2;1	2;1	2;1	Protein lin-7 homolog C	Homo sapiens	LIN7C	>sp|Q9NUP9|LIN7C_HUMAN Protein lin-7 homolog C OS=Homo sapiens GN=LIN7C PE=1 SV=1;>sp|O14910|LIN7A_HUMAN Protein lin-7 homolog A OS=Homo sapiens GN=LIN7A PE=1 SV=2	2	2	2	2	2	2	2	2	2	2	2	2	2	2	2	2	2	2	2	2	2	2	7.6	7.6	7.6	21.834	197	197;233	3.24	3	3	4	3	2	2	0	11.663	By MS/MS	By MS/MS	By MS/MS
P46821;Q8IVG5;Q5K651	P46821	P46821	8;1;1	8;1;1	7;1;1	Microtubule-associated protein 1B	Homo sapiens	MAP1B	>sp|P46821|MAP1B_HUMAN Microtubule-associated protein 1B OS=Homo sapiens GN=MAP1B PE=1 SV=2	3	8	8	7	6	6	5	7	8	7	6	6	5	7	8	7	5	5	4	6	7	6	4.3	4.3	3.9	270.63	2468	2468;1584;1589	3.51	17	16	14	15	18	16	0	103.15	By MS/MS	By MS/MS	By MS/MS
P11137	P11137	P11137	3	3	3	Microtubule-associated protein 2	Homo sapiens	MAP2	>sp|P11137|MTAP2_HUMAN Microtubule-associated protein 2 OS=Homo sapiens GN=MAP2 PE=1 SV=4	1	3	3	3	1	3	3	3	3	3	1	3	3	3	3	3	1	3	3	3	3	3	2.1	2.1	2.1	199.52	1827	1827	3.68	2	7	5	6	7	4	0	20.507	By MS/MS	By MS/MS	By MS/MS
Q9UPY8	Q9UPY8	Q9UPY8	1	1	1	Microtubule-associated protein RP/EB family member 3	Homo sapiens	MAPRE3	>sp|Q9UPY8|MARE3_HUMAN Microtubule-associated protein RP/EB family member 3 OS=Homo sapiens GN=MAPRE3 PE=1 SV=1	1	1	1	1	1	1	1	1	1	1	1	1	1	1	1	1	1	1	1	1	1	1	4.3	4.3	4.3	31.982	281	281	3.5	1	1	1	1	1	1	0	10.113	By MS/MS	By MS/MS	By MS/MS
P43243	P43243	P43243	3	3	3	Matrin-3	Homo sapiens	MATR3	>sp|P43243|MATR3_HUMAN Matrin-3 OS=Homo sapiens GN=MATR3 PE=1 SV=2	1	3	3	3	3	3	3	3	3	3	3	3	3	3	3	3	3	3	3	3	3	3	5.9	5.9	5.9	94.622	847	847	3.38	6	6	6	6	5	5	0	41.376	By MS/MS	By MS/MS	By MS/MS
O95983	O95983	O95983	1	1	1	Methyl-CpG-binding domain protein 3	Homo sapiens	MBD3	>sp|O95983|MBD3_HUMAN Methyl-CpG-binding domain protein 3 OS=Homo sapiens GN=MBD3 PE=1 SV=1	1	1	1	1	0	0	1	1	1	1	0	0	1	1	1	1	0	0	1	1	1	1	5.2	5.2	5.2	32.844	291	291	4.5			1	1	1	1	0	7.102	By matching	By matching	By MS/MS
P40925	P40925	P40925	1	1	1	Malate dehydrogenase, cytoplasmic	Homo sapiens	MDH1	>sp|P40925|MDHC_HUMAN Malate dehydrogenase, cytoplasmic OS=Homo sapiens GN=MDH1 PE=1 SV=4	1	1	1	1	1	1	1	1	1	1	1	1	1	1	1	1	1	1	1	1	1	1	5.1	5.1	5.1	36.426	334	334	3.69	2	2	2	2	2	3	0	29.866	By MS/MS	By MS/MS	By MS/MS
P40926	P40926	P40926	2	2	2	Malate dehydrogenase, mitochondrial	Homo sapiens	MDH2	>sp|P40926|MDHM_HUMAN Malate dehydrogenase, mitochondrial OS=Homo sapiens GN=MDH2 PE=1 SV=3	1	2	2	2	2	2	2	2	2	2	2	2	2	2	2	2	2	2	2	2	2	2	8.9	8.9	8.9	35.503	338	338	3.43	4	4	3	3	3	4	0	24.16	By MS/MS	By MS/MS	By MS/MS
Q14168	Q14168	Q14168	1	1	1	MAGUK p55 subfamily member 2	Homo sapiens	MPP2	>sp|Q14168|MPP2_HUMAN MAGUK p55 subfamily member 2 OS=Homo sapiens GN=MPP2 PE=1 SV=3	1	1	1	1	1	1	1	1	1	1	1	1	1	1	1	1	1	1	1	1	1	1	2.1	2.1	2.1	64.58	576	576	3.25	2	1	1	2	1	1	0	8.943	By MS/MS	By matching	By MS/MS
P35580	P35580	P35580	21	21	17	Myosin-10	Homo sapiens	MYH10	>sp|P35580|MYH10_HUMAN Myosin-10 OS=Homo sapiens GN=MYH10 PE=1 SV=3	1	21	21	17	18	20	20	19	20	19	18	20	20	19	20	19	14	16	16	15	16	15	14.8	14.8	12.4	229	1976	1976	3.57	37	46	48	46	47	44	0	323.31	By MS/MS	By MS/MS	By MS/MS
Q7Z406	Q7Z406	Q7Z406	5	3	3	Myosin-14	Homo sapiens	MYH14	>sp|Q7Z406|MYH14_HUMAN Myosin-14 OS=Homo sapiens GN=MYH14 PE=1 SV=2	1	5	3	3	4	4	4	5	4	4	2	2	2	3	2	2	2	2	2	3	2	2	2.9	1.6	1.6	227.87	1995	1995	3.65	2	4	3	4	4	3	0	18.906	By matching	By MS/MS	By MS/MS
P35579	P35579	P35579	9	7	6	Myosin-9	Homo sapiens	MYH9	>sp|P35579|MYH9_HUMAN Myosin-9 OS=Homo sapiens GN=MYH9 PE=1 SV=4	1	9	7	6	8	8	8	9	8	8	6	6	6	7	6	6	5	5	5	6	5	5	7.4	6	5.2	226.53	1960	1960	3.52	12	13	13	14	12	13	0	162.31	By MS/MS	By MS/MS	By MS/MS
P19105;O14950;P24844	P19105;O14950;P24844	P19105	6;6;3	6;6;3	6;6;3	Myosin regulatory light chain 12A	Homo sapiens	MYL12A	>sp|P19105|ML12A_HUMAN Myosin regulatory light chain 12A OS=Homo sapiens GN=MYL12A PE=1 SV=2;>sp|O14950|ML12B_HUMAN Myosin regulatory light chain 12B OS=Homo sapiens GN=MYL12B PE=1 SV=2;>sp|P24844|MYL9_HUMAN Myosin regulatory light polypeptide 9 OS=Homo sa	3	6	6	6	6	6	6	6	6	6	6	6	6	6	6	6	6	6	6	6	6	6	51.5	51.5	51.5	19.794	171	171;172;172	3.55	16	19	19	19	18	19	0	144.31	By MS/MS	By MS/MS	By MS/MS
P60660;P14649	P60660	P60660	7;1	7;1	7;1	Myosin light polypeptide 6	Homo sapiens	MYL6	>sp|P60660|MYL6_HUMAN Myosin light polypeptide 6 OS=Homo sapiens GN=MYL6 PE=1 SV=2	2	7	7	7	6	6	7	6	6	6	6	6	7	6	6	6	6	6	7	6	6	6	48.3	48.3	48.3	16.93	151	151;208	3.56	15	16	16	17	16	17	0	71.529	By MS/MS	By MS/MS	By MS/MS
Q9UM54	Q9UM54	Q9UM54	3	3	3	Unconventional myosin-VI	Homo sapiens	MYO6	>sp|Q9UM54|MYO6_HUMAN Unconventional myosin-VI OS=Homo sapiens GN=MYO6 PE=1 SV=4	1	3	3	3	2	2	2	3	3	3	2	2	2	3	3	3	2	2	2	3	3	3	3.5	3.5	3.5	149.69	1294	1294	3.85	3	4	3	5	6	5	0	32.798	By MS/MS	By MS/MS	By MS/MS
P54920;Q9H115	P54920	P54920	3;1	3;1	3;1	Alpha-soluble NSF attachment protein	Homo sapiens	NAPA	>sp|P54920|SNAA_HUMAN Alpha-soluble NSF attachment protein OS=Homo sapiens GN=NAPA PE=1 SV=3	2	3	3	3	3	3	3	3	3	3	3	3	3	3	3	3	3	3	3	3	3	3	12.9	12.9	12.9	33.232	295	295;298	3.52	5	6	5	4	5	6	0	29.296	By MS/MS	By MS/MS	By MS/MS
Q9Y2A7	Q9Y2A7	Q9Y2A7	1	1	1	Nck-associated protein 1	Homo sapiens	NCKAP1	>sp|Q9Y2A7|NCKP1_HUMAN Nck-associated protein 1 OS=Homo sapiens GN=NCKAP1 PE=1 SV=1	1	1	1	1	1	1	1	1	1	1	1	1	1	1	1	1	1	1	1	1	1	1	1.8	1.8	1.8	128.79	1128	1128	3.62	1	2	1	1	1	2	0	7.3409	By MS/MS	By matching	By matching
O00483	O00483	O00483	1	1	1	Cytochrome c oxidase subunit NDUFA4	Homo sapiens	NDUFA4	>sp|O00483|NDUA4_HUMAN Cytochrome c oxidase subunit NDUFA4 OS=Homo sapiens GN=NDUFA4 PE=1 SV=1	1	1	1	1	1	1	1	1	1	1	1	1	1	1	1	1	1	1	1	1	1	1	14.8	14.8	14.8	9.3697	81	81	3.5	2	2	2	2	2	2	0	9.8309	By MS/MS	By MS/MS	By MS/MS
P56556	P56556	P56556	1	1	1	NADH dehydrogenase [ubiquinone] 1 alpha subcomplex subunit 6	Homo sapiens	NDUFA6	>sp|P56556|NDUA6_HUMAN NADH dehydrogenase [ubiquinone] 1 alpha subcomplex subunit 6 OS=Homo sapiens GN=NDUFA6 PE=1 SV=3	1	1	1	1	1	1	1	1	1	1	1	1	1	1	1	1	1	1	1	1	1	1	5.2	5.2	5.2	17.871	154	154	3.5	3	3	3	3	3	3	0.0081967	6.0999	By MS/MS	By MS/MS	By MS/MS
P51970	P51970	P51970	1	1	1	NADH dehydrogenase [ubiquinone] 1 alpha subcomplex subunit 8	Homo sapiens	NDUFA8	>sp|P51970|NDUA8_HUMAN NADH dehydrogenase [ubiquinone] 1 alpha subcomplex subunit 8 OS=Homo sapiens GN=NDUFA8 PE=1 SV=3	1	1	1	1	1	1	1	1	1	1	1	1	1	1	1	1	1	1	1	1	1	1	7.6	7.6	7.6	20.105	172	172	3.5	4	4	4	4	4	4	0	12.577	By MS/MS	By MS/MS	By MS/MS
Q16795	Q16795	Q16795	1	1	1	NADH dehydrogenase [ubiquinone] 1 alpha subcomplex subunit 9, mitochondrial	Homo sapiens	NDUFA9	>sp|Q16795|NDUA9_HUMAN NADH dehydrogenase [ubiquinone] 1 alpha subcomplex subunit 9, mitochondrial OS=Homo sapiens GN=NDUFA9 PE=1 SV=2	1	1	1	1	1	1	1	1	1	1	1	1	1	1	1	1	1	1	1	1	1	1	2.7	2.7	2.7	42.509	377	377	3.6	1	2	2	2	1	2	0	6.8666	By MS/MS	By MS/MS	By MS/MS
P28331	P28331	P28331	3	3	3	NADH-ubiquinone oxidoreductase 75 kDa subunit, mitochondrial	Homo sapiens	NDUFS1	>sp|P28331|NDUS1_HUMAN NADH-ubiquinone oxidoreductase 75 kDa subunit, mitochondrial OS=Homo sapiens GN=NDUFS1 PE=1 SV=3	1	3	3	3	3	3	3	3	3	3	3	3	3	3	3	3	3	3	3	3	3	3	7.2	7.2	7.2	79.467	727	727	3.45	6	6	5	5	5	6	0	28.741	By MS/MS	By MS/MS	By MS/MS
O75489	O75489	O75489	3	3	3	NADH dehydrogenase [ubiquinone] iron-sulfur protein 3, mitochondrial	Homo sapiens	NDUFS3	>sp|O75489|NDUS3_HUMAN NADH dehydrogenase [ubiquinone] iron-sulfur protein 3, mitochondrial OS=Homo sapiens GN=NDUFS3 PE=1 SV=1	1	3	3	3	3	3	3	3	3	3	3	3	3	3	3	3	3	3	3	3	3	3	13.3	13.3	13.3	30.241	264	264	3.48	5	5	4	6	4	5	0	23.393	By MS/MS	By MS/MS	By MS/MS
O43181	O43181	O43181	1	1	1	NADH dehydrogenase [ubiquinone] iron-sulfur protein 4, mitochondrial	Homo sapiens	NDUFS4	>sp|O43181|NDUS4_HUMAN NADH dehydrogenase [ubiquinone] iron-sulfur protein 4, mitochondrial OS=Homo sapiens GN=NDUFS4 PE=1 SV=1	1	1	1	1	1	1	1	1	1	1	1	1	1	1	1	1	1	1	1	1	1	1	8.6	8.6	8.6	20.108	175	175	3.42	4	4	4	4	6	2	0	12.19	By MS/MS	By MS/MS	By MS/MS
O75251	O75251	O75251	1	1	1	NADH dehydrogenase [ubiquinone] iron-sulfur protein 7, mitochondrial	Homo sapiens	NDUFS7	>sp|O75251|NDUS7_HUMAN NADH dehydrogenase [ubiquinone] iron-sulfur protein 7, mitochondrial OS=Homo sapiens GN=NDUFS7 PE=1 SV=3	1	1	1	1	1	1	1	1	1	1	1	1	1	1	1	1	1	1	1	1	1	1	4.2	4.2	4.2	23.563	213	213	3.62	1	2	1	1	1	2	0.0080645	6.0074	By matching	By matching	By matching
P49821	P49821	P49821	3	3	3	NADH dehydrogenase [ubiquinone] flavoprotein 1, mitochondrial	Homo sapiens	NDUFV1	>sp|P49821|NDUV1_HUMAN NADH dehydrogenase [ubiquinone] flavoprotein 1, mitochondrial OS=Homo sapiens GN=NDUFV1 PE=1 SV=4	1	3	3	3	3	3	3	3	3	3	3	3	3	3	3	3	3	3	3	3	3	3	12.9	12.9	12.9	50.817	464	464	3.57	4	6	5	4	6	5	0	43.323	By MS/MS	By MS/MS	By MS/MS
P19404	P19404	P19404	3	3	3	NADH dehydrogenase [ubiquinone] flavoprotein 2, mitochondrial	Homo sapiens	NDUFV2	>sp|P19404|NDUV2_HUMAN NADH dehydrogenase [ubiquinone] flavoprotein 2, mitochondrial OS=Homo sapiens GN=NDUFV2 PE=1 SV=2	1	3	3	3	3	3	3	3	3	3	3	3	3	3	3	3	3	3	3	3	3	3	13.7	13.7	13.7	27.391	249	249	3.6	6	6	7	7	7	7	0	31.664	By MS/MS	By MS/MS	By MS/MS
Q7Z6G3	Q7Z6G3	Q7Z6G3	1	1	1	N-terminal EF-hand calcium-binding protein 2	Homo sapiens	NECAB2	>sp|Q7Z6G3|NECA2_HUMAN N-terminal EF-hand calcium-binding protein 2 OS=Homo sapiens GN=NECAB2 PE=1 SV=1	1	1	1	1	1	1	1	1	1	1	1	1	1	1	1	1	1	1	1	1	1	1	2.8	2.8	2.8	43.193	386	386	3.5	1	2	1	1	2	1	0	7.1799	By matching	By MS/MS	By matching
P07196	P07196	P07196	12	11	11	Neurofilament light polypeptide	Homo sapiens	NEFL	>sp|P07196|NFL_HUMAN Neurofilament light polypeptide OS=Homo sapiens GN=NEFL PE=1 SV=3	1	12	11	11	10	12	12	12	12	12	9	11	11	11	11	11	9	11	11	11	11	11	30.6	28.9	28.9	61.516	543	543	3.56	15	21	21	22	20	18	0	93.946	By MS/MS	By MS/MS	By MS/MS
P07197	P07197	P07197	9	7	7	Neurofilament medium polypeptide	Homo sapiens	NEFM	>sp|P07197|NFM_HUMAN Neurofilament medium polypeptide OS=Homo sapiens GN=NEFM PE=1 SV=3	1	9	7	7	7	8	8	8	8	7	6	6	7	7	7	6	6	6	7	7	7	6	12.8	11.5	11.5	102.47	916	916	3.59	15	18	17	17	19	18	0	79.205	By MS/MS	By MS/MS	By MS/MS
Q9BPW8;O75323	Q9BPW8	Q9BPW8	3;1	3;1	3;1	Protein NipSnap homolog 1	Homo sapiens	NIPSNAP1	>sp|Q9BPW8|NIPS1_HUMAN Protein NipSnap homolog 1 OS=Homo sapiens GN=NIPSNAP1 PE=1 SV=1	2	3	3	3	3	1	1	1	1	1	3	1	1	1	1	1	3	1	1	1	1	1	9.2	9.2	9.2	33.31	284	284;286	3.14	4	2	2	2	2	2	0	35.357	By MS/MS	By MS/MS	By MS/MS
P22392;P15531;O60361	P22392;P15531	P22392	3;3;1	3;3;1	3;3;1	Nucleoside diphosphate kinase B	Homo sapiens	NME2	>sp|P22392|NDKB_HUMAN Nucleoside diphosphate kinase B OS=Homo sapiens GN=NME2 PE=1 SV=1;>sp|P15531|NDKA_HUMAN Nucleoside diphosphate kinase A OS=Homo sapiens GN=NME1 PE=1 SV=1	3	3	3	3	3	3	3	3	3	3	3	3	3	3	3	3	3	3	3	3	3	3	19.1	19.1	19.1	17.298	152	152;152;137	3.7	4	6	4	4	5	7	0	17.405	By MS/MS	By MS/MS	By MS/MS
Q15155;P69849;Q5JPE7	Q15155;P69849;Q5JPE7	Q15155	1;1;1	1;1;1	1;1;1	Nodal modulator 1	Homo sapiens	NOMO1	>sp|Q15155|NOMO1_HUMAN Nodal modulator 1 OS=Homo sapiens GN=NOMO1 PE=1 SV=5;>sp|P69849|NOMO3_HUMAN Nodal modulator 3 OS=Homo sapiens GN=NOMO3 PE=3 SV=2;>sp|Q5JPE7|NOMO2_HUMAN Nodal modulator 2 OS=Homo sapiens GN=NOMO2 PE=1 SV=1	3	1	1	1	1	1	1	1	1	1	1	1	1	1	1	1	1	1	1	1	1	1	1.6	1.6	1.6	134.32	1222	1222;1222;1267	3.5	1	2	2	2	2	1	0	8.6438	By MS/MS	By MS/MS	By MS/MS
P06748	P06748	P06748	1	1	1	Nucleophosmin	Homo sapiens	NPM1	>sp|P06748|NPM_HUMAN Nucleophosmin OS=Homo sapiens GN=NPM1 PE=1 SV=2	1	1	1	1	1	1	1	1	1	1	1	1	1	1	1	1	1	1	1	1	1	1	7.1	7.1	7.1	32.575	294	294	3.55	3	4	3	3	3	4	0	12.25	By MS/MS	By MS/MS	By MS/MS
P49902	P49902	P49902	1	1	1	Cytosolic purine 5-nucleotidase	Homo sapiens	NT5C2	>sp|P49902|5NTC_HUMAN Cytosolic purine 5-nucleotidase OS=Homo sapiens GN=NT5C2 PE=1 SV=1	1	1	1	1	1	1	1	1	1	1	1	1	1	1	1	1	1	1	1	1	1	1	2.3	2.3	2.3	64.969	561	561	3.67	1	2	1	2	1	2	0	9.5171	By matching	By matching	By matching
Q9NX40	Q9NX40	Q9NX40	1	1	1	OCIA domain-containing protein 1	Homo sapiens	OCIAD1	>sp|Q9NX40|OCAD1_HUMAN OCIA domain-containing protein 1 OS=Homo sapiens GN=OCIAD1 PE=1 SV=1	1	1	1	1	1	1	1	1	1	1	1	1	1	1	1	1	1	1	1	1	1	1	7.3	7.3	7.3	27.626	245	245	3.45	2	2	2	1	2	2	0	7.0265	By MS/MS	By MS/MS	By MS/MS
P11940;Q4VXU2;Q5JQF8;Q96DU9;Q9H361;Q13310	P11940;Q4VXU2	P11940	3;2;1;1;1;1	3;2;1;1;1;1	3;2;1;1;1;1	Polyadenylate-binding protein 1	Homo sapiens	PABPC1	>sp|P11940|PABP1_HUMAN Polyadenylate-binding protein 1 OS=Homo sapiens GN=PABPC1 PE=1 SV=2;>sp|Q4VXU2|PAP1L_HUMAN Polyadenylate-binding protein 1-like OS=Homo sapiens GN=PABPC1L PE=2 SV=1	6	3	3	3	3	3	3	3	3	3	3	3	3	3	3	3	3	3	3	3	3	3	5.7	5.7	5.7	70.67	636	636;614;200;382;631;644	3.52	4	5	4	3	4	5	0	28.255	By MS/MS	By MS/MS	By MS/MS
Q99497	Q99497	Q99497	1	1	1	Protein deglycase DJ-1	Homo sapiens	PARK7	>sp|Q99497|PARK7_HUMAN Protein deglycase DJ-1 OS=Homo sapiens GN=PARK7 PE=1 SV=2	1	1	1	1	1	1	1	1	1	1	1	1	1	1	1	1	1	1	1	1	1	1	13.8	13.8	13.8	19.891	189	189	3.5	2	2	2	2	2	2	0	14.127	By MS/MS	By MS/MS	By MS/MS
Q15366	Q15366	Q15366	2	2	2	Poly(rC)-binding protein 2	Homo sapiens	PCBP2	>sp|Q15366|PCBP2_HUMAN Poly(rC)-binding protein 2 OS=Homo sapiens GN=PCBP2 PE=1 SV=1	1	2	2	2	2	2	2	2	2	2	2	2	2	2	2	2	2	2	2	2	2	2	7.9	7.9	7.9	38.58	365	365	3.55	3	4	3	3	3	4	0	18.113	By MS/MS	By MS/MS	By MS/MS
P05166	P05166	P05166	1	1	1	Propionyl-CoA carboxylase beta chain, mitochondrial	Homo sapiens	PCCB	>sp|P05166|PCCB_HUMAN Propionyl-CoA carboxylase beta chain, mitochondrial OS=Homo sapiens GN=PCCB PE=1 SV=3	1	1	1	1	0	0	1	1	1	0	0	0	1	1	1	0	0	0	1	1	1	0	3.2	3.2	3.2	58.215	539	539	4			1	2	1		0	6.9308	By matching	By matching	By MS/MS
P08559	P08559	P08559	1	1	1	Pyruvate dehydrogenase E1 component subunit alpha, somatic form, mitochondrial	Homo sapiens	PDHA1	>sp|P08559|ODPA_HUMAN Pyruvate dehydrogenase E1 component subunit alpha, somatic form, mitochondrial OS=Homo sapiens GN=PDHA1 PE=1 SV=3	1	1	1	1	1	1	1	1	1	0	1	1	1	1	1	0	1	1	1	1	1	0	2.3	2.3	2.3	43.295	390	390	3.33	1	1	1	1	2		0.0080429	6.0074	By matching	By matching	By matching
P30101	P30101	P30101	1	1	1	Protein disulfide-isomerase A3	Homo sapiens	PDIA3	>sp|P30101|PDIA3_HUMAN Protein disulfide-isomerase A3 OS=Homo sapiens GN=PDIA3 PE=1 SV=4	1	1	1	1	1	1	1	1	1	1	1	1	1	1	1	1	1	1	1	1	1	1	2.2	2.2	2.2	56.782	505	505	3.5	1	1	1	1	1	1	0	7.1209	By MS/MS	By matching	By matching
P30086	P30086	P30086	1	1	1	Phosphatidylethanolamine-binding protein 1	Homo sapiens	PEBP1	>sp|P30086|PEBP1_HUMAN Phosphatidylethanolamine-binding protein 1 OS=Homo sapiens GN=PEBP1 PE=1 SV=3	1	1	1	1	1	1	0	1	1	1	1	1	0	1	1	1	1	1	0	1	1	1	7.5	7.5	7.5	21.057	187	187	3.12	2	2		2	1	1	0	9.6306	By MS/MS	By matching	By matching
P08237	P08237	P08237	1	1	1	ATP-dependent 6-phosphofructokinase, muscle type	Homo sapiens	PFKM	>sp|P08237|PFKAM_HUMAN ATP-dependent 6-phosphofructokinase, muscle type OS=Homo sapiens GN=PFKM PE=1 SV=2	1	1	1	1	1	1	1	1	1	1	1	1	1	1	1	1	1	1	1	1	1	1	2.7	2.7	2.7	85.182	780	780	3.62	1	2	1	1	1	2	0	31.639	By matching	By MS/MS	By matching
P00558	P00558	P00558	1	1	1	Phosphoglycerate kinase 1	Homo sapiens	PGK1	>sp|P00558|PGK1_HUMAN Phosphoglycerate kinase 1 OS=Homo sapiens GN=PGK1 PE=1 SV=3	1	1	1	1	1	1	1	1	1	1	1	1	1	1	1	1	1	1	1	1	1	1	4.1	4.1	4.1	44.614	417	417	3.47	3	4	3	3	2	4	0	9.1325	By MS/MS	By MS/MS	By MS/MS
Q99623	Q99623	Q99623	4	4	4	Prohibitin-2	Homo sapiens	PHB2	>sp|Q99623|PHB2_HUMAN Prohibitin-2 OS=Homo sapiens GN=PHB2 PE=1 SV=2	1	4	4	4	4	4	4	4	4	4	4	4	4	4	4	4	4	4	4	4	4	4	20.1	20.1	20.1	33.296	299	299	3.56	7	8	7	7	8	8	0	64.419	By MS/MS	By MS/MS	By MS/MS
O43175	O43175	O43175	2	2	2	D-3-phosphoglycerate dehydrogenase	Homo sapiens	PHGDH	>sp|O43175|SERA_HUMAN D-3-phosphoglycerate dehydrogenase OS=Homo sapiens GN=PHGDH PE=1 SV=4	1	2	2	2	2	2	2	2	2	2	2	2	2	2	2	2	2	2	2	2	2	2	3.2	3.2	3.2	56.65	533	533	3.41	3	3	2	4	3	2	0	13.34	By MS/MS	By MS/MS	By MS/MS
P14618;P30613	P14618	P14618	15;1	15;1	15;1	Pyruvate kinase PKM	Homo sapiens	PKM	>sp|P14618|KPYM_HUMAN Pyruvate kinase PKM OS=Homo sapiens GN=PKM PE=1 SV=4	2	15	15	15	13	15	14	14	14	14	13	15	14	14	14	14	13	15	14	14	14	14	32.8	32.8	32.8	57.936	531	531;574	3.47	33	36	35	32	31	34	0	194.71	By MS/MS	By MS/MS	By MS/MS
Q8IV08	Q8IV08	Q8IV08	1	1	1	Phospholipase D3	Homo sapiens	PLD3	>sp|Q8IV08|PLD3_HUMAN Phospholipase D3 OS=Homo sapiens GN=PLD3 PE=1 SV=1	1	1	1	1	1	1	1	1	1	1	1	1	1	1	1	1	1	1	1	1	1	1	2	2	2	54.705	490	490	3.62	1	2	1	1	1	2	0	6.7369	By matching	By matching	By matching
O43157	O43157	O43157	1	1	1	Plexin-B1	Homo sapiens	PLXNB1	>sp|O43157|PLXB1_HUMAN Plexin-B1 OS=Homo sapiens GN=PLXNB1 PE=1 SV=3	1	1	1	1	0	0	0	0	1	1	0	0	0	0	1	1	0	0	0	0	1	1	0.5	0.5	0.5	232.3	2135	2135	5.5					1	1	0.0081081	6.0255	By matching	By matching	By matching
P62937	P62937	P62937	2	2	2	Peptidyl-prolyl cis-trans isomerase A	Homo sapiens	PPIA	>sp|P62937|PPIA_HUMAN Peptidyl-prolyl cis-trans isomerase A OS=Homo sapiens GN=PPIA PE=1 SV=2	1	2	2	2	2	2	2	2	2	2	2	2	2	2	2	2	2	2	2	2	2	2	16.4	16.4	16.4	18.012	165	165	3.38	9	10	8	7	8	8	0	31.517	By MS/MS	By MS/MS	By MS/MS
P23284	P23284	P23284	1	1	1	Peptidyl-prolyl cis-trans isomerase B	Homo sapiens	PPIB	>sp|P23284|PPIB_HUMAN Peptidyl-prolyl cis-trans isomerase B OS=Homo sapiens GN=PPIB PE=1 SV=2	1	1	1	1	1	1	1	1	1	1	1	1	1	1	1	1	1	1	1	1	1	1	6	6	6	23.742	216	216	3.62	1	2	1	1	1	2	0	6.2833	By MS/MS	By matching	By matching
Q9UNP9	Q9UNP9	Q9UNP9	1	1	1	Peptidyl-prolyl cis-trans isomerase E	Homo sapiens	PPIE	>sp|Q9UNP9|PPIE_HUMAN Peptidyl-prolyl cis-trans isomerase E OS=Homo sapiens GN=PPIE PE=1 SV=1	1	1	1	1	1	1	1	1	1	1	1	1	1	1	1	1	1	1	1	1	1	1	3	3	3	33.43	301	301	3.55	3	4	3	3	3	4	0	8.21	By MS/MS	By MS/MS	By MS/MS
P36873;P62140;P62136	P36873;P62140;P62136	P36873	2;2;2	2;2;2	2;2;2	Serine/threonine-protein phosphatase PP1-gamma catalytic subunit	Homo sapiens	PPP1CC	>sp|P36873|PP1G_HUMAN Serine/threonine-protein phosphatase PP1-gamma catalytic subunit OS=Homo sapiens GN=PPP1CC PE=1 SV=1;>sp|P62140|PP1B_HUMAN Serine/threonine-protein phosphatase PP1-beta catalytic subunit OS=Homo sapiens GN=PPP1CB PE=1 SV=3;>sp|P62136|	3	2	2	2	2	2	1	2	2	2	2	2	1	2	2	2	2	2	1	2	2	2	10.8	10.8	10.8	36.983	323	323;327;330	3.69	2	3	2	3	3	3	0	22.229	By MS/MS	By MS/MS	By MS/MS
P67775;P62714	P67775;P62714	P67775	1;1	1;1	1;1	Serine/threonine-protein phosphatase 2A catalytic subunit alpha isoform	Homo sapiens	PPP2CA	>sp|P67775|PP2AA_HUMAN Serine/threonine-protein phosphatase 2A catalytic subunit alpha isoform OS=Homo sapiens GN=PPP2CA PE=1 SV=1;>sp|P62714|PP2AB_HUMAN Serine/threonine-protein phosphatase 2A catalytic subunit beta isoform OS=Homo sapiens GN=PPP2CB PE=1	2	1	1	1	1	1	1	1	1	1	1	1	1	1	1	1	1	1	1	1	1	1	3.6	3.6	3.6	35.594	309	309;309	3.67	3	1	1	2	2	3	0	9.4044	By MS/MS	By MS/MS	By matching
P32119	P32119	P32119	2	2	1	Peroxiredoxin-2	Homo sapiens	PRDX2	>sp|P32119|PRDX2_HUMAN Peroxiredoxin-2 OS=Homo sapiens GN=PRDX2 PE=1 SV=5	1	2	2	1	2	2	2	2	2	2	2	2	2	2	2	2	1	1	1	1	1	1	9.6	9.6	4	21.892	198	198	3.5	5	6	5	5	6	5	0	14.18	By MS/MS	By MS/MS	By MS/MS
P30048	P30048	P30048	2	2	2	Thioredoxin-dependent peroxide reductase, mitochondrial	Homo sapiens	PRDX3	>sp|P30048|PRDX3_HUMAN Thioredoxin-dependent peroxide reductase, mitochondrial OS=Homo sapiens GN=PRDX3 PE=1 SV=3	1	2	2	2	2	2	2	2	2	2	2	2	2	2	2	2	2	2	2	2	2	2	9	9	9	27.692	256	256	3.55	3	4	3	3	3	4	0	12.692	By MS/MS	By MS/MS	By MS/MS
P17612;P22694	P17612;P22694	P17612	2;1	2;1	2;1	cAMP-dependent protein kinase catalytic subunit alpha	Homo sapiens	PRKACA	>sp|P17612|KAPCA_HUMAN cAMP-dependent protein kinase catalytic subunit alpha OS=Homo sapiens GN=PRKACA PE=1 SV=2;>sp|P22694|KAPCB_HUMAN cAMP-dependent protein kinase catalytic subunit beta OS=Homo sapiens GN=PRKACB PE=1 SV=2	2	2	2	2	2	2	2	2	2	2	2	2	2	2	2	2	2	2	2	2	2	2	6	6	6	40.589	351	351;351	3.68	2	4	3	3	3	4	0	16.314	By MS/MS	By MS/MS	By MS/MS
P22612	P22612	P22612	1	1	1	cAMP-dependent protein kinase catalytic subunit gamma	Homo sapiens	PRKACG	>sp|P22612|KAPCG_HUMAN cAMP-dependent protein kinase catalytic subunit gamma OS=Homo sapiens GN=PRKACG PE=1 SV=3	1	1	1	1	1	1	1	1	1	1	1	1	1	1	1	1	1	1	1	1	1	1	6.8	6.8	6.8	40.434	351	351	3.7	1	2	2	1	2	2	0	8.2155	By matching	By matching	By MS/MS
P13861	P13861	P13861	2	2	2	cAMP-dependent protein kinase type II-alpha regulatory subunit	Homo sapiens	PRKAR2A	>sp|P13861|KAP2_HUMAN cAMP-dependent protein kinase type II-alpha regulatory subunit OS=Homo sapiens GN=PRKAR2A PE=1 SV=2	1	2	2	2	1	1	1	2	2	2	1	1	1	2	2	2	1	1	1	2	2	2	9.7	9.7	9.7	45.518	404	404	4.09	1	1	1	3	3	2	0	18.89	By MS/MS	By MS/MS	By MS/MS
O14744	O14744	O14744	5	5	5	Protein arginine N-methyltransferase 5	Homo sapiens	PRMT5	>sp|O14744|ANM5_HUMAN Protein arginine N-methyltransferase 5 OS=Homo sapiens GN=PRMT5 PE=1 SV=4	1	5	5	5	4	4	5	5	4	4	4	4	5	5	4	4	4	4	5	5	4	4	11.8	11.8	11.8	72.683	637	637	3.69	4	7	9	8	6	8	0	35.528	By MS/MS	By MS/MS	By MS/MS
Q14558	Q14558	Q14558	1	1	1	Phosphoribosyl pyrophosphate synthase-associated protein 1	Homo sapiens	PRPSAP1	>sp|Q14558|KPRA_HUMAN Phosphoribosyl pyrophosphate synthase-associated protein 1 OS=Homo sapiens GN=PRPSAP1 PE=1 SV=2	1	1	1	1	1	0	1	1	1	1	1	0	1	1	1	1	1	0	1	1	1	1	4.8	4.8	4.8	39.393	356	356	3.29	2		2	1	1	1	0.0081522	6.0825	By MS/MS	By matching	By MS/MS
P62191	P62191	P62191	1	1	1	26S protease regulatory subunit 4	Homo sapiens	PSMC1	>sp|P62191|PRS4_HUMAN 26S protease regulatory subunit 4 OS=Homo sapiens GN=PSMC1 PE=1 SV=1	1	1	1	1	1	1	1	1	1	1	1	1	1	1	1	1	1	1	1	1	1	1	3.4	3.4	3.4	49.184	440	440	3.5	1	1	1	1	1	1	0	8.4251	By MS/MS	By MS/MS	By MS/MS
P17980	P17980	P17980	5	5	5	26S protease regulatory subunit 6A	Homo sapiens	PSMC3	>sp|P17980|PRS6A_HUMAN 26S protease regulatory subunit 6A OS=Homo sapiens GN=PSMC3 PE=1 SV=3	1	5	5	5	5	5	5	5	5	5	5	5	5	5	5	5	5	5	5	5	5	5	17.8	17.8	17.8	49.203	439	439	3.46	9	9	9	8	8	9	0	60.087	By MS/MS	By MS/MS	By MS/MS
P62195	P62195	P62195	2	2	2	26S protease regulatory subunit 8	Homo sapiens	PSMC5	>sp|P62195|PRS8_HUMAN 26S protease regulatory subunit 8 OS=Homo sapiens GN=PSMC5 PE=1 SV=1	1	2	2	2	2	2	2	2	2	1	2	2	2	2	2	1	2	2	2	2	2	1	7.1	7.1	7.1	45.626	406	406	3.33	2	3	4	2	2	2	0	23.399	By MS/MS	By MS/MS	By MS/MS
P62333	P62333	P62333	1	1	1	26S protease regulatory subunit 10B	Homo sapiens	PSMC6	>sp|P62333|PRS10_HUMAN 26S protease regulatory subunit 10B OS=Homo sapiens GN=PSMC6 PE=1 SV=1	1	1	1	1	1	1	1	1	1	1	1	1	1	1	1	1	1	1	1	1	1	1	3.9	3.9	3.9	44.172	389	389	3.4	2	2	1	2	1	2	0	7.8221	By MS/MS	By matching	By MS/MS
Q99460	Q99460	Q99460	5	5	5	26S proteasome non-ATPase regulatory subunit 1	Homo sapiens	PSMD1	>sp|Q99460|PSMD1_HUMAN 26S proteasome non-ATPase regulatory subunit 1 OS=Homo sapiens GN=PSMD1 PE=1 SV=2	1	5	5	5	3	2	2	3	3	2	3	2	2	3	3	2	3	2	2	3	3	2	7.6	7.6	7.6	105.84	953	953	3.52	4	4	3	4	4	4	0	30.408	By MS/MS	By MS/MS	By MS/MS
O00231	O00231	O00231	6	6	6	26S proteasome non-ATPase regulatory subunit 11	Homo sapiens	PSMD11	>sp|O00231|PSD11_HUMAN 26S proteasome non-ATPase regulatory subunit 11 OS=Homo sapiens GN=PSMD11 PE=1 SV=3	1	6	6	6	6	6	6	6	6	6	6	6	6	6	6	6	6	6	6	6	6	6	16.8	16.8	16.8	47.463	422	422	3.47	9	12	9	9	9	10	0	55.31	By MS/MS	By MS/MS	By MS/MS
O00232	O00232	O00232	1	1	1	26S proteasome non-ATPase regulatory subunit 12	Homo sapiens	PSMD12	>sp|O00232|PSD12_HUMAN 26S proteasome non-ATPase regulatory subunit 12 OS=Homo sapiens GN=PSMD12 PE=1 SV=3	1	1	1	1	1	1	1	1	1	1	1	1	1	1	1	1	1	1	1	1	1	1	2.9	2.9	2.9	52.904	456	456	3.5	2	2	2	2	2	2	0	12.687	By MS/MS	By MS/MS	By MS/MS
Q13200	Q13200	Q13200	10	10	10	26S proteasome non-ATPase regulatory subunit 2	Homo sapiens	PSMD2	>sp|Q13200|PSMD2_HUMAN 26S proteasome non-ATPase regulatory subunit 2 OS=Homo sapiens GN=PSMD2 PE=1 SV=3	1	10	10	10	8	9	10	9	9	9	8	9	10	9	9	9	8	9	10	9	9	9	16.7	16.7	16.7	100.2	908	908	3.59	18	22	20	20	21	23	0	71.446	By MS/MS	By MS/MS	By MS/MS
O43242	O43242	O43242	3	3	3	26S proteasome non-ATPase regulatory subunit 3	Homo sapiens	PSMD3	>sp|O43242|PSMD3_HUMAN 26S proteasome non-ATPase regulatory subunit 3 OS=Homo sapiens GN=PSMD3 PE=1 SV=2	1	3	3	3	3	3	3	3	3	3	3	3	3	3	3	3	3	3	3	3	3	3	8.1	8.1	8.1	60.977	534	534	3.55	8	8	8	8	8	9	0	39.351	By MS/MS	By MS/MS	By MS/MS
Q15008	Q15008	Q15008	3	3	3	26S proteasome non-ATPase regulatory subunit 6	Homo sapiens	PSMD6	>sp|Q15008|PSMD6_HUMAN 26S proteasome non-ATPase regulatory subunit 6 OS=Homo sapiens GN=PSMD6 PE=1 SV=1	1	3	3	3	2	2	3	3	3	3	2	2	3	3	3	3	2	2	3	3	3	3	8.7	8.7	8.7	45.531	389	389	3.8	2	4	5	5	4	5	0	20.878	By MS/MS	By MS/MS	By MS/MS
P51665	P51665	P51665	5	5	5	26S proteasome non-ATPase regulatory subunit 7	Homo sapiens	PSMD7	>sp|P51665|PSMD7_HUMAN 26S proteasome non-ATPase regulatory subunit 7 OS=Homo sapiens GN=PSMD7 PE=1 SV=2	1	5	5	5	4	5	5	5	5	5	4	5	5	5	5	5	4	5	5	5	5	5	23.5	23.5	23.5	37.025	324	324	3.65	12	13	10	13	15	15	0	55.87	By MS/MS	By MS/MS	By MS/MS
Q8WXF1	Q8WXF1	Q8WXF1	1	1	1	Paraspeckle component 1	Homo sapiens	PSPC1	>sp|Q8WXF1|PSPC1_HUMAN Paraspeckle component 1 OS=Homo sapiens GN=PSPC1 PE=1 SV=1	1	1	1	1	1	1	1	1	1	1	1	1	1	1	1	1	1	1	1	1	1	1	4.4	4.4	4.4	58.743	523	523	3.5	2	2	2	2	2	2	0	8.1149	By MS/MS	By MS/MS	By MS/MS
Q00577	Q00577	Q00577	2	2	2	Transcriptional activator protein Pur-alpha	Homo sapiens	PURA	>sp|Q00577|PURA_HUMAN Transcriptional activator protein Pur-alpha OS=Homo sapiens GN=PURA PE=1 SV=2	1	2	2	2	2	2	2	2	2	2	2	2	2	2	2	2	2	2	2	2	2	2	9.9	9.9	9.9	34.91	322	322	3.53	5	6	5	5	5	6	0	18.851	By MS/MS	By MS/MS	By MS/MS
P06737	P06737	P06737	1	1	1	Glycogen phosphorylase, liver form	Homo sapiens	PYGL	>sp|P06737|PYGL_HUMAN Glycogen phosphorylase, liver form OS=Homo sapiens GN=PYGL PE=1 SV=4	1	1	1	1	1	1	1	1	1	1	1	1	1	1	1	1	1	1	1	1	1	1	1.7	1.7	1.7	97.147	847	847	3.5	1	1	1	1	1	1	0	9.2916	By matching	By MS/MS	By MS/MS
P61026	P61026	P61026	1	1	1	Ras-related protein Rab-10	Homo sapiens	RAB10	>sp|P61026|RAB10_HUMAN Ras-related protein Rab-10 OS=Homo sapiens GN=RAB10 PE=1 SV=1	1	1	1	1	1	1	1	1	1	1	1	1	1	1	1	1	1	1	1	1	1	1	5.5	5.5	5.5	22.541	200	200	3.12	2	1	2	1	1	1	0	7.5655	By MS/MS	By MS/MS	By MS/MS
P62826	P62826	P62826	4	4	4	GTP-binding nuclear protein Ran	Homo sapiens	RAN	>sp|P62826|RAN_HUMAN GTP-binding nuclear protein Ran OS=Homo sapiens GN=RAN PE=1 SV=3	1	4	4	4	3	3	3	4	3	4	3	3	3	4	3	4	3	3	3	4	3	4	21.3	21.3	21.3	24.423	216	216	3.69	6	7	7	9	7	9	0	39.929	By MS/MS	By MS/MS	By MS/MS
P38159;Q96E39;O75526;Q8N7X1	P38159	P38159	5;2;2;1	5;2;2;1	5;2;2;1	RNA-binding motif protein, X chromosome	Homo sapiens	RBMX	>sp|P38159|RBMX_HUMAN RNA-binding motif protein, X chromosome OS=Homo sapiens GN=RBMX PE=1 SV=3	4	5	5	5	4	5	4	4	5	5	4	5	4	4	5	5	4	5	4	4	5	5	14.3	14.3	14.3	42.331	391	391;390;392;1067	3.56	7	10	9	8	9	9	0	55.272	By MS/MS	By MS/MS	By MS/MS
Q9GZN7	Q9GZN7	Q9GZN7	1	1	1	Protein rogdi homolog	Homo sapiens	ROGDI	>sp|Q9GZN7|ROGDI_HUMAN Protein rogdi homolog OS=Homo sapiens GN=ROGDI PE=1 SV=1	1	1	1	1	1	1	1	1	1	1	1	1	1	1	1	1	1	1	1	1	1	1	6.6	6.6	6.6	32.254	287	287	3.5	2	2	2	2	2	2	0	11.855	By MS/MS	By MS/MS	By MS/MS
P62906	P62906	P62906	2	2	2	60S ribosomal protein L10a	Homo sapiens	RPL10A	>sp|P62906|RL10A_HUMAN 60S ribosomal protein L10a OS=Homo sapiens GN=RPL10A PE=1 SV=2	1	2	2	2	2	2	2	2	2	2	2	2	2	2	2	2	2	2	2	2	2	2	9.2	9.2	9.2	24.831	217	217	3.5	3	3	3	3	3	3	0	14.625	By MS/MS	By matching	By MS/MS
P30050	P30050	P30050	4	4	4	60S ribosomal protein L12	Homo sapiens	RPL12	>sp|P30050|RL12_HUMAN 60S ribosomal protein L12 OS=Homo sapiens GN=RPL12 PE=1 SV=1	1	4	4	4	4	4	4	4	4	4	4	4	4	4	4	4	4	4	4	4	4	4	33.9	33.9	33.9	17.818	165	165	3.5	8	8	8	8	8	8	0	50.946	By MS/MS	By MS/MS	By MS/MS
P26373	P26373	P26373	3	3	3	60S ribosomal protein L13	Homo sapiens	RPL13	>sp|P26373|RL13_HUMAN 60S ribosomal protein L13 OS=Homo sapiens GN=RPL13 PE=1 SV=4	1	3	3	3	3	3	3	3	2	2	3	3	3	3	2	2	3	3	3	3	2	2	11.4	11.4	11.4	24.261	211	211	3.33	4	5	4	4	4	3	0	17.521	By MS/MS	By MS/MS	By MS/MS
P61313	P61313	P61313	1	1	1	60S ribosomal protein L15	Homo sapiens	RPL15	>sp|P61313|RL15_HUMAN 60S ribosomal protein L15 OS=Homo sapiens GN=RPL15 PE=1 SV=2	1	1	1	1	1	1	1	1	1	1	1	1	1	1	1	1	1	1	1	1	1	1	5.9	5.9	5.9	24.146	204	204	3.39	4	4	4	4	4	3	0	7.7782	By MS/MS	By MS/MS	By MS/MS
Q07020	Q07020	Q07020	1	1	1	60S ribosomal protein L18	Homo sapiens	RPL18	>sp|Q07020|RL18_HUMAN 60S ribosomal protein L18 OS=Homo sapiens GN=RPL18 PE=1 SV=2	1	1	1	1	1	1	1	1	1	1	1	1	1	1	1	1	1	1	1	1	1	1	6.9	6.9	6.9	21.634	188	188	3.5	2	2	2	2	2	2	0	24.859	By MS/MS	By MS/MS	By MS/MS
P35268	P35268	P35268	2	2	2	60S ribosomal protein L22	Homo sapiens	RPL22	>sp|P35268|RL22_HUMAN 60S ribosomal protein L22 OS=Homo sapiens GN=RPL22 PE=1 SV=2	1	2	2	2	1	2	2	1	2	2	1	2	2	1	2	2	1	2	2	1	2	2	18.8	18.8	18.8	14.787	128	128	3.81	1	4	2	2	4	3	0	14.476	By MS/MS	By MS/MS	By matching
P62829	P62829	P62829	1	1	1	60S ribosomal protein L23	Homo sapiens	RPL23	>sp|P62829|RL23_HUMAN 60S ribosomal protein L23 OS=Homo sapiens GN=RPL23 PE=1 SV=1	1	1	1	1	0	0	1	1	1	1	0	0	1	1	1	1	0	0	1	1	1	1	14.3	14.3	14.3	14.865	140	140	4.17			2	2	1	1	0	6.9845	By matching	By matching	By MS/MS
P62750	P62750	P62750	2	2	2	60S ribosomal protein L23a	Homo sapiens	RPL23A	>sp|P62750|RL23A_HUMAN 60S ribosomal protein L23a OS=Homo sapiens GN=RPL23A PE=1 SV=1	1	2	2	2	2	2	2	2	2	2	2	2	2	2	2	2	2	2	2	2	2	2	13.5	13.5	13.5	17.695	156	156	3.65	2	5	4	4	4	4	0	12.949	By MS/MS	By MS/MS	By MS/MS
P83731	P83731	P83731	3	3	3	60S ribosomal protein L24	Homo sapiens	RPL24	>sp|P83731|RL24_HUMAN 60S ribosomal protein L24 OS=Homo sapiens GN=RPL24 PE=1 SV=1	1	3	3	3	3	3	3	3	3	3	3	3	3	3	3	3	3	3	3	3	3	3	19.1	19.1	19.1	17.779	157	157	3.45	7	8	8	5	6	8	0	23.037	By MS/MS	By MS/MS	By MS/MS
P61254;Q9UNX3	P61254;Q9UNX3	P61254	2;1	2;1	2;1	60S ribosomal protein L26	Homo sapiens	RPL26	>sp|P61254|RL26_HUMAN 60S ribosomal protein L26 OS=Homo sapiens GN=RPL26 PE=1 SV=1;>sp|Q9UNX3|RL26L_HUMAN 60S ribosomal protein L26-like 1 OS=Homo sapiens GN=RPL26L1 PE=1 SV=1	2	2	2	2	1	2	2	2	2	2	1	2	2	2	2	2	1	2	2	2	2	2	12.4	12.4	12.4	17.258	145	145;145	3.6	2	4	4	3	4	3	0	12.154	By MS/MS	By MS/MS	By MS/MS
P61353	P61353	P61353	2	2	2	60S ribosomal protein L27	Homo sapiens	RPL27	>sp|P61353|RL27_HUMAN 60S ribosomal protein L27 OS=Homo sapiens GN=RPL27 PE=1 SV=2	1	2	2	2	2	2	2	2	2	2	2	2	2	2	2	2	2	2	2	2	2	2	12.5	12.5	12.5	15.798	136	136	3.5	4	4	4	4	4	4	0	12.377	By MS/MS	By MS/MS	By MS/MS
P46779	P46779	P46779	1	1	1	60S ribosomal protein L28	Homo sapiens	RPL28	>sp|P46779|RL28_HUMAN 60S ribosomal protein L28 OS=Homo sapiens GN=RPL28 PE=1 SV=3	1	1	1	1	1	1	1	1	1	1	1	1	1	1	1	1	1	1	1	1	1	1	7.3	7.3	7.3	15.747	137	137	3.3	2	2	2	1	1	2	0	7.4409	By MS/MS	By matching	By MS/MS
P62888	P62888	P62888	1	1	1	60S ribosomal protein L30	Homo sapiens	RPL30	>sp|P62888|RL30_HUMAN 60S ribosomal protein L30 OS=Homo sapiens GN=RPL30 PE=1 SV=2	1	1	1	1	1	1	1	1	1	1	1	1	1	1	1	1	1	1	1	1	1	1	10.4	10.4	10.4	12.784	115	115	3.36	2	2	2	2	1	2	0	10.12	By MS/MS	By MS/MS	By MS/MS
P62899	P62899	P62899	1	1	1	60S ribosomal protein L31	Homo sapiens	RPL31	>sp|P62899|RL31_HUMAN 60S ribosomal protein L31 OS=Homo sapiens GN=RPL31 PE=1 SV=1	1	1	1	1	1	1	1	1	1	1	1	1	1	1	1	1	1	1	1	1	1	1	11.2	11.2	11.2	14.463	125	125	3.5	2	2	2	2	2	2	0	24.66	By MS/MS	By MS/MS	By MS/MS
P42766	P42766	P42766	1	1	1	60S ribosomal protein L35	Homo sapiens	RPL35	>sp|P42766|RL35_HUMAN 60S ribosomal protein L35 OS=Homo sapiens GN=RPL35 PE=1 SV=2	1	1	1	1	0	1	1	1	1	1	0	1	1	1	1	1	0	1	1	1	1	1	7.3	7.3	7.3	14.551	123	123	4		2	2	2	2	2	0.0079787	5.9381	By matching	By MS/MS	By MS/MS
P18077	P18077	P18077	2	2	2	60S ribosomal protein L35a	Homo sapiens	RPL35A	>sp|P18077|RL35A_HUMAN 60S ribosomal protein L35a OS=Homo sapiens GN=RPL35A PE=1 SV=2	1	2	2	2	2	2	2	2	2	2	2	2	2	2	2	2	2	2	2	2	2	2	14.5	14.5	14.5	12.538	110	110	3.58	3	4	2	3	3	4	0	11.856	By MS/MS	By MS/MS	By matching
P63173	P63173	P63173	1	1	1	60S ribosomal protein L38	Homo sapiens	RPL38	>sp|P63173|RL38_HUMAN 60S ribosomal protein L38 OS=Homo sapiens GN=RPL38 PE=1 SV=2	1	1	1	1	1	1	1	1	1	1	1	1	1	1	1	1	1	1	1	1	1	1	18.6	18.6	18.6	8.2178	70	70	3.5	3	3	3	3	3	3	0	14.801	By MS/MS	By MS/MS	By MS/MS
Q59GN2;P62891	Q59GN2;P62891	Q59GN2	1;1	1;1	1;1	Putative 60S ribosomal protein L39-like 5	Homo sapiens	RPL39P5	>sp|Q59GN2|R39L5_HUMAN Putative 60S ribosomal protein L39-like 5 OS=Homo sapiens GN=RPL39P5 PE=5 SV=2;>sp|P62891|RL39_HUMAN 60S ribosomal protein L39 OS=Homo sapiens GN=RPL39 PE=1 SV=2	2	1	1	1	1	1	1	1	1	1	1	1	1	1	1	1	1	1	1	1	1	1	19.6	19.6	19.6	6.3225	51	51;51	3.71	3	4	4	4	4	5	0	7.3903	By MS/MS	By MS/MS	By MS/MS
Q02878	Q02878	Q02878	2	2	2	60S ribosomal protein L6	Homo sapiens	RPL6	>sp|Q02878|RL6_HUMAN 60S ribosomal protein L6 OS=Homo sapiens GN=RPL6 PE=1 SV=3	1	2	2	2	1	2	2	1	2	1	1	2	2	1	2	1	1	2	2	1	2	1	8.3	8.3	8.3	32.728	288	288	3.5	2	3	2	2	3	2	0	15.319	By MS/MS	By MS/MS	By MS/MS
P18124	P18124	P18124	5	5	5	60S ribosomal protein L7	Homo sapiens	RPL7	>sp|P18124|RL7_HUMAN 60S ribosomal protein L7 OS=Homo sapiens GN=RPL7 PE=1 SV=1	1	5	5	5	4	4	4	5	5	5	4	4	4	5	5	5	4	4	4	5	5	5	19.8	19.8	19.8	29.225	248	248	3.64	8	8	6	9	10	9	0	37.701	By MS/MS	By MS/MS	By MS/MS
P62424	P62424	P62424	5	5	5	60S ribosomal protein L7a	Homo sapiens	RPL7A	>sp|P62424|RL7A_HUMAN 60S ribosomal protein L7a OS=Homo sapiens GN=RPL7A PE=1 SV=2	1	5	5	5	5	5	5	5	5	5	5	5	5	5	5	5	5	5	5	5	5	5	18.4	18.4	18.4	29.995	266	266	3.56	10	12	9	10	11	12	0	58.653	By MS/MS	By MS/MS	By MS/MS
P32969	P32969	P32969	4	4	4	60S ribosomal protein L9	Homo sapiens	RPL9	>sp|P32969|RL9_HUMAN 60S ribosomal protein L9 OS=Homo sapiens GN=RPL9 PE=1 SV=1	1	4	4	4	4	3	3	3	3	3	4	3	3	3	3	3	4	3	3	3	3	3	36.5	36.5	36.5	21.863	192	192	3.32	5	6	4	5	4	4	0	44.136	By MS/MS	By MS/MS	By MS/MS
P05386	P05386	P05386	1	1	1	60S acidic ribosomal protein P1	Homo sapiens	RPLP1	>sp|P05386|RLA1_HUMAN 60S acidic ribosomal protein P1 OS=Homo sapiens GN=RPLP1 PE=1 SV=1	1	1	1	1	1	1	1	1	1	1	1	1	1	1	1	1	1	1	1	1	1	1	14	14	14	11.514	114	114	3.5	2	2	2	2	2	2	0	9.1825	By MS/MS	By MS/MS	By MS/MS
P05387	P05387	P05387	2	2	2	60S acidic ribosomal protein P2	Homo sapiens	RPLP2	>sp|P05387|RLA2_HUMAN 60S acidic ribosomal protein P2 OS=Homo sapiens GN=RPLP2 PE=1 SV=1	1	2	2	2	2	2	2	2	2	2	2	2	2	2	2	2	2	2	2	2	2	2	24.3	24.3	24.3	11.665	115	115	3.53	5	7	6	6	6	6	0	23.935	By MS/MS	By MS/MS	By MS/MS
P46783;Q9NQ39	P46783;Q9NQ39	P46783	4;2	4;2	4;2	40S ribosomal protein S10	Homo sapiens	RPS10	>sp|P46783|RS10_HUMAN 40S ribosomal protein S10 OS=Homo sapiens GN=RPS10 PE=1 SV=1;>sp|Q9NQ39|RS10L_HUMAN Putative 40S ribosomal protein S10-like OS=Homo sapiens GN=RPS10P5 PE=5 SV=1	2	4	4	4	3	3	3	3	4	4	3	3	3	3	4	4	3	3	3	3	4	4	28.5	28.5	28.5	18.898	165	165;176	3.56	9	9	8	10	9	10	0	37.107	By MS/MS	By MS/MS	By MS/MS
P25398	P25398	P25398	1	1	1	40S ribosomal protein S12	Homo sapiens	RPS12	>sp|P25398|RS12_HUMAN 40S ribosomal protein S12 OS=Homo sapiens GN=RPS12 PE=1 SV=3	1	1	1	1	0	1	1	1	1	1	0	1	1	1	1	1	0	1	1	1	1	1	16.7	16.7	16.7	14.515	132	132	3.57		2	2	1	1	1	0	10.337	By matching	By MS/MS	By MS/MS
P62277	P62277	P62277	4	4	4	40S ribosomal protein S13	Homo sapiens	RPS13	>sp|P62277|RS13_HUMAN 40S ribosomal protein S13 OS=Homo sapiens GN=RPS13 PE=1 SV=2	1	4	4	4	2	4	4	4	4	4	2	4	4	4	4	4	2	4	4	4	4	4	29.1	29.1	29.1	17.222	151	151	3.69	6	10	9	9	10	10	0	33.228	By MS/MS	By MS/MS	By MS/MS
P62263	P62263	P62263	2	2	2	40S ribosomal protein S14	Homo sapiens	RPS14	>sp|P62263|RS14_HUMAN 40S ribosomal protein S14 OS=Homo sapiens GN=RPS14 PE=1 SV=3	1	2	2	2	1	2	1	2	2	2	1	2	1	2	2	2	1	2	1	2	2	2	13.9	13.9	13.9	16.273	151	151	3.8	2	3	1	2	4	3	0	12.851	By MS/MS	By MS/MS	By MS/MS
P62841	P62841	P62841	2	2	2	40S ribosomal protein S15	Homo sapiens	RPS15	>sp|P62841|RS15_HUMAN 40S ribosomal protein S15 OS=Homo sapiens GN=RPS15 PE=1 SV=2	1	2	2	2	2	2	2	2	1	1	2	2	2	2	1	1	2	2	2	2	1	1	31.7	31.7	31.7	17.04	145	145	3.17	3	4	4	3	2	2	0	26.857	By MS/MS	By MS/MS	By MS/MS
P62249	P62249	P62249	2	2	2	40S ribosomal protein S16	Homo sapiens	RPS16	>sp|P62249|RS16_HUMAN 40S ribosomal protein S16 OS=Homo sapiens GN=RPS16 PE=1 SV=2	1	2	2	2	2	2	2	2	2	2	2	2	2	2	2	2	2	2	2	2	2	2	14.4	14.4	14.4	16.445	146	146	3.42	5	4	3	4	4	4	0	13.864	By MS/MS	By MS/MS	By MS/MS
P08708	P08708	P08708	2	2	2	40S ribosomal protein S17	Homo sapiens	RPS17	>sp|P08708|RS17_HUMAN 40S ribosomal protein S17 OS=Homo sapiens GN=RPS17 PE=1 SV=2	1	2	2	2	2	2	2	2	2	2	2	2	2	2	2	2	2	2	2	2	2	2	32.6	32.6	32.6	15.55	135	135	3.55	3	5	3	3	4	4	0	30.375	By MS/MS	By MS/MS	By MS/MS
P62269	P62269	P62269	7	7	7	40S ribosomal protein S18	Homo sapiens	RPS18	>sp|P62269|RS18_HUMAN 40S ribosomal protein S18 OS=Homo sapiens GN=RPS18 PE=1 SV=3	1	7	7	7	6	7	7	7	7	6	6	7	7	7	7	6	6	7	7	7	7	6	39.5	39.5	39.5	17.718	152	152	3.6	14	17	15	17	18	17	0	54.923	By MS/MS	By MS/MS	By MS/MS
P39019	P39019	P39019	7	7	7	40S ribosomal protein S19	Homo sapiens	RPS19	>sp|P39019|RS19_HUMAN 40S ribosomal protein S19 OS=Homo sapiens GN=RPS19 PE=1 SV=2	1	7	7	7	6	7	7	7	7	7	6	7	7	7	7	7	6	7	7	7	7	7	34.5	34.5	34.5	16.06	145	145	3.66	10	16	15	14	12	18	0	55.97	By MS/MS	By MS/MS	By MS/MS
P15880	P15880	P15880	2	2	2	40S ribosomal protein S2	Homo sapiens	RPS2	>sp|P15880|RS2_HUMAN 40S ribosomal protein S2 OS=Homo sapiens GN=RPS2 PE=1 SV=2	1	2	2	2	2	2	2	2	2	2	2	2	2	2	2	2	2	2	2	2	2	2	8.5	8.5	8.5	31.324	293	293	3.38	4	5	6	3	4	4	0	17.625	By MS/MS	By MS/MS	By MS/MS
P60866	P60866	P60866	2	2	2	40S ribosomal protein S20	Homo sapiens	RPS20	>sp|P60866|RS20_HUMAN 40S ribosomal protein S20 OS=Homo sapiens GN=RPS20 PE=1 SV=1	1	2	2	2	1	2	2	2	2	2	1	2	2	2	2	2	1	2	2	2	2	2	19.3	19.3	19.3	13.373	119	119	3.59	1	4	4	3	2	3	0	12.513	By MS/MS	By MS/MS	By MS/MS
P62266	P62266	P62266	1	1	1	40S ribosomal protein S23	Homo sapiens	RPS23	>sp|P62266|RS23_HUMAN 40S ribosomal protein S23 OS=Homo sapiens GN=RPS23 PE=1 SV=3	1	1	1	1	1	1	1	1	1	1	1	1	1	1	1	1	1	1	1	1	1	1	7.7	7.7	7.7	15.807	143	143	3.55	3	4	3	3	3	4	0	7.889	By MS/MS	By MS/MS	By MS/MS
P62847	P62847	P62847	2	2	2	40S ribosomal protein S24	Homo sapiens	RPS24	>sp|P62847|RS24_HUMAN 40S ribosomal protein S24 OS=Homo sapiens GN=RPS24 PE=1 SV=1	1	2	2	2	2	2	2	2	2	2	2	2	2	2	2	2	2	2	2	2	2	2	20.3	20.3	20.3	15.423	133	133	3.55	5	6	5	6	5	6	0	20.27	By MS/MS	By MS/MS	By MS/MS
P62851	P62851	P62851	4	4	4	40S ribosomal protein S25	Homo sapiens	RPS25	>sp|P62851|RS25_HUMAN 40S ribosomal protein S25 OS=Homo sapiens GN=RPS25 PE=1 SV=1	1	4	4	4	4	4	4	4	4	4	4	4	4	4	4	4	4	4	4	4	4	4	24	24	24	13.742	125	125	3.51	6	8	6	6	5	8	0	25.903	By MS/MS	By matching	By MS/MS
P62857	P62857	P62857	1	1	1	40S ribosomal protein S28	Homo sapiens	RPS28	>sp|P62857|RS28_HUMAN 40S ribosomal protein S28 OS=Homo sapiens GN=RPS28 PE=1 SV=1	1	1	1	1	1	1	1	1	1	1	1	1	1	1	1	1	1	1	1	1	1	1	17.4	17.4	17.4	7.8409	69	69	3.4	2	2	1	2	1	2	0	8.4835	By MS/MS	By MS/MS	By MS/MS
P62273	P62273	P62273	2	2	2	40S ribosomal protein S29	Homo sapiens	RPS29	>sp|P62273|RS29_HUMAN 40S ribosomal protein S29 OS=Homo sapiens GN=RPS29 PE=1 SV=2	1	2	2	2	1	1	0	1	1	2	1	1	0	1	1	2	1	1	0	1	1	2	30.4	30.4	30.4	6.6767	56	56	3.57	2	1		1	1	2	0	10.629	By MS/MS	By MS/MS	By matching
P23396	P23396	P23396	8	8	8	40S ribosomal protein S3	Homo sapiens	RPS3	>sp|P23396|RS3_HUMAN 40S ribosomal protein S3 OS=Homo sapiens GN=RPS3 PE=1 SV=2	1	8	8	8	6	7	7	7	7	8	6	7	7	7	7	8	6	7	7	7	7	8	32.9	32.9	32.9	26.688	243	243	3.57	11	12	11	11	12	13	0	60.479	By MS/MS	By MS/MS	By MS/MS
P61247	P61247	P61247	1	1	1	40S ribosomal protein S3a	Homo sapiens	RPS3A	>sp|P61247|RS3A_HUMAN 40S ribosomal protein S3a OS=Homo sapiens GN=RPS3A PE=1 SV=2	1	1	1	1	1	1	1	1	1	1	1	1	1	1	1	1	1	1	1	1	1	1	5.3	5.3	5.3	29.945	264	264	3.5	4	4	3	3	4	4	0	10.165	By MS/MS	By MS/MS	By MS/MS
P62701;Q8TD47	P62701	P62701	5;1	5;1	5;1	40S ribosomal protein S4, X isoform	Homo sapiens	RPS4X	>sp|P62701|RS4X_HUMAN 40S ribosomal protein S4, X isoform OS=Homo sapiens GN=RPS4X PE=1 SV=2	2	5	5	5	4	4	5	5	5	5	4	4	5	5	5	5	4	4	5	5	5	5	17.1	17.1	17.1	29.597	263	263;263	3.52	11	10	10	12	12	10	0	40.735	By MS/MS	By MS/MS	By MS/MS
P46782	P46782	P46782	2	2	2	40S ribosomal protein S5	Homo sapiens	RPS5	>sp|P46782|RS5_HUMAN 40S ribosomal protein S5 OS=Homo sapiens GN=RPS5 PE=1 SV=4	1	2	2	2	2	2	2	2	2	2	2	2	2	2	2	2	2	2	2	2	2	2	17.2	17.2	17.2	22.876	204	204	3.57	4	4	5	6	5	4	0	27.663	By MS/MS	By MS/MS	By MS/MS
P62753	P62753	P62753	1	1	1	40S ribosomal protein S6	Homo sapiens	RPS6	>sp|P62753|RS6_HUMAN 40S ribosomal protein S6 OS=Homo sapiens GN=RPS6 PE=1 SV=1	1	1	1	1	1	1	1	0	1	1	1	1	1	0	1	1	1	1	1	0	1	1	6.8	6.8	6.8	28.68	249	249	3.4	1	1	1		1	1	0	6.4078	By MS/MS	By matching	By MS/MS
P62081	P62081	P62081	5	5	5	40S ribosomal protein S7	Homo sapiens	RPS7	>sp|P62081|RS7_HUMAN 40S ribosomal protein S7 OS=Homo sapiens GN=RPS7 PE=1 SV=1	1	5	5	5	3	5	5	5	5	3	3	5	5	5	5	3	3	5	5	5	5	3	43.3	43.3	43.3	22.127	194	194	3.56	7	15	13	11	15	9	0	38.019	By MS/MS	By MS/MS	By MS/MS
P46781	P46781	P46781	2	2	2	40S ribosomal protein S9	Homo sapiens	RPS9	>sp|P46781|RS9_HUMAN 40S ribosomal protein S9 OS=Homo sapiens GN=RPS9 PE=1 SV=3	1	2	2	2	1	1	1	1	2	2	1	1	1	1	2	2	1	1	1	1	2	2	8.2	8.2	8.2	22.591	194	194	3.86	4	2	3	3	4	6	0	13.181	By MS/MS	By MS/MS	By MS/MS
O15537	O15537	O15537	3	3	3	Retinoschisin	Homo sapiens	RS1	>sp|O15537|XLRS1_HUMAN Retinoschisin OS=Homo sapiens GN=RS1 PE=1 SV=2	1	3	3	3	3	3	3	3	3	3	3	3	3	3	3	3	3	3	3	3	3	3	17	17	17	25.592	224	224	3.56	7	8	7	7	8	8	0	32.733	By MS/MS	By MS/MS	By MS/MS
Q9Y3I0	Q9Y3I0	Q9Y3I0	7	7	7	tRNA-splicing ligase RtcB homolog	Homo sapiens	RTCB	>sp|Q9Y3I0|RTCB_HUMAN tRNA-splicing ligase RtcB homolog OS=Homo sapiens GN=RTCB PE=1 SV=1	1	7	7	7	6	6	7	6	6	7	6	6	7	6	6	7	6	6	7	6	6	7	21.2	21.2	21.2	55.21	505	505	3.6	12	13	15	14	14	15	0	63.755	By MS/MS	By MS/MS	By MS/MS
Q9Y265	Q9Y265	Q9Y265	4	4	4	RuvB-like 1	Homo sapiens	RUVBL1	>sp|Q9Y265|RUVB1_HUMAN RuvB-like 1 OS=Homo sapiens GN=RUVBL1 PE=1 SV=1	1	4	4	4	4	4	4	4	4	4	4	4	4	4	4	4	4	4	4	4	4	4	12.1	12.1	12.1	50.227	456	456	3.52	7	8	7	7	7	8	0	39.892	By MS/MS	By MS/MS	By MS/MS
Q9Y230	Q9Y230	Q9Y230	1	1	1	RuvB-like 2	Homo sapiens	RUVBL2	>sp|Q9Y230|RUVB2_HUMAN RuvB-like 2 OS=Homo sapiens GN=RUVBL2 PE=1 SV=3	1	1	1	1	1	1	1	1	1	1	1	1	1	1	1	1	1	1	1	1	1	1	3.5	3.5	3.5	51.156	463	463	3.56	1	2	2	1	1	2	0	7.7129	By MS/MS	By MS/MS	By MS/MS
P23297	P23297	P23297	2	2	2	Protein S100-A1	Homo sapiens	S100A1	>sp|P23297|S10A1_HUMAN Protein S100-A1 OS=Homo sapiens GN=S100A1 PE=1 SV=2	1	2	2	2	2	2	2	2	2	2	2	2	2	2	2	2	2	2	2	2	2	2	38.3	38.3	38.3	10.546	94	94	3.29	7	8	7	5	5	6	0	40.748	By MS/MS	By MS/MS	By MS/MS
Q96FQ6	Q96FQ6	Q96FQ6	2	2	2	Protein S100-A16	Homo sapiens	S100A16	>sp|Q96FQ6|S10AG_HUMAN Protein S100-A16 OS=Homo sapiens GN=S100A16 PE=1 SV=1	1	2	2	2	1	2	2	2	2	2	1	2	2	2	2	2	1	2	2	2	2	2	22.3	22.3	22.3	11.801	103	103	3.87	1	3	2	3	3	3	0	13.131	By MS/MS	By MS/MS	By MS/MS
O00422	O00422	O00422	2	2	2	Histone deacetylase complex subunit SAP18	Homo sapiens	SAP18	>sp|O00422|SAP18_HUMAN Histone deacetylase complex subunit SAP18 OS=Homo sapiens GN=SAP18 PE=1 SV=1	1	2	2	2	2	2	2	2	2	2	2	2	2	2	2	2	2	2	2	2	2	2	22.9	22.9	22.9	17.561	153	153	3.6	3	3	4	3	3	4	0	21.225	By MS/MS	By MS/MS	By MS/MS
P31040	P31040	P31040	2	2	2	Succinate dehydrogenase [ubiquinone] flavoprotein subunit, mitochondrial	Homo sapiens	SDHA	>sp|P31040|SDHA_HUMAN Succinate dehydrogenase [ubiquinone] flavoprotein subunit, mitochondrial OS=Homo sapiens GN=SDHA PE=1 SV=2	1	2	2	2	2	2	2	2	2	2	2	2	2	2	2	2	2	2	2	2	2	2	6.6	6.6	6.6	72.691	664	664	3.55	3	4	3	3	3	4	0	17.651	By MS/MS	By MS/MS	By MS/MS
P21912	P21912	P21912	2	2	2	Succinate dehydrogenase [ubiquinone] iron-sulfur subunit, mitochondrial	Homo sapiens	SDHB	>sp|P21912|SDHB_HUMAN Succinate dehydrogenase [ubiquinone] iron-sulfur subunit, mitochondrial OS=Homo sapiens GN=SDHB PE=1 SV=3	1	2	2	2	2	2	2	2	2	2	2	2	2	2	2	2	2	2	2	2	2	2	8.2	8.2	8.2	31.629	280	280	3.5	4	4	4	4	4	4	0	18.99	By MS/MS	By MS/MS	By MS/MS
Q15436;Q15437	Q15436;Q15437	Q15436	2;1	2;1	2;1	Protein transport protein Sec23A	Homo sapiens	SEC23A	>sp|Q15436|SC23A_HUMAN Protein transport protein Sec23A OS=Homo sapiens GN=SEC23A PE=1 SV=2;>sp|Q15437|SC23B_HUMAN Protein transport protein Sec23B OS=Homo sapiens GN=SEC23B PE=1 SV=2	2	2	2	2	2	2	2	2	2	2	2	2	2	2	2	2	2	2	2	2	2	2	3.5	3.5	3.5	86.16	765	765;767	3.5	2	2	2	2	2	2	0	19.521	By MS/MS	By MS/MS	By MS/MS
P50454	P50454	P50454	4	4	4	Serpin H1	Homo sapiens	SERPINH1	>sp|P50454|SERPH_HUMAN Serpin H1 OS=Homo sapiens GN=SERPINH1 PE=1 SV=2	1	4	4	4	3	4	4	3	4	4	3	4	4	3	4	4	3	4	4	3	4	4	11.7	11.7	11.7	46.44	418	418	3.69	6	9	8	7	9	10	0	30.105	By MS/MS	By MS/MS	By MS/MS
Q13435	Q13435	Q13435	1	1	1	Splicing factor 3B subunit 2	Homo sapiens	SF3B2	>sp|Q13435|SF3B2_HUMAN Splicing factor 3B subunit 2 OS=Homo sapiens GN=SF3B2 PE=1 SV=2	1	1	1	1	1	1	1	1	1	1	1	1	1	1	1	1	1	1	1	1	1	1	1.6	1.6	1.6	100.23	895	895	3.5	2	2	2	2	2	2	0	6.3131	By MS/MS	By MS/MS	By MS/MS
Q15393	Q15393	Q15393	1	1	1	Splicing factor 3B subunit 3	Homo sapiens	SF3B3	>sp|Q15393|SF3B3_HUMAN Splicing factor 3B subunit 3 OS=Homo sapiens GN=SF3B3 PE=1 SV=4	1	1	1	1	1	1	1	1	1	1	1	1	1	1	1	1	1	1	1	1	1	1	1.4	1.4	1.4	135.58	1217	1217	3.7	1	2	2	1	2	2	0	11.903	By MS/MS	By matching	By MS/MS
P23246	P23246	P23246	6	6	6	Splicing factor, proline- and glutamine-rich	Homo sapiens	SFPQ	>sp|P23246|SFPQ_HUMAN Splicing factor, proline- and glutamine-rich OS=Homo sapiens GN=SFPQ PE=1 SV=2	1	6	6	6	3	5	6	6	6	6	3	5	6	6	6	6	3	5	6	6	6	6	11.5	11.5	11.5	76.149	707	707	3.54	11	12	11	11	12	12	0	63.93	By MS/MS	By MS/MS	By MS/MS
Q9UJC5	Q9UJC5	Q9UJC5	1	1	1	SH3 domain-binding glutamic acid-rich-like protein 2	Homo sapiens	SH3BGRL2	>sp|Q9UJC5|SH3L2_HUMAN SH3 domain-binding glutamic acid-rich-like protein 2 OS=Homo sapiens GN=SH3BGRL2 PE=1 SV=2	1	1	1	1	1	1	1	1	1	1	1	1	1	1	1	1	1	1	1	1	1	1	11.2	11.2	11.2	12.326	107	107	3.5	2	2	2	2	2	2	0	8.7994	By MS/MS	By MS/MS	By MS/MS
P05141;Q9H0C2	P05141	P05141	8;1	2;0	2;0	ADP/ATP translocase 2	Homo sapiens	SLC25A5	>sp|P05141|ADT2_HUMAN ADP/ATP translocase 2 OS=Homo sapiens GN=SLC25A5 PE=1 SV=7	2	8	2	2	6	6	7	6	7	6	2	2	2	2	2	2	2	2	2	2	2	2	26.2	7.4	7.4	32.852	298	298;315	3.55	6	4	5	5	5	6	0	16.861	By MS/MS	By MS/MS	By MS/MS
P12236	P12236	P12236	9	9	2	ADP/ATP translocase 3	Homo sapiens	SLC25A6	>sp|P12236|ADT3_HUMAN ADP/ATP translocase 3 OS=Homo sapiens GN=SLC25A6 PE=1 SV=4	1	9	9	2	7	7	8	7	8	7	7	7	8	7	8	7	2	2	2	2	2	2	35.2	35.2	7.4	32.866	298	298	3.6	15	20	20	18	18	21	0	69.057	By MS/MS	By MS/MS	By MS/MS
P11166	P11166	P11166	3	3	3	Solute carrier family 2, facilitated glucose transporter member 1	Homo sapiens	SLC2A1	>sp|P11166|GTR1_HUMAN Solute carrier family 2, facilitated glucose transporter member 1 OS=Homo sapiens GN=SLC2A1 PE=1 SV=2	1	3	3	3	3	3	2	3	3	3	3	3	2	3	3	3	3	3	2	3	3	3	6.7	6.7	6.7	54.083	492	492	3.67	3	4	3	6	4	4	0	20.188	By matching	By matching	By matching
Q8TAQ2	Q8TAQ2	Q8TAQ2	1	1	1	SWI/SNF complex subunit SMARCC2	Homo sapiens	SMARCC2	>sp|Q8TAQ2|SMRC2_HUMAN SWI/SNF complex subunit SMARCC2 OS=Homo sapiens GN=SMARCC2 PE=1 SV=1	1	1	1	1	0	0	0	1	0	0	0	0	0	1	0	0	0	0	0	1	0	0	1.7	1.7	1.7	132.88	1214	1214	4				1			0	9.1187	By matching	By matching	By matching
P62314	P62314	P62314	1	1	1	Small nuclear ribonucleoprotein Sm D1	Homo sapiens	SNRPD1	>sp|P62314|SMD1_HUMAN Small nuclear ribonucleoprotein Sm D1 OS=Homo sapiens GN=SNRPD1 PE=1 SV=1	1	1	1	1	1	1	1	1	1	1	1	1	1	1	1	1	1	1	1	1	1	1	16.8	16.8	16.8	13.281	119	119	3.5	2	2	2	2	2	2	0	9.2732	By MS/MS	By MS/MS	By MS/MS
P62316	P62316	P62316	2	2	2	Small nuclear ribonucleoprotein Sm D2	Homo sapiens	SNRPD2	>sp|P62316|SMD2_HUMAN Small nuclear ribonucleoprotein Sm D2 OS=Homo sapiens GN=SNRPD2 PE=1 SV=1	1	2	2	2	1	2	2	2	2	2	1	2	2	2	2	2	1	2	2	2	2	2	21.2	21.2	21.2	13.527	118	118	3.88	1	4	2	2	3	4	0	13.539	By matching	By MS/MS	By MS/MS
P62318	P62318	P62318	3	3	3	Small nuclear ribonucleoprotein Sm D3	Homo sapiens	SNRPD3	>sp|P62318|SMD3_HUMAN Small nuclear ribonucleoprotein Sm D3 OS=Homo sapiens GN=SNRPD3 PE=1 SV=1	1	3	3	3	3	3	3	3	3	2	3	3	3	3	3	2	3	3	3	3	3	2	20.6	20.6	20.6	13.916	126	126	3.37	7	7	6	6	7	5	0	17.729	By MS/MS	By MS/MS	By MS/MS
P62304	P62304	P62304	1	1	1	Small nuclear ribonucleoprotein E	Homo sapiens	SNRPE	>sp|P62304|RUXE_HUMAN Small nuclear ribonucleoprotein E OS=Homo sapiens GN=SNRPE PE=1 SV=1	1	1	1	1	1	1	1	1	1	1	1	1	1	1	1	1	1	1	1	1	1	1	12	12	12	10.803	92	92	3.5	1	1	1	1	1	1	0	6.5553	By matching	By matching	By matching
P63162;P14678	P63162;P14678	P63162	1;1	1;1	1;1	Small nuclear ribonucleoprotein-associated protein N	Homo sapiens	SNRPN	>sp|P63162|RSMN_HUMAN Small nuclear ribonucleoprotein-associated protein N OS=Homo sapiens GN=SNRPN PE=1 SV=1;>sp|P14678|RSMB_HUMAN Small nuclear ribonucleoprotein-associated proteins B and B OS=Homo sapiens GN=SNRPB PE=1 SV=2	2	1	1	1	1	1	1	1	1	1	1	1	1	1	1	1	1	1	1	1	1	1	3.3	3.3	3.3	24.614	240	240;240	3.5	3	3	3	3	3	3	0	7.4597	By MS/MS	By MS/MS	By MS/MS
Q13813	Q13813	Q13813	44	44	44	Spectrin alpha chain, non-erythrocytic 1	Homo sapiens	SPTAN1	>sp|Q13813|SPTN1_HUMAN Spectrin alpha chain, non-erythrocytic 1 OS=Homo sapiens GN=SPTAN1 PE=1 SV=3	1	44	44	44	35	41	41	40	43	43	35	41	41	40	43	43	35	41	41	40	43	43	24.5	24.5	24.5	284.54	2472	2472	3.56	68	90	84	77	80	88	0	323.31	By MS/MS	By MS/MS	By MS/MS
Q01082;O15020	Q01082	Q01082	15;1	15;1	15;1	Spectrin beta chain, non-erythrocytic 1	Homo sapiens	SPTBN1	>sp|Q01082|SPTB2_HUMAN Spectrin beta chain, non-erythrocytic 1 OS=Homo sapiens GN=SPTBN1 PE=1 SV=2	2	15	15	15	11	12	12	14	12	13	11	12	12	14	12	13	11	12	12	14	12	13	9.1	9.1	9.1	274.61	2364	2364;2390	3.62	17	23	21	24	21	24	0	209.25	By MS/MS	By MS/MS	By MS/MS
P37108	P37108	P37108	1	1	1	Signal recognition particle 14 kDa protein	Homo sapiens	SRP14	>sp|P37108|SRP14_HUMAN Signal recognition particle 14 kDa protein OS=Homo sapiens GN=SRP14 PE=1 SV=2	1	1	1	1	0	0	1	0	0	0	0	0	1	0	0	0	0	0	1	0	0	0	10.3	10.3	10.3	14.57	136	136	3			1				0	19.167	By matching	By matching	By MS/MS
Q07955;Q13242	Q07955	Q07955	10;1	10;1	10;1	Serine/arginine-rich splicing factor 1	Homo sapiens	SRSF1	>sp|Q07955|SRSF1_HUMAN Serine/arginine-rich splicing factor 1 OS=Homo sapiens GN=SRSF1 PE=1 SV=2	2	10	10	10	8	10	9	10	10	10	8	10	9	10	10	10	8	10	9	10	10	10	39.9	39.9	39.9	27.744	248	248;221	3.65	16	24	20	24	24	23	0	75.669	By MS/MS	By MS/MS	By MS/MS
O75494	O75494	O75494	2	2	2	Serine/arginine-rich splicing factor 10	Homo sapiens	SRSF10	>sp|O75494|SRS10_HUMAN Serine/arginine-rich splicing factor 10 OS=Homo sapiens GN=SRSF10 PE=1 SV=1	1	2	2	2	2	2	2	2	2	2	2	2	2	2	2	2	2	2	2	2	2	2	10.7	10.7	10.7	31.3	262	262	3.44	2	3	3	4	2	2	0	12.367	By MS/MS	By MS/MS	By MS/MS
Q01130;Q9BRL6	Q01130;Q9BRL6	Q01130	3;2	3;2	3;2	Serine/arginine-rich splicing factor 2	Homo sapiens	SRSF2	>sp|Q01130|SRSF2_HUMAN Serine/arginine-rich splicing factor 2 OS=Homo sapiens GN=SRSF2 PE=1 SV=4;>sp|Q9BRL6|SRSF8_HUMAN Serine/arginine-rich splicing factor 8 OS=Homo sapiens GN=SRSF8 PE=1 SV=1	2	3	3	3	2	2	2	1	1	1	2	2	2	1	1	1	2	2	2	1	1	1	13.6	13.6	13.6	25.476	221	221;282	3.38	2	3	2	2	2	2	0	17.142	By MS/MS	By MS/MS	By MS/MS
P84103	P84103	P84103	3	3	2	Serine/arginine-rich splicing factor 3	Homo sapiens	SRSF3	>sp|P84103|SRSF3_HUMAN Serine/arginine-rich splicing factor 3 OS=Homo sapiens GN=SRSF3 PE=1 SV=1	1	3	3	2	2	3	3	3	3	3	2	3	3	3	3	3	1	2	2	2	2	2	21.3	21.3	12.8	19.329	164	164	3.65	6	7	7	7	8	8	0	32.062	By MS/MS	By MS/MS	By MS/MS
Q13243;Q13247;Q08170	Q13243;Q13247;Q08170	Q13243	1;1;1	1;1;1	1;1;1	Serine/arginine-rich splicing factor 5	Homo sapiens	SRSF5	>sp|Q13243|SRSF5_HUMAN Serine/arginine-rich splicing factor 5 OS=Homo sapiens GN=SRSF5 PE=1 SV=1;>sp|Q13247|SRSF6_HUMAN Serine/arginine-rich splicing factor 6 OS=Homo sapiens GN=SRSF6 PE=1 SV=2;>sp|Q08170|SRSF4_HUMAN Serine/arginine-rich splicing factor 4	3	1	1	1	1	1	1	1	1	1	1	1	1	1	1	1	1	1	1	1	1	1	3.3	3.3	3.3	31.263	272	272;344;494	3.73	1	2	2	2	2	2	0	6.4378	By MS/MS	By MS/MS	By MS/MS
Q16629	Q16629	Q16629	3	2	2	Serine/arginine-rich splicing factor 7	Homo sapiens	SRSF7	>sp|Q16629|SRSF7_HUMAN Serine/arginine-rich splicing factor 7 OS=Homo sapiens GN=SRSF7 PE=1 SV=1	1	3	2	2	3	3	3	3	3	3	2	2	2	2	2	2	2	2	2	2	2	2	14.7	8.8	8.8	27.366	238	238	3.64	3	4	3	4	4	4	0	15.707	By MS/MS	By MS/MS	By MS/MS
Q8IZP2;Q8NFI4;P50502	Q8IZP2;Q8NFI4;P50502	Q8IZP2	1;1;1	1;1;1	1;1;1	Putative protein FAM10A4	Homo sapiens	ST13P4	>sp|Q8IZP2|ST134_HUMAN Putative protein FAM10A4 OS=Homo sapiens GN=ST13P4 PE=5 SV=1;>sp|Q8NFI4|F10A5_HUMAN Putative protein FAM10A5 OS=Homo sapiens GN=ST13P5 PE=5 SV=1;>sp|P50502|F10A1_HUMAN Hsc70-interacting protein OS=Homo sapiens GN=ST13 PE=1 SV=2	3	1	1	1	1	1	1	1	1	1	1	1	1	1	1	1	1	1	1	1	1	1	4.2	4.2	4.2	27.406	240	240;369;369	3.8	1	2	1	2	2	2	0	7.1965	By MS/MS	By MS/MS	By MS/MS
P61764	P61764	P61764	14	14	14	Syntaxin-binding protein 1	Homo sapiens	STXBP1	>sp|P61764|STXB1_HUMAN Syntaxin-binding protein 1 OS=Homo sapiens GN=STXBP1 PE=1 SV=1	1	14	14	14	11	13	12	11	11	13	11	13	12	11	11	13	11	13	12	11	11	13	39.2	39.2	39.2	67.568	594	594	3.52	26	32	29	30	27	30	0	140.68	By MS/MS	By MS/MS	By MS/MS
P53999	P53999	P53999	1	1	1	Activated RNA polymerase II transcriptional coactivator p15	Homo sapiens	SUB1	>sp|P53999|TCP4_HUMAN Activated RNA polymerase II transcriptional coactivator p15 OS=Homo sapiens GN=SUB1 PE=1 SV=3	1	1	1	1	1	1	1	1	1	1	1	1	1	1	1	1	1	1	1	1	1	1	10.2	10.2	10.2	14.395	127	127	3.5	2	2	2	2	2	2	0	19.519	By MS/MS	By MS/MS	By MS/MS
P17987	P17987	P17987	1	1	1	T-complex protein 1 subunit alpha	Homo sapiens	TCP1	>sp|P17987|TCPA_HUMAN T-complex protein 1 subunit alpha OS=Homo sapiens GN=TCP1 PE=1 SV=1	1	1	1	1	1	1	1	1	1	1	1	1	1	1	1	1	1	1	1	1	1	1	4.1	4.1	4.1	60.343	556	556	3.5	2	2	2	2	2	2	0	13.262	By MS/MS	By MS/MS	By MS/MS
P29401	P29401	P29401	1	1	1	Transketolase	Homo sapiens	TKT	>sp|P29401|TKT_HUMAN Transketolase OS=Homo sapiens GN=TKT PE=1 SV=3	1	1	1	1	1	1	1	1	1	1	1	1	1	1	1	1	1	1	1	1	1	1	1.9	1.9	1.9	67.877	623	623	3.4	2	2	1	2	1	2	0	7.2307	By MS/MS	By matching	By MS/MS
Q9NZR1	Q9NZR1	Q9NZR1	6	6	6	Tropomodulin-2	Homo sapiens	TMOD2	>sp|Q9NZR1|TMOD2_HUMAN Tropomodulin-2 OS=Homo sapiens GN=TMOD2 PE=1 SV=1	1	6	6	6	5	6	5	4	5	5	5	6	5	4	5	5	5	6	5	4	5	5	27.9	27.9	27.9	39.595	351	351	3.44	8	11	10	8	8	9	0	68.63	By MS/MS	By MS/MS	By MS/MS
Q9NYL9	Q9NYL9	Q9NYL9	1	1	1	Tropomodulin-3	Homo sapiens	TMOD3	>sp|Q9NYL9|TMOD3_HUMAN Tropomodulin-3 OS=Homo sapiens GN=TMOD3 PE=1 SV=1	1	1	1	1	1	1	1	1	1	1	1	1	1	1	1	1	1	1	1	1	1	1	6	6	6	39.594	352	352	3.25	1	2	2	1	1	1	0	16.989	By MS/MS	By MS/MS	By MS/MS
Q9H0E2	Q9H0E2	Q9H0E2	1	1	1	Toll-interacting protein	Homo sapiens	TOLLIP	>sp|Q9H0E2|TOLIP_HUMAN Toll-interacting protein OS=Homo sapiens GN=TOLLIP PE=1 SV=1	1	1	1	1	1	1	1	1	1	1	1	1	1	1	1	1	1	1	1	1	1	1	5.1	5.1	5.1	30.281	274	274	3.67	1	2	1	2	1	2	0	7.3058	By MS/MS	By MS/MS	By MS/MS
P60174	P60174	P60174	1	1	1	Triosephosphate isomerase	Homo sapiens	TPI1	>sp|P60174|TPIS_HUMAN Triosephosphate isomerase OS=Homo sapiens GN=TPI1 PE=1 SV=3	1	1	1	1	1	1	1	1	1	1	1	1	1	1	1	1	1	1	1	1	1	1	10.1	10.1	10.1	30.791	286	286	3.9	1	1	2	2	2	2	0	6.3215	By matching	By MS/MS	By MS/MS
P09493	P09493	P09493	2	1	1	Tropomyosin alpha-1 chain	Homo sapiens	TPM1	>sp|P09493|TPM1_HUMAN Tropomyosin alpha-1 chain OS=Homo sapiens GN=TPM1 PE=1 SV=2	1	2	1	1	2	2	2	2	2	2	1	1	1	1	1	1	1	1	1	1	1	1	8.1	4.6	4.6	32.708	284	284	3.62	1	2	1	1	1	2	0	7.7108	By matching	By matching	By matching
Q71U36;Q6PEY2;Q13748	Q71U36;Q6PEY2;Q13748	Q71U36	15;12;12	2;2;2	1;1;1	Tubulin alpha-1A chain	Homo sapiens	TUBA1A	>sp|Q71U36|TBA1A_HUMAN Tubulin alpha-1A chain OS=Homo sapiens GN=TUBA1A PE=1 SV=1;>sp|Q6PEY2|TBA3E_HUMAN Tubulin alpha-3E chain OS=Homo sapiens GN=TUBA3E PE=1 SV=2;>sp|Q13748|TBA3C_HUMAN Tubulin alpha-3C/D chain OS=Homo sapiens GN=TUBA3C PE=1 SV=3	3	15	2	1	15	15	15	15	15	15	2	2	2	2	2	2	1	1	1	1	1	1	48.6	6	3.1	50.135	451	451;450;450	3.51	5	6	6	7	6	5	0	23.64	By MS/MS	By MS/MS	By MS/MS
P68363;A6NHL2;Q9H853	P68363	P68363	15;2;1	15;2;1	0;0;0	Tubulin alpha-1B chain	Homo sapiens	TUBA1B	>sp|P68363|TBA1B_HUMAN Tubulin alpha-1B chain OS=Homo sapiens GN=TUBA1B PE=1 SV=1	3	15	15	0	15	15	15	15	15	15	15	15	15	15	15	15	0	0	0	0	0	0	48.6	48.6	0	50.151	451	451;446;241	3.56	51	57	54	64	56	58	0	312.52	By MS/MS	By MS/MS	By MS/MS
P68366	P68366	P68366	14	3	3	Tubulin alpha-4A chain	Homo sapiens	TUBA4A	>sp|P68366|TBA4A_HUMAN Tubulin alpha-4A chain OS=Homo sapiens GN=TUBA4A PE=1 SV=1	1	14	3	3	12	13	13	14	13	13	1	2	2	3	2	2	1	2	2	3	2	2	46.7	9.8	9.8	49.924	448	448	3.65	1	4	2	5	3	2	0	23.418	By matching	By matching	By matching
P07437;A6NNZ2;CON__ENSEMBL:ENSBTAP00000025008;Q9H4B7	P07437	P07437	19;6;4;4	4;0;0;0	3;0;0;0	Tubulin beta chain	Homo sapiens	TUBB	>sp|P07437|TBB5_HUMAN Tubulin beta chain OS=Homo sapiens GN=TUBB PE=1 SV=2	4	19	4	3	15	19	18	18	18	18	4	4	4	4	4	4	3	3	3	3	3	3	62.2	13.3	9.9	49.67	444	444;444;536;451	3.62	8	12	8	11	9	12	0	69.922	By MS/MS	By MS/MS	By MS/MS
Q13885	Q13885	Q13885	17	3	1	Tubulin beta-2A chain	Homo sapiens	TUBB2A	>sp|Q13885|TBB2A_HUMAN Tubulin beta-2A chain OS=Homo sapiens GN=TUBB2A PE=1 SV=1	1	17	3	1	13	17	16	15	15	16	2	3	3	3	3	3	0	1	1	1	1	1	50.6	8.1	2.7	49.906	445	445	3.73	5	9	8	11	9	9	0	38.778	By MS/MS	By MS/MS	By MS/MS
Q13509	Q13509	Q13509	13	4	3	Tubulin beta-3 chain	Homo sapiens	TUBB3	>sp|Q13509|TBB3_HUMAN Tubulin beta-3 chain OS=Homo sapiens GN=TUBB3 PE=1 SV=2	1	13	4	3	13	13	13	13	13	12	4	4	4	4	4	3	3	3	3	3	3	3	37.8	14.4	12.4	50.432	450	450	3.35	8	8	7	10	9	4	0	47.654	By MS/MS	By MS/MS	By MS/MS
P04350	P04350	P04350	16	1	0	Tubulin beta-4A chain	Homo sapiens	TUBB4A	>sp|P04350|TBB4A_HUMAN Tubulin beta-4A chain OS=Homo sapiens GN=TUBB4A PE=1 SV=2	1	16	1	0	14	16	16	16	16	16	1	1	1	1	1	1	0	0	0	0	0	0	55	4.1	0	49.585	444	444	3.8	2	2	2	3	3	3	0	16.814	By MS/MS	By MS/MS	By MS/MS
P68371;Q3ZCM7	P68371	P68371	20;7	20;7	1;0	Tubulin beta-4B chain	Homo sapiens	TUBB4B	>sp|P68371|TBB4B_HUMAN Tubulin beta-4B chain OS=Homo sapiens GN=TUBB4B PE=1 SV=1	2	20	20	1	15	20	19	18	18	19	15	20	19	18	18	19	0	1	1	1	1	1	65.8	65.8	2.7	49.83	445	445;444	3.64	45	65	53	74	63	62	0	293.02	By MS/MS	By MS/MS	By MS/MS
Q9BUF5	Q9BUF5	Q9BUF5	9	1	1	Tubulin beta-6 chain	Homo sapiens	TUBB6	>sp|Q9BUF5|TBB6_HUMAN Tubulin beta-6 chain OS=Homo sapiens GN=TUBB6 PE=1 SV=1	1	9	1	1	8	9	9	8	9	7	1	1	1	0	1	0	1	1	1	0	1	0	29.6	3.8	3.8	49.857	446	446	2.33	2	2	1		1		0	30.141	By matching	By MS/MS	By MS/MS
Q16851	Q16851	Q16851	2	2	2	UTP--glucose-1-phosphate uridylyltransferase	Homo sapiens	UGP2	>sp|Q16851|UGPA_HUMAN UTP--glucose-1-phosphate uridylyltransferase OS=Homo sapiens GN=UGP2 PE=1 SV=5	1	2	2	2	2	2	2	2	2	2	2	2	2	2	2	2	2	2	2	2	2	2	7.5	7.5	7.5	56.94	508	508	3.52	5	6	6	5	5	6	0	40.527	By MS/MS	By MS/MS	By MS/MS
O14957	O14957	O14957	1	1	1	Cytochrome b-c1 complex subunit 10	Homo sapiens	UQCR11	>sp|O14957|QCR10_HUMAN Cytochrome b-c1 complex subunit 10 OS=Homo sapiens GN=UQCR11 PE=3 SV=1	1	1	1	1	1	1	1	1	1	1	1	1	1	1	1	1	1	1	1	1	1	1	21.4	21.4	21.4	6.5696	56	56	3.56	1	2	2	1	1	2	0	6.3077	By matching	By matching	By MS/MS
P55072	P55072	P55072	5	5	5	Transitional endoplasmic reticulum ATPase	Homo sapiens	VCP	>sp|P55072|TERA_HUMAN Transitional endoplasmic reticulum ATPase OS=Homo sapiens GN=VCP PE=1 SV=4	1	5	5	5	5	4	4	4	4	4	5	4	4	4	4	4	5	4	4	4	4	4	9.6	9.6	9.6	89.321	806	806	3.37	12	9	9	9	9	9	0	47.408	By MS/MS	By MS/MS	By MS/MS
P08670;P41219;CON__Q9DCV7;CON__Q3KNV1;CON__P08729;CON__P05787;CON__Q9NSB2;CON__Q6ISB0;P08729;P05787;Q9NSB2;CON__H-INV:HIT000292931;CON__Q61726;CON__O43790;CON__Q6NT21;CON__P78385;CON__Q9H552;CON__Q14533;CON__P78386;CON__Q8N1N4-2;CON__Q7RTT2;CON__P07744;CON__P12035;CON__Q01546;O43790;P78385;Q14533;P78386;Q8N1N4;P12035;Q01546;P12036	P08670	P08670	27;3;2;2;2;2;2;2;2;2;2;1;1;1;1;1;1;1;1;1;1;1;1;1;1;1;1;1;1;1;1;1	27;3;2;2;2;2;2;2;2;2;2;1;1;1;1;1;1;1;1;1;1;1;1;1;1;1;1;1;1;1;1;1	22;2;0;0;0;0;0;0;0;0;0;0;0;0;0;0;0;0;0;0;0;0;0;0;0;0;0;0;0;0;0;0	Vimentin	Homo sapiens	VIM	>sp|P08670|VIME_HUMAN Vimentin OS=Homo sapiens GN=VIM PE=1 SV=4	32	27	27	22	21	24	24	24	24	24	21	24	24	24	24	24	18	20	20	20	21	21	50.2	50.2	42.5	53.651	466	466;470;457;469;469;483;600;600;469;483;600;443;479;486;493;493;499;505;507;521;521;525;629;638;486;493;505;507;520;628;638;1026	3.46	96	94	88	90	86	92	0	323.31	By MS/MS	By MS/MS	By MS/MS
Q9NRW7	Q9NRW7	Q9NRW7	2	2	2	Vacuolar protein sorting-associated protein 45	Homo sapiens	VPS45	>sp|Q9NRW7|VPS45_HUMAN Vacuolar protein sorting-associated protein 45 OS=Homo sapiens GN=VPS45 PE=1 SV=1	1	2	2	2	1	1	1	1	1	2	1	1	1	1	1	2	1	1	1	1	1	2	4.7	4.7	4.7	65.076	570	570	3.67	2	1	1	1	2	2	0	11.026	By MS/MS	By matching	By matching
Q9UPY6	Q9UPY6	Q9UPY6	1	1	1	Wiskott-Aldrich syndrome protein family member 3	Homo sapiens	WASF3	>sp|Q9UPY6|WASF3_HUMAN Wiskott-Aldrich syndrome protein family member 3 OS=Homo sapiens GN=WASF3 PE=1 SV=2	1	1	1	1	0	0	0	0	1	1	0	0	0	0	1	1	0	0	0	0	1	1	4.8	4.8	4.8	55.292	502	502	5.5					1	1	0	6.4639	By matching	By matching	By matching
Q9GZS3	Q9GZS3	Q9GZS3	2	2	2	WD repeat-containing protein 61	Homo sapiens	WDR61	>sp|Q9GZS3|WDR61_HUMAN WD repeat-containing protein 61 OS=Homo sapiens GN=WDR61 PE=1 SV=1	1	2	2	2	1	1	1	2	2	2	1	1	1	2	2	2	1	1	1	2	2	2	16.1	16.1	16.1	33.58	305	305	4	1	2	2	2	3	3	0	18.754	By matching	By MS/MS	By MS/MS
P31946	P31946	P31946	3	1	1	14-3-3 protein beta/alpha	Homo sapiens	YWHAB	>sp|P31946|1433B_HUMAN 14-3-3 protein beta/alpha OS=Homo sapiens GN=YWHAB PE=1 SV=3	1	3	1	1	3	3	3	3	3	3	1	1	1	1	1	1	1	1	1	1	1	1	15	7.7	7.7	28.082	246	246	3.73	1	2	2	2	2	2	0	31.512	By matching	By MS/MS	By MS/MS
P62258;Q04917;P31947	P62258	P62258	5;2;2	3;0;0	3;0;0	14-3-3 protein epsilon	Homo sapiens	YWHAE	>sp|P62258|1433E_HUMAN 14-3-3 protein epsilon OS=Homo sapiens GN=YWHAE PE=1 SV=1	3	5	3	3	4	4	4	4	4	5	2	2	2	2	2	3	2	2	2	2	2	3	23.5	16.5	16.5	29.174	255	255;246;248	3.64	5	6	6	6	6	7	0	60.09	By MS/MS	By MS/MS	By MS/MS
P61981	P61981	P61981	3	1	1	14-3-3 protein gamma	Homo sapiens	YWHAG	>sp|P61981|1433G_HUMAN 14-3-3 protein gamma OS=Homo sapiens GN=YWHAG PE=1 SV=2	1	3	1	1	2	3	3	3	3	3	0	1	1	1	1	1	0	1	1	1	1	1	15	7.7	7.7	28.302	247	247	4.22		1	2	2	2	2	0	23.229	By matching	By MS/MS	By MS/MS
P27348	P27348	P27348	4	2	2	14-3-3 protein theta	Homo sapiens	YWHAQ	>sp|P27348|1433T_HUMAN 14-3-3 protein theta OS=Homo sapiens GN=YWHAQ PE=1 SV=1	1	4	2	2	3	4	4	4	4	4	1	2	2	2	2	2	1	2	2	2	2	2	20	12.7	12.7	27.764	245	245	3.73	2	4	4	4	4	4	0	25.733	By MS/MS	By MS/MS	By MS/MS
P63104	P63104	P63104	5	5	3	14-3-3 protein zeta/delta	Homo sapiens	YWHAZ	>sp|P63104|1433Z_HUMAN 14-3-3 protein zeta/delta OS=Homo sapiens GN=YWHAZ PE=1 SV=1	1	5	5	3	5	5	5	5	5	5	5	5	5	5	5	5	3	3	3	3	3	3	27.3	27.3	20	27.745	245	245	3.57	14	15	18	18	16	16	0	107.3	By MS/MS	By MS/MS	By MS/MS
Q86XF7	Q86XF7	Q86XF7	1	1	1	Zinc finger protein 575	Homo sapiens	ZNF575	>sp|Q86XF7|ZN575_HUMAN Zinc finger protein 575 OS=Homo sapiens GN=ZNF575 PE=2 SV=1	1	1	1	1	0	0	0	1	0	0	0	0	0	1	0	0	0	0	0	1	0	0	8.2	8.2	8.2	26.763	245	245	4				2			0.008	5.9544	By matching	By matching	By matching
Q8IWY8	Q8IWY8	Q8IWY8	1	1	1	Zinc finger and SCAN domain-containing protein 29	Homo sapiens	ZSCAN29	>sp|Q8IWY8|ZSC29_HUMAN Zinc finger and SCAN domain-containing protein 29 OS=Homo sapiens GN=ZSCAN29 PE=1 SV=2	1	1	1	1	1	1	1	1	1	1	1	1	1	1	1	1	1	1	1	1	1	1	1.8	1.8	1.8	96.718	852	852	3.4	2	2	1	2	1	2	0.0080863	6.0128	By MS/MS	By MS/MS	By MS/MS
P0DMV9;P0DMV8	P0DMV9;P0DMV8	P0DMV9	11;11	10;10	5;5	Heat shock 70 kDa protein 1B	Homo sapiens	HSPA1B	>sp|P0DMV9|HS71B_HUMAN Heat shock 70 kDa protein 1B OS=Homo sapiens GN=HSPA1B PE=1 SV=1;>sp|P0DMV8|HS71A_HUMAN Heat shock 70 kDa protein 1A OS=Homo sapiens GN=HSPA1A PE=1 SV=1	2	11	10	5	9	10	9	10	10	10	8	9	8	9	9	9	3	4	3	4	4	4	26.1	24	12.3	70.051	641	641;641	3.58	16	21	18	19	20	20	0	135.92	By MS/MS	By MS/MS	By MS/MS
[truncated: 48 more columns]
