# Supplementary material for: Synthetic Polyclonal-Derived CDR Peptides as an Innovative Strategy in Glaucoma Therapy
Source: J Clin Med. 2019 Aug 15;8(8):1222. doi: 10.3390/jcm8081222 (PMC6723090; doi:10.3390/jcm8081222)
Supplement: Supplementary file 1 [file jcm-08-01222-s001.zip › supples-jcm-547972/File S2.xlsx]

## Sheet: MQ - Untreated vs. CDR-treated
Protein IDs	Majority protein IDs	Major potein ID	Peptide counts (all)	Peptide counts (razor+unique)	Peptide counts (unique)	Protein names	Gene names	Species	Fasta headers	Number of proteins	Peptides	Razor + unique peptides	Unique peptides	Peptides Expl_CDR_R1	Peptides Expl_CDR_R2	Peptides Expl_CDR_R3	Peptides Expl_Unbeh_R1	Peptides Expl_Unbeh_R2	Peptides Expl_Unbeh_R3	Razor + unique peptides Expl_CDR_R1	Razor + unique peptides Expl_CDR_R2	Razor + unique peptides Expl_CDR_R3	Razor + unique peptides Expl_Unbeh_R1	Razor + unique peptides Expl_Unbeh_R2	Razor + unique peptides Expl_Unbeh_R3	Unique peptides Expl_CDR_R1	Unique peptides Expl_CDR_R2	Unique peptides Expl_CDR_R3	Unique peptides Expl_Unbeh_R1	Unique peptides Expl_Unbeh_R2	Unique peptides Expl_Unbeh_R3	Sequence coverage [%]	Unique + razor sequence coverage [%]	Unique sequence coverage [%]	Mol. weight [kDa]	Sequence length	Sequence lengths	Fraction average	Fraction 1	Fraction 2	Fraction 3	Fraction 4	Fraction 5	Fraction 6	Q-value	Score	Identification type Expl_CDR_R1	Identification type Expl_CDR_R2	Identification type Expl_CDR_R3
P80147;P80404	P80147;P80404	P80147	3;2	3;2	3;2	4-aminobutyrate aminotransferase, mitochondrial	ABAT	Sus scrofa	sp|P80147|GABT_PIG 4-aminobutyrate aminotransferase, mitochondrial OS=Sus scrofa OX=9823 GN=ABAT PE=1 SV=2;sp|P80404|GABT_HUMAN 4-aminobutyrate aminotransferase, mitochondrial OS=Homo sapiens OX=9606 GN=ABAT PE=1 SV=3	2	3	3	3	0	1	2	2	2	1	0	1	2	2	2	1	0	1	2	2	2	1	7.8	7.8	7.8	56.619	500	500;500	3.75		4	1	3	2	2	0	12.053		By matching	By MS/MS
P16276	P16276	P16276	20	20	9	Aconitate hydratase, mitochondrial	ACO2	Sus scrofa	sp|P16276|ACON_PIG Aconitate hydratase, mitochondrial OS=Sus scrofa OX=9823 GN=ACO2 PE=1 SV=1	1	20	20	9	11	17	15	13	14	14	11	17	15	13	14	14	5	9	8	7	8	7	31	31	12.5	85.76	781	781	3.77	22	23	61	29	46	38	0	75.608	By MS/MS	By MS/MS	By MS/MS
P81693;P24666	P81693;P24666	P81693	1;1	1;1	1;1	Low molecular weight phosphotyrosine protein phosphatase	ACP1	Sus scrofa	sp|P81693|PPAC_PIG Low molecular weight phosphotyrosine protein phosphatase OS=Sus scrofa OX=9823 GN=ACP1 PE=1 SV=2;sp|P24666|PPAC_HUMAN Low molecular weight phosphotyrosine protein phosphatase OS=Homo sapiens OX=9606 GN=ACP1 PE=1 SV=3	2	1	1	1	1	0	1	0	1	1	1	0	1	0	1	1	1	0	1	0	1	1	5.7	5.7	5.7	18.035	158	158;158	4.2	1			1	2	1	0.0031153	2.189	By MS/MS		By MS/MS
P11117	P11117	P11117	1	1	1	Lysosomal acid phosphatase	ACP2	Homo sapiens	sp|P11117|PPAL_HUMAN Lysosomal acid phosphatase OS=Homo sapiens OX=9606 GN=ACP2 PE=1 SV=3	1	1	1	1	1	1	0	1	0	1	1	1	0	1	0	1	1	1	0	1	0	1	3.3	3.3	3.3	48.344	423	423	2.64	3	4	2			2	0.0031447	2.2241	By MS/MS	By MS/MS
P68137;P68133;P68032;P63267;P62736	P68137;P68133;P68032;P63267;P62736	P68137	11;11;11;10;10	1;1;1;1;1	1;1;1;1;1	Actin, alpha skeletal muscle	ACTA1	Sus scrofa	sp|P68137|ACTS_PIG Actin, alpha skeletal muscle OS=Sus scrofa OX=9823 GN=ACTA1 PE=1 SV=1;sp|P68133|ACTS_HUMAN Actin, alpha skeletal muscle OS=Homo sapiens OX=9606 GN=ACTA1 PE=1 SV=1;sp|P68032|ACTC_HUMAN Actin, alpha cardiac muscle 1 OS=Homo sapiens OX=9606	5	11	1	1	10	10	10	10	10	10	1	1	1	1	1	1	1	1	1	1	1	1	28.4	4.2	4.2	42.051	377	377;377;377;376;377	4.16	2	6	9	11	18	9	0.0031546	2.2278	By MS/MS	By MS/MS	By MS/MS
Q6QAQ1;P60709;Q6S8J3;A5A3E0;P0CG38;P0CG39;Q9BYX7	Q6QAQ1;P60709;Q6S8J3;A5A3E0	Q6QAQ1	16;16;8;8;7;5;4	1;1;0;0;0;0;0	1;1;0;0;0;0;0	Actin, cytoplasmic 1	ACTB	Sus scrofa	sp|Q6QAQ1|ACTB_PIG Actin, cytoplasmic 1 OS=Sus scrofa OX=9823 GN=ACTB PE=1 SV=2;sp|P60709|ACTB_HUMAN Actin, cytoplasmic 1 OS=Homo sapiens OX=9606 GN=ACTB PE=1 SV=1;sp|Q6S8J3|POTEE_HUMAN POTE ankyrin domain family member E OS=Homo sapiens OX=9606 GN=POTEE P	7	16	1	1	14	15	14	15	14	14	0	1	0	1	0	0	0	1	0	1	0	0	53.3	4.5	4.5	41.736	375	375;375;1075;1075;1075;1038;375	2.5		1	1				0.0081522	1.6449	By matching	By MS/MS	By matching
Q562R1	Q562R1	Q562R1	4	1	1	Beta-actin-like protein 2	ACTBL2	Homo sapiens	sp|Q562R1|ACTBL_HUMAN Beta-actin-like protein 2 OS=Homo sapiens OX=9606 GN=ACTBL2 PE=1 SV=2	1	4	1	1	4	4	4	4	4	4	1	1	1	1	1	1	1	1	1	1	1	1	12.8	4.8	4.8	42.003	376	376	4.12	3	6	3	10	7	11	0.003012	2.0689	By MS/MS	By MS/MS	By MS/MS
P63261	P63261	P63261	16	16	1	Actin, cytoplasmic 2	ACTG1	Homo sapiens	sp|P63261|ACTG_HUMAN Actin, cytoplasmic 2 OS=Homo sapiens OX=9606 GN=ACTG1 PE=1 SV=1	1	16	16	1	15	14	15	15	15	15	15	14	15	15	15	15	1	0	1	1	1	1	53.3	53.3	4.5	41.792	375	375	3.82	166	155	268	172	276	279	0	267.65	By MS/MS	By MS/MS	By MS/MS
P12814;O43707;P35609;Q08043	P12814;O43707	P12814	3;3;1;1	3;3;1;1	3;3;1;1	Alpha-actinin-1	ACTN1	Homo sapiens	sp|P12814|ACTN1_HUMAN Alpha-actinin-1 OS=Homo sapiens OX=9606 GN=ACTN1 PE=1 SV=2;sp|O43707|ACTN4_HUMAN Alpha-actinin-4 OS=Homo sapiens OX=9606 GN=ACTN4 PE=1 SV=2	4	3	3	3	1	0	0	2	3	2	1	0	0	2	3	2	1	0	0	2	3	2	3.6	3.6	3.6	103.06	892	892;911;894;901	3.62	1	2		3		2	0	10.032	By matching
P61163	P61163	P61163	1	1	1	Alpha-centractin	ACTR1A	Homo sapiens	sp|P61163|ACTZ_HUMAN Alpha-centractin OS=Homo sapiens OX=9606 GN=ACTR1A PE=1 SV=1	1	1	1	1	1	0	0	1	0	0	1	0	0	1	0	0	1	0	0	1	0	0	4.3	4.3	4.3	42.613	376	376	1.5	1	1					0.0031348	2.2166	By MS/MS
P24540;P07311	P24540;P07311	P24540	1;1	1;1	1;1	Acylphosphatase-1	ACYP1	Sus scrofa	sp|P24540|ACYP1_PIG Acylphosphatase-1 OS=Sus scrofa OX=9823 GN=ACYP1 PE=1 SV=2;sp|P07311|ACYP1_HUMAN Acylphosphatase-1 OS=Homo sapiens OX=9606 GN=ACYP1 PE=1 SV=2	2	1	1	1	0	0	1	0	0	0	0	0	1	0	0	0	0	0	1	0	0	0	9.9	9.9	9.9	11.427	101	101;99	5					1		0	2.4348			By MS/MS
Q710C4;P23526	Q710C4;P23526	Q710C4	3;2	3;2	3;2	Adenosylhomocysteinase	AHCY	Sus scrofa	sp|Q710C4|SAHH_PIG Adenosylhomocysteinase OS=Sus scrofa OX=9823 GN=AHCY PE=3 SV=3;sp|P23526|SAHH_HUMAN Adenosylhomocysteinase OS=Homo sapiens OX=9606 GN=AHCY PE=1 SV=4	2	3	3	3	2	2	3	2	2	2	2	2	3	2	2	2	2	2	3	2	2	2	6.7	6.7	6.7	47.694	432	432;432	4	2	2	3	3	5	4	0	4.713	By MS/MS	By matching	By MS/MS
O95831	O95831	O95831	2	2	2	Apoptosis-inducing factor 1, mitochondrial	AIFM1	Homo sapiens	sp|O95831|AIFM1_HUMAN Apoptosis-inducing factor 1, mitochondrial OS=Homo sapiens OX=9606 GN=AIFM1 PE=1 SV=1	1	2	2	2	1	2	1	1	1	1	1	2	1	1	1	1	1	2	1	1	1	1	3.4	3.4	3.4	66.9	613	613	4.07	1	2	2	4	2	4	0.005571	1.6905	By matching	By MS/MS	By MS/MS
P00571;P00568	P00571;P00568	P00571	3;3	3;3	3;3	Adenylate kinase isoenzyme 1	AK1	Sus scrofa	sp|P00571|KAD1_PIG Adenylate kinase isoenzyme 1 OS=Sus scrofa OX=9823 GN=AK1 PE=1 SV=1;sp|P00568|KAD1_HUMAN Adenylate kinase isoenzyme 1 OS=Homo sapiens OX=9606 GN=AK1 PE=1 SV=3	2	3	3	3	2	1	2	3	2	1	2	1	2	3	2	1	2	1	2	3	2	1	19.1	19.1	19.1	21.639	194	194;194	3.33	2	3	1	2	3	1	0	6.4161	By MS/MS	By MS/MS	By MS/MS
P54819	P54819	P54819	2	2	2	Adenylate kinase 2, mitochondrial	AK2	Homo sapiens	sp|P54819|KAD2_HUMAN Adenylate kinase 2, mitochondrial OS=Homo sapiens OX=9606 GN=AK2 PE=1 SV=2	1	2	2	2	0	2	1	1	1	1	0	2	1	1	1	1	0	2	1	1	1	1	10	10	10	26.477	239	239	3.83		1	2	1	1	1	0	3.4546		By MS/MS	By matching
P50578;P14550	P50578;P14550	P50578	2;2	2;2	2;2	Alcohol dehydrogenase [NADP(+)]	AKR1A1	Sus scrofa	sp|P50578|AK1A1_PIG Alcohol dehydrogenase [NADP(+)] OS=Sus scrofa OX=9823 GN=AKR1A1 PE=1 SV=2;sp|P14550|AK1A1_HUMAN Alcohol dehydrogenase [NADP(+)] OS=Homo sapiens OX=9606 GN=AKR1A1 PE=1 SV=3	2	2	2	2	0	2	1	1	1	0	0	2	1	1	1	0	0	2	1	1	1	0	6.2	6.2	6.2	36.539	325	325;325	3.62		1	3	2	2		0	8.4399		By MS/MS	By matching
P80276	P80276	P80276	1	1	1	Aldose reductase	AKR1B1	Sus scrofa	sp|P80276|ALDR_PIG Aldose reductase OS=Sus scrofa OX=9823 GN=AKR1B1 PE=1 SV=2	1	1	1	1	0	0	1	0	1	1	0	0	1	0	1	1	0	0	1	0	1	1	3.5	3.5	3.5	35.868	316	316	5				1	1	1	0.002994	2.0658			By matching
P08835	P08835	P08835	10	2	2	Serum albumin	ALB	Sus scrofa	sp|P08835|ALBU_PIG Serum albumin OS=Sus scrofa OX=9823 GN=ALB PE=1 SV=2	1	10	2	2	7	8	7	9	8	7	0	1	0	1	0	0	0	1	0	1	0	0	13.5	6.1	6.1	69.691	607	607	2.8		1	4				0	3.7623	By matching	By MS/MS	By matching
P04075	P04075	P04075	15	11	11	Fructose-bisphosphate aldolase A	ALDOA	Homo sapiens	sp|P04075|ALDOA_HUMAN Fructose-bisphosphate aldolase A OS=Homo sapiens OX=9606 GN=ALDOA PE=1 SV=2	1	15	11	11	8	14	13	9	11	11	6	10	11	7	9	9	6	10	11	7	9	9	47.8	36.3	36.3	39.42	364	364	3.95	25	22	55	24	35	64	0	109.5	By MS/MS	By MS/MS	By MS/MS
P09972;P05062	P09972	P09972	18;2	18;2	14;1	Fructose-bisphosphate aldolase C	ALDOC	Homo sapiens	sp|P09972|ALDOC_HUMAN Fructose-bisphosphate aldolase C OS=Homo sapiens OX=9606 GN=ALDOC PE=1 SV=2	2	18	18	14	12	18	15	14	13	14	12	18	15	14	13	14	10	14	13	12	11	12	55.5	55.5	41.2	39.455	364	364;364	3.75	74	85	151	67	113	137	0	323.31	By MS/MS	By MS/MS	By MS/MS
Q8NFD2	Q8NFD2	Q8NFD2	1	1	1	Ankyrin repeat and protein kinase domain-containing protein 1	ANKK1	Homo sapiens	sp|Q8NFD2|ANKK1_HUMAN Ankyrin repeat and protein kinase domain-containing protein 1 OS=Homo sapiens OX=9606 GN=ANKK1 PE=2 SV=1	1	1	1	1	0	0	0	0	1	0	0	0	0	0	1	0	0	0	0	0	1	0	1.3	1.3	1.3	84.632	765	765	4				2			0.0030769	2.1506
P39687;Q92688	P39687;Q92688	P39687	3;2	3;2	3;2	Acidic leucine-rich nuclear phosphoprotein 32 family member A	ANP32A	Homo sapiens	sp|P39687|AN32A_HUMAN Acidic leucine-rich nuclear phosphoprotein 32 family member A OS=Homo sapiens OX=9606 GN=ANP32A PE=1 SV=1;sp|Q92688|AN32B_HUMAN Acidic leucine-rich nuclear phosphoprotein 32 family member B OS=Homo sapiens OX=9606 GN=ANP32B PE=1 SV=1	2	3	3	3	2	1	3	3	3	3	2	1	3	3	3	3	2	1	3	3	3	3	14.9	14.9	14.9	28.585	249	249;251	3.83	2	4	1	3	4	4	0	54.298	By MS/MS	By MS/MS	By MS/MS
P08758	P08758	P08758	7	7	7	Annexin A5	ANXA5	Homo sapiens	sp|P08758|ANXA5_HUMAN Annexin A5 OS=Homo sapiens OX=9606 GN=ANXA5 PE=1 SV=2	1	7	7	7	3	2	5	4	7	3	3	2	5	4	7	3	3	2	5	4	7	3	28.4	28.4	28.4	35.936	320	320	3.95	3	4	5	11	8	6	0	61.693	By MS/MS	By MS/MS	By MS/MS
P08133	P08133	P08133	2	2	2	Annexin A6	ANXA6	Homo sapiens	sp|P08133|ANXA6_HUMAN Annexin A6 OS=Homo sapiens OX=9606 GN=ANXA6 PE=1 SV=3	1	2	2	2	1	1	1	1	1	2	1	1	1	1	1	2	1	1	1	1	1	2	2.8	2.8	2.8	75.872	673	673	3.86	1	1	1	1	1	2	0	4.5962	By matching	By MS/MS	By MS/MS
P84077;P61204;P84085	P84077;P61204;P84085	P84077	8;8;4	8;8;4	5;5;1	ADP-ribosylation factor 1	ARF1	Homo sapiens	sp|P84077|ARF1_HUMAN ADP-ribosylation factor 1 OS=Homo sapiens OX=9606 GN=ARF1 PE=1 SV=2;sp|P61204|ARF3_HUMAN ADP-ribosylation factor 3 OS=Homo sapiens OX=9606 GN=ARF3 PE=1 SV=2;sp|P84085|ARF5_HUMAN ADP-ribosylation factor 5 OS=Homo sapiens OX=9606 GN=ARF5	3	8	8	5	6	7	7	7	7	8	6	7	7	7	7	8	4	5	5	5	5	5	57.5	57.5	29.8	20.697	181	181;181;180	3.89	9	10	14	16	16	18	0	76.893	By MS/MS	By MS/MS	By MS/MS
P18085	P18085	P18085	4	1	1	ADP-ribosylation factor 4	ARF4	Homo sapiens	sp|P18085|ARF4_HUMAN ADP-ribosylation factor 4 OS=Homo sapiens OX=9606 GN=ARF4 PE=1 SV=3	1	4	1	1	2	3	2	2	2	3	0	1	0	0	0	0	0	1	0	0	0	0	31.7	3.9	3.9	20.511	180	180	3			1				0.0057803	1.8097	By matching	By MS/MS	By matching
Q52NJ4;P36405	Q52NJ4;P36405	Q52NJ4	4;4	4;4	4;4	ADP-ribosylation factor-like protein 3	ARL3	Sus scrofa	sp|Q52NJ4|ARL3_PIG ADP-ribosylation factor-like protein 3 OS=Sus scrofa OX=9823 GN=ARL3 PE=2 SV=1;sp|P36405|ARL3_HUMAN ADP-ribosylation factor-like protein 3 OS=Homo sapiens OX=9606 GN=ARL3 PE=1 SV=2	2	4	4	4	2	2	3	1	4	3	2	2	3	1	4	3	2	2	3	1	4	3	30.2	30.2	30.2	20.483	182	182;182	3.94	2	2	2	5	3	4	0	9.4885	By MS/MS	By MS/MS	By MS/MS
P59998	P59998	P59998	2	2	2	Actin-related protein 2/3 complex subunit 4	ARPC4	Homo sapiens	sp|P59998|ARPC4_HUMAN Actin-related protein 2/3 complex subunit 4 OS=Homo sapiens OX=9606 GN=ARPC4 PE=1 SV=3	1	2	2	2	2	1	1	1	1	1	2	1	1	1	1	1	2	1	1	1	1	1	11.3	11.3	11.3	19.667	168	168	3.14	2	1	1	1	1	1	0	3.3084	By MS/MS	By MS/MS	By MS/MS
Q7YS78	Q7YS78	Q7YS78	11	11	7	Arrestin-C	ARR3	Sus scrofa	sp|Q7YS78|ARRC_PIG Arrestin-C OS=Sus scrofa OX=9823 GN=ARR3 PE=2 SV=2	1	11	11	7	8	8	10	5	9	5	8	8	10	5	9	5	5	6	7	3	6	3	38.6	38.6	26.1	43.238	391	391	3.45	22	6	20	22	20	11	0	159.61	By MS/MS	By MS/MS	By MS/MS
P05023	P05023	P05023	19	6	0	Sodium/potassium-transporting ATPase subunit alpha-1	ATP1A1	Homo sapiens	sp|P05023|AT1A1_HUMAN Sodium/potassium-transporting ATPase subunit alpha-1 OS=Homo sapiens OX=9606 GN=ATP1A1 PE=1 SV=1	1	19	6	0	18	15	16	18	15	17	6	4	3	6	3	4	0	0	0	0	0	0	25	7.5	0	112.89	1023	1023	3.4	12	11	11	6	12	10	0	29.296	By MS/MS	By MS/MS	By MS/MS
P13637;D2WKD8;P50993;Q13733;P54707;P19156;P20648	P13637	P13637	30;13;13;8;4;3;3	30;13;13;8;4;3;3	16;1;1;2;1;0;0	Sodium/potassium-transporting ATPase subunit alpha-3	ATP1A3	Homo sapiens	sp|P13637|AT1A3_HUMAN Sodium/potassium-transporting ATPase subunit alpha-3 OS=Homo sapiens OX=9606 GN=ATP1A3 PE=1 SV=3	7	30	30	16	28	27	30	27	25	29	28	27	30	27	25	29	15	15	16	14	12	15	40.3	40.3	20.9	111.75	1013	1013;1020;1020;1029;1039;1034;1035	3.8	166	157	224	116	285	254	0	323.31	By MS/MS	By MS/MS	By MS/MS
P05027;P05026	P05027	P05027	3;1	3;1	3;1	Sodium/potassium-transporting ATPase subunit beta-1	ATP1B1	Sus scrofa	sp|P05027|AT1B1_PIG Sodium/potassium-transporting ATPase subunit beta-1 OS=Sus scrofa OX=9823 GN=ATP1B1 PE=1 SV=2	2	3	3	3	2	2	2	3	1	3	2	2	2	3	1	3	2	2	2	3	1	3	15.5	15.5	15.5	35.158	303	303;303	3.97	3	4	6	1	8	7	0	5.1388	By MS/MS	By MS/MS	By MS/MS
P14415	P14415	P14415	1	1	1	Sodium/potassium-transporting ATPase subunit beta-2	ATP1B2	Homo sapiens	sp|P14415|AT1B2_HUMAN Sodium/potassium-transporting ATPase subunit beta-2 OS=Homo sapiens OX=9606 GN=ATP1B2 PE=1 SV=3	1	1	1	1	1	0	1	1	0	1	1	0	1	1	0	1	1	0	1	1	0	1	4.8	4.8	4.8	33.367	290	290	4.4	2	1			2	5	0	7.782	By MS/MS		By MS/MS
P54709	P54709	P54709	1	1	1	Sodium/potassium-transporting ATPase subunit beta-3	ATP1B3	Homo sapiens	sp|P54709|AT1B3_HUMAN Sodium/potassium-transporting ATPase subunit beta-3 OS=Homo sapiens OX=9606 GN=ATP1B3 PE=1 SV=1	1	1	1	1	0	0	1	1	0	1	0	0	1	1	0	1	0	0	1	1	0	1	5	5	5	31.512	279	279	4.33		1			1	1	0	2.4022			By MS/MS
P23220;Q16720;P23634;P20020	P23220;Q16720;P23634;P20020	P23220	1;1;1;1	1;1;1;1	1;1;1;1	Plasma membrane calcium-transporting ATPase 1	ATP2B1	Sus scrofa	sp|P23220|AT2B1_PIG Plasma membrane calcium-transporting ATPase 1 OS=Sus scrofa OX=9823 GN=ATP2B1 PE=2 SV=1;sp|Q16720|AT2B3_HUMAN Plasma membrane calcium-transporting ATPase 3 OS=Homo sapiens OX=9606 GN=ATP2B3 PE=1 SV=3;sp|P23634|AT2B4_HUMAN Plasma membran	4	1	1	1	0	0	1	0	0	0	0	0	1	0	0	0	0	0	1	0	0	0	1.4	1.4	1.4	134.71	1220	1220;1220;1241;1258	5					1		0	4.2525			By MS/MS
P24539	P24539	P24539	4	4	4	ATP synthase F(0) complex subunit B1, mitochondrial	ATP5F1	Homo sapiens	sp|P24539|AT5F1_HUMAN ATP synthase F(0) complex subunit B1, mitochondrial OS=Homo sapiens OX=9606 GN=ATP5F1 PE=1 SV=2	1	4	4	4	3	2	2	3	2	3	3	2	2	3	2	3	3	2	2	3	2	3	15.6	15.6	15.6	28.908	256	256	3.89	5	6	5	3	10	9	0	8.9176	By MS/MS	By MS/MS	By MS/MS
P80021;P25705;REV__Q9Y5A7;REV__O00522	P80021;P25705	P80021	24;21;1;1	24;21;1;1	24;21;1;1	ATP synthase subunit alpha, mitochondrial	ATP5F1A	Sus scrofa	sp|P80021|ATPA_PIG ATP synthase subunit alpha, mitochondrial OS=Sus scrofa OX=9823 GN=ATP5F1A PE=1 SV=2;sp|P25705|ATPA_HUMAN ATP synthase subunit alpha, mitochondrial OS=Homo sapiens OX=9606 GN=ATP5F1A PE=1 SV=1	4	24	24	24	19	23	21	24	21	21	19	23	21	24	21	21	19	23	21	24	21	21	51	51	51	59.687	553	553;553;615;736	3.81	127	152	190	162	221	223	0	323.31	By MS/MS	By MS/MS	By MS/MS
P06576	P06576	P06576	19	19	19	ATP synthase subunit beta, mitochondrial	ATP5F1B	Homo sapiens	sp|P06576|ATPB_HUMAN ATP synthase subunit beta, mitochondrial OS=Homo sapiens OX=9606 GN=ATP5F1B PE=1 SV=3	1	19	19	19	18	17	17	18	18	18	18	17	17	18	18	18	18	17	17	18	18	18	50.7	50.7	50.7	56.559	529	529	3.63	151	120	202	103	181	182	0	323.31	By MS/MS	By MS/MS	By MS/MS
P36542	P36542	P36542	1	1	1	ATP synthase subunit gamma, mitochondrial	ATP5F1C	Homo sapiens	sp|P36542|ATPG_HUMAN ATP synthase subunit gamma, mitochondrial OS=Homo sapiens OX=9606 GN=ATP5F1C PE=1 SV=1	1	1	1	1	1	1	1	1	1	1	1	1	1	1	1	1	1	1	1	1	1	1	3.4	3.4	3.4	32.996	298	298	3.67	1	2	3	2	2	2	0.0056657	1.7415	By matching	By MS/MS	By MS/MS
P30049	P30049	P30049	1	1	1	ATP synthase subunit delta, mitochondrial	ATP5F1D	Homo sapiens	sp|P30049|ATPD_HUMAN ATP synthase subunit delta, mitochondrial OS=Homo sapiens OX=9606 GN=ATP5F1D PE=1 SV=2	1	1	1	1	1	1	1	1	1	1	1	1	1	1	1	1	1	1	1	1	1	1	5.4	5.4	5.4	17.49	168	168	3.25	3	1	3	2	1	2	0.0058651	1.8697	By MS/MS	By matching	By MS/MS
Q95339;P56134	Q95339	Q95339	4;1	4;1	4;1	ATP synthase subunit f, mitochondrial	ATP5J2	Sus scrofa	sp|Q95339|ATPK_PIG ATP synthase subunit f, mitochondrial OS=Sus scrofa OX=9823 GN=ATP5J2 PE=3 SV=4	2	4	4	4	3	4	4	4	3	4	3	4	4	4	3	4	3	4	4	4	3	4	37.5	37.5	37.5	10.311	88	88;94	3.72	6	5	8	4	9	8	0	15.826	By MS/MS	By MS/MS	By MS/MS
O75964	O75964	O75964	1	1	1	ATP synthase subunit g, mitochondrial	ATP5L	Homo sapiens	sp|O75964|ATP5L_HUMAN ATP synthase subunit g, mitochondrial OS=Homo sapiens OX=9606 GN=ATP5L PE=1 SV=3	1	1	1	1	0	0	0	1	1	0	0	0	0	1	1	0	0	0	0	1	1	0	10.7	10.7	10.7	11.428	103	103	2.67		2		1			0	4.8505
Q9MYT8;P56385	Q9MYT8	Q9MYT8	3;1	3;1	3;1	ATP synthase subunit e, mitochondrial	ATP5ME	Sus scrofa	sp|Q9MYT8|ATP5I_PIG ATP synthase subunit e, mitochondrial OS=Sus scrofa OX=9823 GN=ATP5ME PE=3 SV=4	2	3	3	3	3	3	3	3	2	3	3	3	3	3	2	3	3	3	3	3	2	3	50.7	50.7	50.7	8.2314	71	71;69	3.6	6	5	11	5	8	7	0	25.231	By MS/MS	By MS/MS	By MS/MS
Q2EN81;P48047	Q2EN81	Q2EN81	5;1	5;1	5;1	ATP synthase subunit O, mitochondrial	ATP5O	Sus scrofa	sp|Q2EN81|ATPO_PIG ATP synthase subunit O, mitochondrial OS=Sus scrofa OX=9823 GN=ATP5O PE=1 SV=1	2	5	5	5	5	5	5	5	5	5	5	5	5	5	5	5	5	5	5	5	5	5	30.5	30.5	30.5	23.369	213	213;213	3.77	16	9	16	16	18	21	0	38.945	By MS/MS	By MS/MS	By MS/MS
P61421	P61421	P61421	2	2	2	V-type proton ATPase subunit d 1	ATP6V0D1	Homo sapiens	sp|P61421|VA0D1_HUMAN V-type proton ATPase subunit d 1 OS=Homo sapiens OX=9606 GN=ATP6V0D1 PE=1 SV=1	1	2	2	2	1	1	1	2	1	0	1	1	1	2	1	0	1	1	1	2	1	0	6.8	6.8	6.8	40.329	351	351	2.71	1	3	1	1	1		0	3.9465	By matching	By MS/MS	By MS/MS
P38606	P38606	P38606	11	11	1	V-type proton ATPase catalytic subunit A	ATP6V1A	Homo sapiens	sp|P38606|VATA_HUMAN V-type proton ATPase catalytic subunit A OS=Homo sapiens OX=9606 GN=ATP6V1A PE=1 SV=2	1	11	11	1	8	11	10	7	10	10	8	11	10	7	10	10	1	1	1	1	1	1	21.6	21.6	1.5	68.303	617	617	3.78	30	17	34	21	44	37	0	77.575	By MS/MS	By MS/MS	By MS/MS
P21281;P15313	P21281	P21281	6;1	6;1	6;1	V-type proton ATPase subunit B, brain isoform	ATP6V1B2	Homo sapiens	sp|P21281|VATB2_HUMAN V-type proton ATPase subunit B, brain isoform OS=Homo sapiens OX=9606 GN=ATP6V1B2 PE=1 SV=3	2	6	6	6	3	5	5	5	3	5	3	5	5	5	3	5	3	5	5	5	3	5	15.5	15.5	15.5	56.5	511	511;513	3.71	5	6	8	6	9	7	0	14.501	By MS/MS	By MS/MS	By MS/MS
Q9Y5K8	Q9Y5K8	Q9Y5K8	1	1	1	V-type proton ATPase subunit D	ATP6V1D	Homo sapiens	sp|Q9Y5K8|VATD_HUMAN V-type proton ATPase subunit D OS=Homo sapiens OX=9606 GN=ATP6V1D PE=1 SV=1	1	1	1	1	1	0	0	1	0	0	1	0	0	1	0	0	1	0	0	1	0	0	4.9	4.9	4.9	28.262	247	247	1.5	1	1					0	13.044	By matching
P36543;Q96A05	P36543	P36543	5;1	5;1	5;1	V-type proton ATPase subunit E 1	ATP6V1E1	Homo sapiens	sp|P36543|VATE1_HUMAN V-type proton ATPase subunit E 1 OS=Homo sapiens OX=9606 GN=ATP6V1E1 PE=1 SV=1	2	5	5	5	5	5	5	5	5	5	5	5	5	5	5	5	5	5	5	5	5	5	24.3	24.3	24.3	26.145	226	226;226	3.91	8	14	25	20	19	24	0	37.14	By MS/MS	By MS/MS	By MS/MS
Q16864	Q16864	Q16864	1	1	1	V-type proton ATPase subunit F	ATP6V1F	Homo sapiens	sp|Q16864|VATF_HUMAN V-type proton ATPase subunit F OS=Homo sapiens OX=9606 GN=ATP6V1F PE=1 SV=2	1	1	1	1	1	0	1	1	0	1	1	0	1	1	0	1	1	0	1	1	0	1	10.1	10.1	10.1	13.37	119	119	3.5	1	1			1	1	0	7.9615	By matching		By MS/MS
O75348;Q9TSV6;O95670	O75348	O75348	3;1;1	3;1;1	3;1;1	V-type proton ATPase subunit G 1	ATP6V1G1	Homo sapiens	sp|O75348|VATG1_HUMAN V-type proton ATPase subunit G 1 OS=Homo sapiens OX=9606 GN=ATP6V1G1 PE=1 SV=3	3	3	3	3	1	1	2	0	2	2	1	1	2	0	2	2	1	1	2	0	2	2	29.7	29.7	29.7	13.757	118	118;118;118	4.55	1		1	2	4	3	0	9.355	By MS/MS	By matching	By MS/MS
P51572	P51572	P51572	1	1	1	B-cell receptor-associated protein 31	BCAP31	Homo sapiens	sp|P51572|BAP31_HUMAN B-cell receptor-associated protein 31 OS=Homo sapiens OX=9606 GN=BCAP31 PE=1 SV=3	1	1	1	1	0	0	0	0	0	1	0	0	0	0	0	1	0	0	0	0	0	1	7.7	7.7	7.7	27.991	246	246	6						1	0.0055249	1.6727
P00918	P00918	P00918	4	4	4	Carbonic anhydrase 2	CA2	Homo sapiens	sp|P00918|CAH2_HUMAN Carbonic anhydrase 2 OS=Homo sapiens OX=9606 GN=CA2 PE=1 SV=2	1	4	4	4	3	4	4	3	4	4	3	4	4	3	4	4	3	4	4	3	4	4	11.2	11.2	11.2	29.246	260	260	3.97	27	31	55	58	86	52	0	54.678	By MS/MS	By MS/MS	By MS/MS
Q5S1S4	Q5S1S4	Q5S1S4	7	7	7	Carbonic anhydrase 3	CA3	Sus scrofa	sp|Q5S1S4|CAH3_PIG Carbonic anhydrase 3 OS=Sus scrofa OX=9823 GN=CA3 PE=2 SV=3	1	7	7	7	0	5	6	0	7	4	0	5	6	0	7	4	0	5	6	0	7	4	33.8	33.8	33.8	29.411	260	260	4.5			9	9	9	9	0	12.264		By MS/MS	By MS/MS
Q9Y376	Q9Y376	Q9Y376	1	1	1	Calcium-binding protein 39	CAB39	Homo sapiens	sp|Q9Y376|CAB39_HUMAN Calcium-binding protein 39 OS=Homo sapiens OX=9606 GN=CAB39 PE=1 SV=1	1	1	1	1	0	0	0	0	0	1	0	0	0	0	0	1	0	0	0	0	0	1	3.2	3.2	3.2	39.869	341	341	6						1	0.0082192	1.658
Q9BY67	Q9BY67	Q9BY67	1	1	1	Cell adhesion molecule 1	CADM1	Homo sapiens	sp|Q9BY67|CADM1_HUMAN Cell adhesion molecule 1 OS=Homo sapiens OX=9606 GN=CADM1 PE=1 SV=2	1	1	1	1	1	1	1	1	1	1	1	1	1	1	1	1	1	1	1	1	1	1	2.9	2.9	2.9	48.509	442	442	3.69	2	2	2	2	2	3	0	4.8126	By MS/MS	By MS/MS	By MS/MS
P05937	P05937	P05937	2	1	1	Calbindin	CALB1	Homo sapiens	sp|P05937|CALB1_HUMAN Calbindin OS=Homo sapiens OX=9606 GN=CALB1 PE=1 SV=2	1	2	1	1	1	1	2	1	2	2	0	0	1	0	1	1	0	0	1	0	1	1	9.2	5	5	30.025	261	261	5				1	1	1	0	2.9019	By matching	By matching	By matching
P22676	P22676	P22676	10	10	9	Calretinin	CALB2	Homo sapiens	sp|P22676|CALB2_HUMAN Calretinin OS=Homo sapiens OX=9606 GN=CALB2 PE=2 SV=2	1	10	10	9	4	8	7	7	8	6	4	8	7	7	8	6	3	7	6	6	7	5	37.3	37.3	33.2	31.54	271	271	3.97	8	14	18	17	21	23	0	100.02	By MS/MS	By MS/MS	By MS/MS
P28491;P27797	P28491	P28491	5;2	5;2	5;2	Calreticulin	CALR	Sus scrofa	sp|P28491|CALR_PIG Calreticulin OS=Sus scrofa OX=9823 GN=CALR PE=1 SV=3	2	5	5	5	4	3	4	4	4	4	4	3	4	4	4	4	4	3	4	4	4	4	12.5	12.5	12.5	48.287	417	417;417	3.21	14	11	17	8	9	9	0	7.1063	By MS/MS	By MS/MS	By MS/MS
Q86VP6	Q86VP6	Q86VP6	2	2	2	Cullin-associated NEDD8-dissociated protein 1	CAND1	Homo sapiens	sp|Q86VP6|CAND1_HUMAN Cullin-associated NEDD8-dissociated protein 1 OS=Homo sapiens OX=9606 GN=CAND1 PE=1 SV=2	1	2	2	2	1	0	0	1	2	0	1	0	0	1	2	0	1	0	0	1	2	0	2	2	2	136.37	1230	1230	2.75	1	1		2			0	5.5723	By matching
P27824	P27824	P27824	3	3	3	Calnexin	CANX	Homo sapiens	sp|P27824|CALX_HUMAN Calnexin OS=Homo sapiens OX=9606 GN=CANX PE=1 SV=2	1	3	3	3	3	3	3	2	3	3	3	3	3	2	3	3	3	3	3	2	3	3	6.4	6.4	6.4	67.567	592	592	4.12	6	3	9	13	16	12	0	13.097	By MS/MS	By MS/MS	By MS/MS
Q29221;P52907;P47755	Q29221;P52907;P47755	Q29221	1;1;1	1;1;1	1;1;1	F-actin-capping protein subunit alpha-2	CAPZA2	Sus scrofa	sp|Q29221|CAZA2_PIG F-actin-capping protein subunit alpha-2 OS=Sus scrofa OX=9823 GN=CAPZA2 PE=2 SV=3;sp|P52907|CAZA1_HUMAN F-actin-capping protein subunit alpha-1 OS=Homo sapiens OX=9606 GN=CAPZA1 PE=1 SV=3;sp|P47755|CAZA2_HUMAN F-actin-capping protein su	3	1	1	1	0	1	0	1	1	0	0	1	0	1	1	0	0	1	0	1	1	0	3.5	3.5	3.5	32.981	286	286;286;286	3		1	2	1			0	2.7859		By MS/MS
P78371	P78371	P78371	4	4	4	T-complex protein 1 subunit beta	CCT2	Homo sapiens	sp|P78371|TCPB_HUMAN T-complex protein 1 subunit beta OS=Homo sapiens OX=9606 GN=CCT2 PE=1 SV=4	1	4	4	4	0	2	1	0	4	0	0	2	1	0	4	0	0	2	1	0	4	0	12.9	12.9	12.9	57.488	535	535	3.89			2	6	1		0	9.9217		By matching	By matching
P49368	P49368	P49368	3	3	3	T-complex protein 1 subunit gamma	CCT3	Homo sapiens	sp|P49368|TCPG_HUMAN T-complex protein 1 subunit gamma OS=Homo sapiens OX=9606 GN=CCT3 PE=1 SV=4	1	3	3	3	2	3	2	3	3	2	2	3	2	3	3	2	2	3	2	3	3	2	6.1	6.1	6.1	60.533	545	545	3.8	2	4	3	7	6	3	0	8.2602	By MS/MS	By MS/MS	By MS/MS
P50991	P50991	P50991	2	2	2	T-complex protein 1 subunit delta	CCT4	Homo sapiens	sp|P50991|TCPD_HUMAN T-complex protein 1 subunit delta OS=Homo sapiens OX=9606 GN=CCT4 PE=1 SV=4	1	2	2	2	1	2	1	2	2	1	1	2	1	2	2	1	1	2	1	2	2	1	5.4	5.4	5.4	57.924	539	539	3.64	1	2	2	3	1	2	0	4.2974	By matching	By MS/MS	By matching
P40227	P40227	P40227	1	1	1	T-complex protein 1 subunit zeta	CCT6A	Homo sapiens	sp|P40227|TCPZ_HUMAN T-complex protein 1 subunit zeta OS=Homo sapiens OX=9606 GN=CCT6A PE=1 SV=3	1	1	1	1	0	0	0	0	1	0	0	0	0	0	1	0	0	0	0	0	1	0	3.2	3.2	3.2	58.024	531	531	4				2			0.0055556	1.6762
Q99832	Q99832	Q99832	1	1	1	T-complex protein 1 subunit eta	CCT7	Homo sapiens	sp|Q99832|TCPH_HUMAN T-complex protein 1 subunit eta OS=Homo sapiens OX=9606 GN=CCT7 PE=1 SV=2	1	1	1	1	0	1	0	1	0	0	0	1	0	1	0	0	0	1	0	1	0	0	2.6	2.6	2.6	59.366	543	543	2.5		1	1				0	2.4048		By MS/MS
P50990	P50990	P50990	4	4	4	T-complex protein 1 subunit theta	CCT8	Homo sapiens	sp|P50990|TCPQ_HUMAN T-complex protein 1 subunit theta OS=Homo sapiens OX=9606 GN=CCT8 PE=1 SV=4	1	4	4	4	2	4	4	3	4	4	2	4	4	3	4	4	2	4	4	3	4	4	7.8	7.8	7.8	59.62	548	548	3.61	3	4	4	4	4	4	0	6.6816	By MS/MS	By MS/MS	By matching
Q007T2;P60953	Q007T2;P60953	Q007T2	2;2	2;2	2;2	Cell division control protein 42 homolog	CDC42	Sus scrofa	sp|Q007T2|CDC42_PIG Cell division control protein 42 homolog OS=Sus scrofa OX=9823 GN=CDC42 PE=2 SV=2;sp|P60953|CDC42_HUMAN Cell division control protein 42 homolog OS=Homo sapiens OX=9606 GN=CDC42 PE=1 SV=2	2	2	2	2	2	1	2	0	1	0	2	1	2	0	1	0	2	1	2	0	1	0	15.7	15.7	15.7	21.258	191	191;191	2.86	3		1	1	2		0	5.2666	By MS/MS	By MS/MS	By MS/MS
P10668;P23528;Q5G6V9;Q9Y281	P10668;P23528	P10668	11;10;2;2	11;10;2;2	10;9;1;1	Cofilin-1	CFL1	Sus scrofa	sp|P10668|COF1_PIG Cofilin-1 OS=Sus scrofa OX=9823 GN=CFL1 PE=1 SV=3;sp|P23528|COF1_HUMAN Cofilin-1 OS=Homo sapiens OX=9606 GN=CFL1 PE=1 SV=3	4	11	11	10	6	11	9	8	9	10	6	11	9	8	9	10	6	10	9	8	9	10	68.7	68.7	64.5	18.518	166	166;166;166;166	3.83	20	19	33	28	31	36	0	198.13	By MS/MS	By MS/MS	By MS/MS
Q9NZ45	Q9NZ45	Q9NZ45	1	1	1	CDGSH iron-sulfur domain-containing protein 1	CISD1	Homo sapiens	sp|Q9NZ45|CISD1_HUMAN CDGSH iron-sulfur domain-containing protein 1 OS=Homo sapiens OX=9606 GN=CISD1 PE=1 SV=1	1	1	1	1	1	1	1	0	1	1	1	1	1	0	1	1	1	1	1	0	1	1	13.9	13.9	13.9	12.199	108	108	3.71	2		6	3	5	1	0	14.563	By MS/MS	By MS/MS	By MS/MS
Q29594;P12277;Q5XLD3;P06732	Q29594;P12277	Q29594	22;12;1;1	22;12;1;1	21;11;1;1	Creatine kinase B-type	CKB	Sus scrofa	sp|Q29594|KCRB_PIG Creatine kinase B-type OS=Sus scrofa OX=9823 GN=CKB PE=2 SV=2;sp|P12277|KCRB_HUMAN Creatine kinase B-type OS=Homo sapiens OX=9606 GN=CKB PE=1 SV=1	4	22	22	21	22	20	20	22	21	21	22	20	20	22	21	21	21	19	19	21	20	20	74.3	74.3	72.7	42.657	381	381;381;381;381	4.03	149	159	296	200	366	369	0	323.31	By MS/MS	By MS/MS	By MS/MS
Q29577	Q29577	Q29577	16	15	4	Creatine kinase U-type, mitochondrial	CKMT1	Sus scrofa	sp|Q29577|KCRU_PIG Creatine kinase U-type, mitochondrial OS=Sus scrofa OX=9823 GN=CKMT1 PE=2 SV=2	1	16	15	4	11	15	14	13	13	12	10	14	13	12	12	11	2	4	4	3	4	4	46.6	45.2	15.1	46.949	416	416	3.74	58	59	118	65	88	97	0	269.65	By MS/MS	By MS/MS	By MS/MS
P12532;P17540;P19784;Q8NEV1;P68400	P12532	P12532	13;4;1;1;1	1;0;0;0;0	1;0;0;0;0	Creatine kinase U-type, mitochondrial	CKMT1A	Homo sapiens	sp|P12532|KCRU_HUMAN Creatine kinase U-type, mitochondrial OS=Homo sapiens OX=9606 GN=CKMT1A PE=1 SV=1	5	13	1	1	10	12	11	11	10	9	1	1	1	1	1	1	1	1	1	1	1	1	34.3	2.9	2.9	47.036	417	417;419;350;391;391	4.18	5	4	17	4	11	20	0	2.4252	By MS/MS	By MS/MS	By MS/MS
Q7Z460	Q7Z460	Q7Z460	2	2	2	CLIP-associating protein 1	CLASP1	Homo sapiens	sp|Q7Z460|CLAP1_HUMAN CLIP-associating protein 1 OS=Homo sapiens OX=9606 GN=CLASP1 PE=1 SV=1	1	2	2	2	1	2	1	1	1	0	1	2	1	1	1	0	1	2	1	1	1	0	1.4	1.4	1.4	169.45	1538	1538	3.22	1	1	4	1	2		0.0057971	1.8332	By matching	By MS/MS	By MS/MS
Q00610;P53675	Q00610	Q00610	36;10	36;10	36;10	Clathrin heavy chain 1	CLTC	Homo sapiens	sp|Q00610|CLH1_HUMAN Clathrin heavy chain 1 OS=Homo sapiens OX=9606 GN=CLTC PE=1 SV=5	2	36	36	36	21	19	31	34	25	26	21	19	31	34	25	26	21	19	31	34	25	26	27.7	27.7	27.7	191.61	1675	1675;1640	3.84	71	74	80	63	140	107	0	296.48	By MS/MS	By MS/MS	By MS/MS
Q95283	Q95283	Q95283	3	3	3	Cytochrome c oxidase subunit 4 isoform 1, mitochondrial (Fragment)	COX4I1	Sus scrofa	sp|Q95283|COX41_PIG Cytochrome c oxidase subunit 4 isoform 1, mitochondrial (Fragment) OS=Sus scrofa OX=9823 GN=COX4I1 PE=2 SV=1	1	3	3	3	3	3	3	2	3	3	3	3	3	2	3	3	3	3	3	2	3	3	34	34	34	10.825	97	97	3.91	4	4	10	7	10	8	0	14.635	By MS/MS	By MS/MS	By MS/MS
Q5S3G4	Q5S3G4	Q5S3G4	3	3	3	Cytochrome c oxidase subunit 5B, mitochondrial	COX5B	Sus scrofa	sp|Q5S3G4|COX5B_PIG Cytochrome c oxidase subunit 5B, mitochondrial OS=Sus scrofa OX=9823 GN=COX5B PE=2 SV=1	1	3	3	3	0	1	3	0	1	3	0	1	3	0	1	3	0	1	3	0	1	3	18.6	18.6	18.6	13.783	129	129	5			1	2	4	4	0	3.1038		By matching	By MS/MS
A1XQT2;P09669	A1XQT2	A1XQT2	4;1	4;1	4;1	Cytochrome c oxidase subunit 6C	COX6C	Sus scrofa	sp|A1XQT2|COX6C_PIG Cytochrome c oxidase subunit 6C OS=Sus scrofa OX=9823 GN=COX6C PE=3 SV=1	2	4	4	4	1	3	3	3	4	3	1	3	3	3	4	3	1	3	3	3	4	3	34.2	34.2	34.2	8.8001	76	76;75	4.12	1	3	6	4	6	6	0	6.6864	By matching	By MS/MS	By MS/MS
P29762	P29762	P29762	8	8	8	Cellular retinoic acid-binding protein 1	CRABP1	Homo sapiens	sp|P29762|RABP1_HUMAN Cellular retinoic acid-binding protein 1 OS=Homo sapiens OX=9606 GN=CRABP1 PE=1 SV=2	1	8	8	8	5	7	8	5	8	8	5	7	8	5	8	8	5	7	8	5	8	8	58.4	58.4	58.4	15.565	137	137	3.88	10	9	23	20	21	19	0	41.531	By MS/MS	By MS/MS	By MS/MS
P02475	P02475	P02475	1	1	1	Alpha-crystallin A chain	CRYAA	Sus scrofa	sp|P02475|CRYAA_PIG Alpha-crystallin A chain OS=Sus scrofa OX=9823 GN=CRYAA PE=1 SV=1	1	1	1	1	1	0	0	0	0	0	1	0	0	0	0	0	1	0	0	0	0	0	6.4	6.4	6.4	19.746	173	173	1	5						0	7.9536	By MS/MS
Q7M2W6;P02511	Q7M2W6;P02511	Q7M2W6	7;6	7;6	7;6	Alpha-crystallin B chain	CRYAB	Sus scrofa	sp|Q7M2W6|CRYAB_PIG Alpha-crystallin B chain OS=Sus scrofa OX=9823 GN=CRYAB PE=2 SV=1;sp|P02511|CRYAB_HUMAN Alpha-crystallin B chain OS=Homo sapiens OX=9606 GN=CRYAB PE=1 SV=2	2	7	7	7	6	7	6	6	7	5	6	7	6	6	7	5	6	7	6	6	7	5	50.3	50.3	50.3	20.129	175	175;175	3.89	11	11	31	24	20	26	0	20.863	By MS/MS	By MS/MS	By MS/MS
P00889;O75390	P00889;O75390	P00889	10;7	10;7	10;7	Citrate synthase, mitochondrial	CS	Sus scrofa	sp|P00889|CISY_PIG Citrate synthase, mitochondrial OS=Sus scrofa OX=9823 GN=CS PE=1 SV=2;sp|O75390|CISY_HUMAN Citrate synthase, mitochondrial OS=Homo sapiens OX=9606 GN=CS PE=1 SV=2	2	10	10	10	9	7	7	6	6	5	9	7	7	6	6	5	9	7	7	6	6	5	23.3	23.3	23.3	51.629	464	464;466	3.82	23	21	27	20	47	30	0	48.215	By MS/MS	By MS/MS	By MS/MS
O15320;Q96PC5	O15320;Q96PC5	O15320	1;1	1;1	1;1	Endoplasmic reticulum export factor CTAGE5	CTAGE5	Homo sapiens	sp|O15320|CTGE5_HUMAN Endoplasmic reticulum export factor CTAGE5 OS=Homo sapiens OX=9606 GN=CTAGE5 PE=1 SV=4;sp|Q96PC5|MIA2_HUMAN Melanoma inhibitory activity protein 2 OS=Homo sapiens OX=9606 GN=MIA2 PE=1 SV=4	2	1	1	1	0	1	1	0	1	0	0	1	1	0	1	0	0	1	1	0	1	0	1.5	1.5	1.5	90.995	804	804;1412	4.25			1	1	2		0.0031949	2.3001		By MS/MS	By matching
P00795	P00795	P00795	3	3	3	Cathepsin D	CTSD	Sus scrofa	sp|P00795|CATD_PIG Cathepsin D OS=Sus scrofa OX=9823 GN=CTSD PE=1 SV=2	1	3	3	3	2	0	2	2	0	3	2	0	2	2	0	3	2	0	2	2	0	3	14.2	14.2	14.2	37.294	345	345	3.78	2	2			2	3	0	11.589	By MS/MS		By MS/MS
P09623;P09622	P09623;P09622	P09623	4;2	4;2	4;2	Dihydrolipoyl dehydrogenase, mitochondrial	DLD	Sus scrofa	sp|P09623|DLDH_PIG Dihydrolipoyl dehydrogenase, mitochondrial OS=Sus scrofa OX=9823 GN=DLD PE=1 SV=1;sp|P09622|DLDH_HUMAN Dihydrolipoyl dehydrogenase, mitochondrial OS=Homo sapiens OX=9606 GN=DLD PE=1 SV=2	2	4	4	4	3	1	1	3	1	1	3	1	1	3	1	1	3	1	1	3	1	1	12.2	12.2	12.2	54.185	509	509;509	2.4	6	4	1	2	1	1	0	6.6048	By MS/MS	By MS/MS	By matching
Q9NYC9;Q9NXS2	Q9NYC9;Q9NXS2	Q9NYC9	2;1	2;1	2;1	Dynein heavy chain 9, axonemal	DNAH9	Homo sapiens	sp|Q9NYC9|DYH9_HUMAN Dynein heavy chain 9, axonemal OS=Homo sapiens OX=9606 GN=DNAH9 PE=1 SV=3;sp|Q9NXS2|QPCTL_HUMAN Glutaminyl-peptide cyclotransferase-like protein OS=Homo sapiens OX=9606 GN=QPCTL PE=1 SV=2	2	2	2	2	2	2	1	1	0	1	2	2	1	1	0	1	2	2	1	1	0	1	0.3	0.3	0.3	511.87	4486	4486;382	3.67	2	1	2		1	3	0	2.4972	By MS/MS	By MS/MS	By MS/MS
Q16555;Q14195;Q14194	Q16555	Q16555	17;2;2	17;2;2	17;2;2	Dihydropyrimidinase-related protein 2	DPYSL2	Homo sapiens	sp|Q16555|DPYL2_HUMAN Dihydropyrimidinase-related protein 2 OS=Homo sapiens OX=9606 GN=DPYSL2 PE=1 SV=1	3	17	17	17	13	16	17	15	17	16	13	16	17	15	17	16	13	16	17	15	17	16	46.5	46.5	46.5	62.293	572	572;570;572	3.82	93	89	118	110	163	143	0	225.39	By MS/MS	By MS/MS	By MS/MS
P60982;P60981	P60982;P60981	P60982	2;2	1;1	1;1	Destrin	DSTN	Sus scrofa	sp|P60982|DEST_PIG Destrin OS=Sus scrofa OX=9823 GN=DSTN PE=1 SV=3;sp|P60981|DEST_HUMAN Destrin OS=Homo sapiens OX=9606 GN=DSTN PE=1 SV=3	2	2	1	1	1	2	1	1	1	1	1	1	1	1	1	1	1	1	1	1	1	1	10.9	6.7	6.7	18.506	165	165;165	3.77	1	1	3	4	3	1	0	2.6184	By MS/MS	By MS/MS	By MS/MS
Q5VTE0;P68104;Q05639	Q5VTE0;P68104;Q05639	Q5VTE0	7;7;6	7;7;6	7;7;6	Putative elongation factor 1-alpha-like 3	EEF1A1P5	Homo sapiens	sp|Q5VTE0|EF1A3_HUMAN Putative elongation factor 1-alpha-like 3 OS=Homo sapiens OX=9606 GN=EEF1A1P5 PE=5 SV=1;sp|P68104|EF1A1_HUMAN Elongation factor 1-alpha 1 OS=Homo sapiens OX=9606 GN=EEF1A1 PE=1 SV=1;sp|Q05639|EF1A2_HUMAN Elongation factor 1-alpha 2 OS	3	7	7	7	6	6	6	6	5	5	6	6	6	6	5	5	6	6	6	6	5	5	16.7	16.7	16.7	50.184	462	462;462;463	3.67	43	53	80	44	70	64	0	18.831	By MS/MS	By MS/MS	By MS/MS
Q8WVE0	Q8WVE0	Q8WVE0	1	1	1	EEF1A lysine methyltransferase 1	EEF1AKMT1	Homo sapiens	sp|Q8WVE0|EFMT1_HUMAN EEF1A lysine methyltransferase 1 OS=Homo sapiens OX=9606 GN=EEF1AKMT1 PE=1 SV=1	1	1	1	1	0	0	0	0	1	0	0	0	0	0	1	0	0	0	0	0	1	0	5.6	5.6	5.6	24.505	214	214	4				1			0.0032051	2.3086
P29412;P24534	P29412;P24534	P29412	1;1	1;1	1;1	Elongation factor 1-beta	EEF1B	Sus scrofa	sp|P29412|EF1B_PIG Elongation factor 1-beta OS=Sus scrofa OX=9823 GN=EEF1B PE=1 SV=1;sp|P24534|EF1B_HUMAN Elongation factor 1-beta OS=Homo sapiens OX=9606 GN=EEF1B2 PE=1 SV=3	2	1	1	1	1	1	1	1	1	1	1	1	1	1	1	1	1	1	1	1	1	1	6.7	6.7	6.7	19.966	224	224;225	3.38	1	1	3	1	1	1	0	21.273	By MS/MS	By MS/MS	By MS/MS
P13639	P13639	P13639	4	4	4	Elongation factor 2	EEF2	Homo sapiens	sp|P13639|EF2_HUMAN Elongation factor 2 OS=Homo sapiens OX=9606 GN=EEF2 PE=1 SV=4	1	4	4	4	0	2	3	0	4	2	0	2	3	0	4	2	0	2	3	0	4	2	6.8	6.8	6.8	95.337	858	858	4.46			2	5	4	2	0	6.2228		By MS/MS	By matching
Q13144	Q13144	Q13144	1	1	1	Translation initiation factor eIF-2B subunit epsilon	EIF2B5	Homo sapiens	sp|Q13144|EI2BE_HUMAN Translation initiation factor eIF-2B subunit epsilon OS=Homo sapiens OX=9606 GN=EIF2B5 PE=1 SV=3	1	1	1	1	1	1	1	1	1	1	1	1	1	1	1	1	1	1	1	1	1	1	2.9	2.9	2.9	80.379	721	721	3.7	6	6	7	7	10	7	0.0055402	1.674	By MS/MS	By MS/MS	By MS/MS
P60842;Q14240	P60842;Q14240	P60842	1;1	1;1	1;1	Eukaryotic initiation factor 4A-I	EIF4A1	Homo sapiens	sp|P60842|IF4A1_HUMAN Eukaryotic initiation factor 4A-I OS=Homo sapiens OX=9606 GN=EIF4A1 PE=1 SV=1;sp|Q14240|IF4A2_HUMAN Eukaryotic initiation factor 4A-II OS=Homo sapiens OX=9606 GN=EIF4A2 PE=1 SV=2	2	1	1	1	1	1	1	1	1	1	1	1	1	1	1	1	1	1	1	1	1	1	2.5	2.5	2.5	46.153	406	406;407	3.46	2	2	2	4	1	2	0	3.5928	By MS/MS	By MS/MS	By MS/MS
Q6IS14;P63241;Q9GZV4	Q6IS14;P63241;Q9GZV4	Q6IS14	2;2;1	2;2;1	2;2;1	Eukaryotic translation initiation factor 5A-1-like	EIF5AL1	Homo sapiens	sp|Q6IS14|IF5AL_HUMAN Eukaryotic translation initiation factor 5A-1-like OS=Homo sapiens OX=9606 GN=EIF5AL1 PE=2 SV=2;sp|P63241|IF5A1_HUMAN Eukaryotic translation initiation factor 5A-1 OS=Homo sapiens OX=9606 GN=EIF5A PE=1 SV=2;sp|Q9GZV4|IF5A2_HUMAN Eukar	3	2	2	2	2	2	2	2	2	2	2	2	2	2	2	2	2	2	2	2	2	2	13	13	13	16.773	154	154;154;153	3.7	2	3	5	3	3	4	0	3.5339	By matching	By matching	By MS/MS
P06733	P06733	P06733	16	16	11	Alpha-enolase	ENO1	Homo sapiens	sp|P06733|ENOA_HUMAN Alpha-enolase OS=Homo sapiens OX=9606 GN=ENO1 PE=1 SV=2	1	16	16	11	15	16	16	15	16	16	15	16	16	15	16	16	10	11	11	10	11	11	40.3	40.3	24.7	47.168	434	434	3.79	200	152	428	189	318	338	0	323.31	By MS/MS	By MS/MS	By MS/MS
P09104	P09104	P09104	16	12	11	Gamma-enolase	ENO2	Homo sapiens	sp|P09104|ENOG_HUMAN Gamma-enolase OS=Homo sapiens OX=9606 GN=ENO2 PE=1 SV=3	1	16	12	11	15	10	12	14	13	12	11	6	8	10	9	8	10	5	7	9	8	7	62.4	48.4	46.5	47.268	434	434	3.67	31	30	51	21	39	46	0	132.98	By MS/MS	By MS/MS	By MS/MS
Q1KYT0;P13929	Q1KYT0;P13929	Q1KYT0	9;8	3;3	3;3	Beta-enolase	ENO3	Sus scrofa	sp|Q1KYT0|ENOB_PIG Beta-enolase OS=Sus scrofa OX=9823 GN=ENO3 PE=2 SV=1;sp|P13929|ENOB_HUMAN Beta-enolase OS=Homo sapiens OX=9606 GN=ENO3 PE=1 SV=5	2	9	3	3	9	9	9	9	9	9	3	3	3	3	3	3	3	3	3	3	3	3	27	9.4	9.4	47.13	434	434;434	3.55	57	38	84	67	70	48	0	82.773	By MS/MS	By MS/MS	By MS/MS
P30040	P30040	P30040	2	2	2	Endoplasmic reticulum resident protein 29	ERP29	Homo sapiens	sp|P30040|ERP29_HUMAN Endoplasmic reticulum resident protein 29 OS=Homo sapiens OX=9606 GN=ERP29 PE=1 SV=4	1	2	2	2	2	2	2	2	2	2	2	2	2	2	2	2	2	2	2	2	2	2	7.7	7.7	7.7	28.993	261	261	3.67	2	2	2	4	3	2	0	8.9069	By MS/MS	By MS/MS	By MS/MS
O15540	O15540	O15540	3	3	3	Fatty acid-binding protein, brain	FABP7	Homo sapiens	sp|O15540|FABP7_HUMAN Fatty acid-binding protein, brain OS=Homo sapiens OX=9606 GN=FABP7 PE=1 SV=3	1	3	3	3	1	1	3	1	2	1	1	1	3	1	2	1	1	1	3	1	2	1	24.2	24.2	24.2	14.889	132	132	3.92	1	1	2	3	4	1	0	5.6533	By MS/MS	By MS/MS	By MS/MS
Q9NSD9	Q9NSD9	Q9NSD9	2	2	2	Phenylalanine--tRNA ligase beta subunit	FARSB	Homo sapiens	sp|Q9NSD9|SYFB_HUMAN Phenylalanine--tRNA ligase beta subunit OS=Homo sapiens OX=9606 GN=FARSB PE=1 SV=3	1	2	2	2	0	1	0	0	2	0	0	1	0	0	2	0	0	1	0	0	2	0	3.7	3.7	3.7	66.115	589	589	3.67			1	2			0	2.5528		By MS/MS
Q9Y6R7	Q9Y6R7	Q9Y6R7	1	1	1	IgGFc-binding protein	FCGBP	Homo sapiens	sp|Q9Y6R7|FCGBP_HUMAN IgGFc-binding protein OS=Homo sapiens OX=9606 GN=FCGBP PE=1 SV=3	1	1	1	1	1	0	0	1	0	0	1	0	0	1	0	0	1	0	0	1	0	0	0.2	0.2	0.2	572.01	5405	5405	1.5	1	1					0.0030864	2.165	By MS/MS
Q9Y3D6	Q9Y3D6	Q9Y3D6	1	1	1	Mitochondrial fission 1 protein	FIS1	Homo sapiens	sp|Q9Y3D6|FIS1_HUMAN Mitochondrial fission 1 protein OS=Homo sapiens OX=9606 GN=FIS1 PE=1 SV=2	1	1	1	1	0	1	1	1	1	1	0	1	1	1	1	1	0	1	1	1	1	1	8.6	8.6	8.6	16.937	152	152	3.86		1	2	2	1	1	0	4.6524		By matching	By MS/MS
P0C091	P0C091	P0C091	1	1	1	FRAS1-related extracellular matrix protein 3	FREM3	Homo sapiens	sp|P0C091|FREM3_HUMAN FRAS1-related extracellular matrix protein 3 OS=Homo sapiens OX=9606 GN=FREM3 PE=3 SV=2	1	1	1	1	1	1	1	1	1	1	1	1	1	1	1	1	1	1	1	1	1	1	0.8	0.8	0.8	238.18	2139	2139	3.08	12	4	5	8	7	3	0.005698	1.7744	By MS/MS	By MS/MS	By MS/MS
Q16658	Q16658	Q16658	2	2	2	Fascin	FSCN1	Homo sapiens	sp|Q16658|FSCN1_HUMAN Fascin OS=Homo sapiens OX=9606 GN=FSCN1 PE=1 SV=3	1	2	2	2	0	1	2	2	1	1	0	1	2	2	1	1	0	1	2	2	1	1	4.1	4.1	4.1	54.529	493	493	3.86		2	1	1	2	1	0.0030303	2.0992		By matching	By MS/MS
P79403;Q14697	P79403;Q14697	P79403	2;1	2;1	2;1	Neutral alpha-glucosidase AB	GANAB	Sus scrofa	sp|P79403|GANAB_PIG Neutral alpha-glucosidase AB OS=Sus scrofa OX=9823 GN=GANAB PE=1 SV=1;sp|Q14697|GANAB_HUMAN Neutral alpha-glucosidase AB OS=Homo sapiens OX=9606 GN=GANAB PE=1 SV=3	2	2	2	2	0	1	2	0	1	2	0	1	2	0	1	2	0	1	2	0	1	2	1.9	1.9	1.9	106.66	944	944;944	4.57			2	1	2	2	0.0030395	2.1421		By MS/MS	By MS/MS
P00355;O14556	P00355	P00355	22;1	22;1	12;0	Glyceraldehyde-3-phosphate dehydrogenase	GAPDH	Sus scrofa	sp|P00355|G3P_PIG Glyceraldehyde-3-phosphate dehydrogenase OS=Sus scrofa OX=9823 GN=GAPDH PE=1 SV=4	2	22	22	12	16	19	19	17	19	19	16	19	19	17	19	19	11	10	11	11	11	11	80.8	80.8	55	35.836	333	333;408	3.76	195	231	369	232	381	310	0	323.31	By MS/MS	By MS/MS	By MS/MS
P31150	P31150	P31150	9	9	6	Rab GDP dissociation inhibitor alpha	GDI1	Homo sapiens	sp|P31150|GDIA_HUMAN Rab GDP dissociation inhibitor alpha OS=Homo sapiens OX=9606 GN=GDI1 PE=1 SV=2	1	9	9	6	4	6	8	5	6	5	4	6	8	5	6	5	2	3	6	2	4	3	26.2	26.2	17.9	50.582	447	447	3.63	10	9	12	8	16	10	0	68.671	By MS/MS	By MS/MS	By MS/MS
Q6Q7J2;P50395	Q6Q7J2;P50395	Q6Q7J2	4;4	1;1	1;1	Rab GDP dissociation inhibitor beta	GDI2	Sus scrofa	sp|Q6Q7J2|GDIB_PIG Rab GDP dissociation inhibitor beta OS=Sus scrofa OX=9823 GN=GDI2 PE=2 SV=1;sp|P50395|GDIB_HUMAN Rab GDP dissociation inhibitor beta OS=Homo sapiens OX=9606 GN=GDI2 PE=1 SV=2	2	4	1	1	3	3	3	4	2	2	1	0	1	1	0	0	1	0	1	1	0	0	10.8	2.5	2.5	50.267	445	445;445	2.67	1	1			1		0	2.723	By MS/MS	By matching	By MS/MS
P14136	P14136	P14136	8	7	7	Glial fibrillary acidic protein	GFAP	Homo sapiens	sp|P14136|GFAP_HUMAN Glial fibrillary acidic protein OS=Homo sapiens OX=9606 GN=GFAP PE=1 SV=1	1	8	7	7	7	8	8	7	8	7	6	7	7	6	7	6	6	7	7	6	7	6	18.5	16.9	16.9	49.88	432	432	4.08	14	20	32	27	53	38	0	33.434	By matching	By MS/MS	By MS/MS
Q04760	Q04760	Q04760	5	5	5	Lactoylglutathione lyase	GLO1	Homo sapiens	sp|Q04760|LGUL_HUMAN Lactoylglutathione lyase OS=Homo sapiens OX=9606 GN=GLO1 PE=1 SV=4	1	5	5	5	3	4	3	2	4	4	3	4	3	2	4	4	3	4	3	2	4	4	16.8	16.8	16.8	20.777	184	184	3.71	5	4	6	7	7	6	0	13.286	By MS/MS	By MS/MS	By MS/MS
P00367;P49448	P00367;P49448	P00367	21;15	21;15	21;15	Glutamate dehydrogenase 1, mitochondrial	GLUD1	Homo sapiens	sp|P00367|DHE3_HUMAN Glutamate dehydrogenase 1, mitochondrial OS=Homo sapiens OX=9606 GN=GLUD1 PE=1 SV=2;sp|P49448|DHE4_HUMAN Glutamate dehydrogenase 2, mitochondrial OS=Homo sapiens OX=9606 GN=GLUD2 PE=1 SV=2	2	21	21	21	15	20	20	19	14	19	15	20	20	19	14	19	15	20	20	19	14	19	43	43	43	61.397	558	558;558	3.97	33	38	55	42	68	77	0	110.39	By MS/MS	By MS/MS	By MS/MS
P42174	P42174	P42174	1	1	1	Glutamate dehydrogenase 1, mitochondrial (Fragments)	GLUD1	Sus scrofa	sp|P42174|DHE3_PIG Glutamate dehydrogenase 1, mitochondrial (Fragments) OS=Sus scrofa OX=9823 GN=GLUD1 PE=1 SV=1	1	1	1	1	0	1	1	1	1	1	0	1	1	1	1	1	0	1	1	1	1	1	45.5	45.5	45.5	3.5128	33	33	3.5		2	3	1	1	1	0.0058309	1.8421		By MS/MS	By MS/MS
P46410	P46410	P46410	19	19	6	Glutamine synthetase	GLUL	Sus scrofa	sp|P46410|GLNA_PIG Glutamine synthetase OS=Sus scrofa OX=9823 GN=GLUL PE=2 SV=3	1	19	19	6	13	16	19	14	15	18	13	16	19	14	15	18	4	5	6	4	5	5	44.5	44.5	13.7	42.03	373	373	4.08	113	130	198	128	257	313	0	323.31	By MS/MS	By MS/MS	By MS/MS
P09471	P09471	P09471	7	6	5	Guanine nucleotide-binding protein G(o) subunit alpha	GNAO1	Homo sapiens	sp|P09471|GNAO_HUMAN Guanine nucleotide-binding protein G(o) subunit alpha OS=Homo sapiens OX=9606 GN=GNAO1 PE=1 SV=4	1	7	6	5	6	6	6	6	6	6	5	5	5	5	5	5	4	4	4	4	4	4	24.6	21.5	18.1	40.05	354	354	3.72	19	21	19	23	30	25	0	63.18	By MS/MS	By MS/MS	By MS/MS
P11488;A8MTJ3;P19087	P11488	P11488	10;4;3	10;4;3	8;2;1	Guanine nucleotide-binding protein G(t) subunit alpha-1	GNAT1	Homo sapiens	sp|P11488|GNAT1_HUMAN Guanine nucleotide-binding protein G(t) subunit alpha-1 OS=Homo sapiens OX=9606 GN=GNAT1 PE=1 SV=5	3	10	10	8	7	8	8	8	8	6	7	8	8	8	8	6	6	7	7	6	7	5	35.1	35.1	29.7	40.04	350	350;354;354	3.64	21	20	30	28	37	20	0	146.16	By MS/MS	By MS/MS	By MS/MS
P62873;P16520	P62873	P62873	13;3	13;3	7;1	Guanine nucleotide-binding protein G(I)/G(S)/G(T) subunit beta-1	GNB1	Homo sapiens	sp|P62873|GBB1_HUMAN Guanine nucleotide-binding protein G(I)/G(S)/G(T) subunit beta-1 OS=Homo sapiens OX=9606 GN=GNB1 PE=1 SV=3	2	13	13	7	10	11	11	10	11	13	10	11	11	10	11	13	5	6	6	5	6	7	43.5	43.5	22.4	37.377	340	340;340	4.02	48	48	164	90	138	140	0	209.17	By MS/MS	By MS/MS	By MS/MS
P00503;P17174	P00503	P00503	14;5	14;5	14;5	Aspartate aminotransferase, cytoplasmic	GOT1	Sus scrofa	sp|P00503|AATC_PIG Aspartate aminotransferase, cytoplasmic OS=Sus scrofa OX=9823 GN=GOT1 PE=1 SV=3	2	14	14	14	10	11	14	11	10	11	10	11	14	11	10	11	10	11	14	11	10	11	46	46	46	46.474	413	413;413	3.77	18	18	37	17	29	32	0	138.85	By MS/MS	By MS/MS	By MS/MS
P00506;P00505	P00506	P00506	29;14	29;14	29;14	Aspartate aminotransferase, mitochondrial	GOT2	Sus scrofa	sp|P00506|AATM_PIG Aspartate aminotransferase, mitochondrial OS=Sus scrofa OX=9823 GN=GOT2 PE=1 SV=2	2	29	29	29	20	26	28	23	27	29	20	26	28	23	27	29	20	26	28	23	27	29	71.4	71.4	71.4	47.436	430	430;430	4.01	217	255	512	330	461	616	0	323.31	By MS/MS	By MS/MS	By MS/MS
P08059;CON__Q3ZBD7;P06744	P08059	P08059	21;9;7	21;9;7	21;9;7	Glucose-6-phosphate isomerase	GPI	Sus scrofa	sp|P08059|G6PI_PIG Glucose-6-phosphate isomerase OS=Sus scrofa OX=9823 GN=GPI PE=1 SV=3	3	21	21	21	18	21	19	20	19	20	18	21	19	20	19	20	18	21	19	20	19	20	41.2	41.2	41.2	63.125	558	558;557;558	3.65	148	97	194	84	156	185	0	323.31	By MS/MS	By MS/MS	By MS/MS
P36968;P36969	P36968;P36969	P36968	3;2	3;2	3;2	Phospholipid hydroperoxide glutathione peroxidase	GPX4	Sus scrofa	sp|P36968|GPX4_PIG Phospholipid hydroperoxide glutathione peroxidase OS=Sus scrofa OX=9823 GN=GPX4 PE=1 SV=3;sp|P36969|GPX4_HUMAN Phospholipid hydroperoxide glutathione peroxidase OS=Homo sapiens OX=9606 GN=GPX4 PE=1 SV=3	2	3	3	3	1	2	3	1	2	3	1	2	3	1	2	3	1	2	3	1	2	3	18.8	18.8	18.8	22.337	197	197;197	4.33	1	2	3	2	4	6	0	4.9205	By matching	By MS/MS	By MS/MS
P46439;P28161;Q03013;P09488;P21266	P46439;P28161;Q03013;P09488;P21266	P46439	2;1;1;1;1	2;1;1;1;1	2;1;1;1;1	Glutathione S-transferase Mu 5	GSTM5	Homo sapiens	sp|P46439|GSTM5_HUMAN Glutathione S-transferase Mu 5 OS=Homo sapiens OX=9606 GN=GSTM5 PE=1 SV=3;sp|P28161|GSTM2_HUMAN Glutathione S-transferase Mu 2 OS=Homo sapiens OX=9606 GN=GSTM2 PE=1 SV=2;sp|Q03013|GSTM4_HUMAN Glutathione S-transferase Mu 4 OS=Homo sap	5	2	2	2	2	1	1	1	2	1	2	1	1	1	2	1	2	1	1	1	2	1	11.9	11.9	11.9	25.674	218	218;218;218;218;225	3.92	2	1	1	3	2	3	0	3.6051	By MS/MS	By matching	By matching
P80031	P80031	P80031	8	8	8	Glutathione S-transferase P	GSTP1	Sus scrofa	sp|P80031|GSTP1_PIG Glutathione S-transferase P OS=Sus scrofa OX=9823 GN=GSTP1 PE=1 SV=2	1	8	8	8	8	8	7	7	8	7	8	8	7	7	8	7	8	8	7	7	8	7	55.1	55.1	55.1	23.497	207	207	4	27	34	33	52	69	56	0	323.31	By MS/MS	By MS/MS	By MS/MS
P31006;Q16774	P31006	P31006	7;2	7;2	7;2	Guanylate kinase	GUK1	Sus scrofa	sp|P31006|KGUA_PIG Guanylate kinase OS=Sus scrofa OX=9823 GN=GUK1 PE=1 SV=2	2	7	7	7	5	6	7	5	6	6	5	6	7	5	6	6	5	6	7	5	6	6	48.5	48.5	48.5	21.921	198	198;197	3.85	6	8	14	13	14	12	0	65.782	By MS/MS	By MS/MS	By MS/MS
Q71LE2;Q71DI3;Q16695;P84243;P68431;Q6NXT2	Q71LE2;Q71DI3;Q16695;P84243;P68431;Q6NXT2	Q71LE2	3;3;3;3;3;2	3;3;3;3;3;2	3;3;3;3;3;2	Histone H3.3	H3F3A	Sus scrofa	sp|Q71LE2|H33_PIG Histone H3.3 OS=Sus scrofa OX=9823 GN=H3F3A PE=2 SV=3;sp|Q71DI3|H32_HUMAN Histone H3.2 OS=Homo sapiens OX=9606 GN=HIST2H3A PE=1 SV=3;sp|Q16695|H31T_HUMAN Histone H3.1t OS=Homo sapiens OX=9606 GN=HIST3H3 PE=1 SV=3;sp|P84243|H33_HUMAN Histo	6	3	3	3	1	3	3	1	3	3	1	3	3	1	3	3	1	3	3	1	3	3	16.9	16.9	16.9	15.328	136	136;136;136;136;136;135	3.55	11	10	58	9	12	22	0	4.0273	By MS/MS	By MS/MS	By MS/MS
P01965;CON__P01966	P01965	P01965	8;2	8;2	7;1	Hemoglobin subunit alpha	HBA	Sus scrofa	sp|P01965|HBA_PIG Hemoglobin subunit alpha OS=Sus scrofa OX=9823 GN=HBA PE=1 SV=1	2	8	8	7	7	7	7	5	5	7	7	7	7	5	5	7	7	6	6	5	5	6	83.7	83.7	77.3	15.039	141	141;142	3.85	42	44	91	46	64	92	0	130.67	By MS/MS	By MS/MS	By MS/MS
P69905	P69905	P69905	2	1	1	Hemoglobin subunit alpha	HBA1	Homo sapiens	sp|P69905|HBA_HUMAN Hemoglobin subunit alpha OS=Homo sapiens OX=9606 GN=HBA1 PE=1 SV=2	1	2	1	1	0	1	1	1	0	1	0	0	0	1	0	0	0	0	0	1	0	0	14.8	8.5	8.5	15.257	142	142	2		15					0	20.145		By matching	By matching
P02067	P02067	P02067	10	10	7	Hemoglobin subunit beta	HBB	Sus scrofa	sp|P02067|HBB_PIG Hemoglobin subunit beta OS=Sus scrofa OX=9823 GN=HBB PE=1 SV=3	1	10	10	7	9	10	9	10	9	9	9	10	9	10	9	9	6	7	6	7	6	6	71.4	71.4	47.6	16.165	147	147	3.77	44	60	176	77	80	111	0	286.93	By MS/MS	By MS/MS	By MS/MS
P68871;P02042	P68871;P02042	P68871	4;3	1;1	0;0	Hemoglobin subunit beta	HBB	Homo sapiens	sp|P68871|HBB_HUMAN Hemoglobin subunit beta OS=Homo sapiens OX=9606 GN=HBB PE=1 SV=2;sp|P02042|HBD_HUMAN Hemoglobin subunit delta OS=Homo sapiens OX=9606 GN=HBD PE=1 SV=2	2	4	1	0	3	3	3	4	3	3	0	0	0	1	0	0	0	0	0	0	0	0	29.9	6.1	0	15.998	147	147;147	2		3					0	2.615	By matching	By matching	By matching
P49773	P49773	P49773	2	2	2	Histidine triad nucleotide-binding protein 1	HINT1	Homo sapiens	sp|P49773|HINT1_HUMAN Histidine triad nucleotide-binding protein 1 OS=Homo sapiens OX=9606 GN=HINT1 PE=1 SV=2	1	2	2	2	0	1	2	0	2	2	0	1	2	0	2	2	0	1	2	0	2	2	11.9	11.9	11.9	13.802	126	126	4.56			5	2	4	5	0.003003	2.0684		By MS/MS	By MS/MS
P16403;P10412;P16402;P06348;P22492;Q02539	P16403;P10412;P16402;P06348;P22492;Q02539	P16403	2;2;2;1;1;1	2;2;2;1;1;1	2;2;2;1;1;1	Histone H1.2	HIST1H1C	Homo sapiens	sp|P16403|H12_HUMAN Histone H1.2 OS=Homo sapiens OX=9606 GN=HIST1H1C PE=1 SV=2;sp|P10412|H14_HUMAN Histone H1.4 OS=Homo sapiens OX=9606 GN=HIST1H1E PE=1 SV=2;sp|P16402|H13_HUMAN Histone H1.3 OS=Homo sapiens OX=9606 GN=HIST1H1D PE=1 SV=2;sp|P06348|H1T_PIG H	6	2	2	2	2	2	2	2	2	2	2	2	2	2	2	2	2	2	2	2	2	2	10.8	10.8	10.8	21.364	213	213;219;221;211;207;215	3.46	10	2	37	12	8	10	0	4.1188	By MS/MS	By MS/MS	By matching
Q99878;Q96KK5;Q9BTM1;Q16777;Q93077;Q7L7L0;Q6FI13;P20671;P0C0S8;P04908;Q71UI9;P0C0S5;Q96QV6;P16104;Q8IUE6	Q99878;Q96KK5;Q9BTM1;Q16777;Q93077;Q7L7L0;Q6FI13;P20671;P0C0S8;P04908;Q71UI9;P0C0S5;Q96QV6;P16104	Q99878	3;3;3;3;3;3;3;3;3;3;2;2;2;2;1	3;3;3;3;3;3;3;3;3;3;2;2;2;2;1	3;3;3;3;3;3;3;3;3;3;2;2;2;2;1	Histone H2A type 1-J	HIST1H2AJ	Homo sapiens	sp|Q99878|H2A1J_HUMAN Histone H2A type 1-J OS=Homo sapiens OX=9606 GN=HIST1H2AJ PE=1 SV=3;sp|Q96KK5|H2A1H_HUMAN Histone H2A type 1-H OS=Homo sapiens OX=9606 GN=HIST1H2AH PE=1 SV=3;sp|Q9BTM1|H2AJ_HUMAN Histone H2A.J OS=Homo sapiens OX=9606 GN=H2AFJ PE=1 SV=	15	3	3	3	3	3	3	3	3	3	3	3	3	3	3	3	3	3	3	3	3	3	27.3	27.3	27.3	13.936	128	128;128;129;129;130;130;130;130;130;130;128;128;131;143;130	3.65	24	16	28	18	37	22	0	24.655	By MS/MS	By MS/MS	By MS/MS
Q99880;Q99879;Q99877;Q93079;Q5QNW6;Q16778;P62807;P58876;P57053;P33778;P23527;P06899;O60814;Q8N257;Q96A08	Q99880;Q99879;Q99877;Q93079;Q5QNW6;Q16778;P62807;P58876;P57053;P33778;P23527;P06899;O60814;Q8N257;Q96A08	Q99880	2;2;2;2;2;2;2;2;2;2;2;2;2;1;1	2;2;2;2;2;2;2;2;2;2;2;2;2;1;1	2;2;2;2;2;2;2;2;2;2;2;2;2;1;1	Histone H2B type 1-L	HIST1H2BL	Homo sapiens	sp|Q99880|H2B1L_HUMAN Histone H2B type 1-L OS=Homo sapiens OX=9606 GN=HIST1H2BL PE=1 SV=3;sp|Q99879|H2B1M_HUMAN Histone H2B type 1-M OS=Homo sapiens OX=9606 GN=HIST1H2BM PE=1 SV=3;sp|Q99877|H2B1N_HUMAN Histone H2B type 1-N OS=Homo sapiens OX=9606 GN=HIST1H	15	2	2	2	1	1	2	1	1	2	1	1	2	1	1	2	1	1	2	1	1	2	17.5	17.5	17.5	13.952	126	126;126;126;126;126;126;126;126;126;126;126;126;126;126;127	4.07	4	2	6	3	4	10	0	64.96	By MS/MS	By MS/MS	By MS/MS
P19367;Q1W674;P52789;P52790	P19367	P19367	16;3;3;1	16;3;3;1	14;2;2;0	Hexokinase-1	HK1	Homo sapiens	sp|P19367|HXK1_HUMAN Hexokinase-1 OS=Homo sapiens OX=9606 GN=HK1 PE=1 SV=3	4	16	16	14	13	12	12	12	12	12	13	12	12	12	12	12	12	11	10	11	10	10	19.1	19.1	17.6	102.48	917	917;917;917;923	3.61	37	26	36	25	40	40	0	68.359	By MS/MS	By MS/MS	By MS/MS
P17096	P17096	P17096	2	2	2	High mobility group protein HMG-I/HMG-Y	HMGA1	Homo sapiens	sp|P17096|HMGA1_HUMAN High mobility group protein HMG-I/HMG-Y OS=Homo sapiens OX=9606 GN=HMGA1 PE=1 SV=3	1	2	2	2	0	1	1	1	1	2	0	1	1	1	1	2	0	1	1	1	1	2	23.4	23.4	23.4	11.676	107	107	4.25		1	1	3	1	2	0	2.623		By matching	By MS/MS
P12682;P09429;B2RPK0;P17741;P26583	P12682;P09429;B2RPK0	P12682	7;7;4;1;1	7;7;4;1;1	7;7;4;1;1	High mobility group protein B1	HMGB1	Sus scrofa	sp|P12682|HMGB1_PIG High mobility group protein B1 OS=Sus scrofa OX=9823 GN=HMGB1 PE=2 SV=3;sp|P09429|HMGB1_HUMAN High mobility group protein B1 OS=Homo sapiens OX=9606 GN=HMGB1 PE=1 SV=3;sp|B2RPK0|HGB1A_HUMAN Putative high mobility group protein B1-like 1	5	7	7	7	4	5	6	5	5	7	4	5	6	5	5	7	4	5	6	5	5	7	31.2	31.2	31.2	24.917	215	215;215;211;210;209	3.98	7	13	18	18	21	21	0	14.925	By MS/MS	By MS/MS	By MS/MS
Q32P51;P09651	Q32P51;P09651	Q32P51	2;2	2;2	2;2	Heterogeneous nuclear ribonucleoprotein A1-like 2	HNRNPA1L2	Homo sapiens	sp|Q32P51|RA1L2_HUMAN Heterogeneous nuclear ribonucleoprotein A1-like 2 OS=Homo sapiens OX=9606 GN=HNRNPA1L2 PE=2 SV=2;sp|P09651|ROA1_HUMAN Heterogeneous nuclear ribonucleoprotein A1 OS=Homo sapiens OX=9606 GN=HNRNPA1 PE=1 SV=5	2	2	2	2	1	2	2	2	2	2	1	2	2	2	2	2	1	2	2	2	2	2	8.1	8.1	8.1	34.225	320	320;372	3.62	1	3	2	3	2	2	0	8.2411	By matching	By MS/MS	By matching
P22626	P22626	P22626	2	2	2	Heterogeneous nuclear ribonucleoproteins A2/B1	HNRNPA2B1	Homo sapiens	sp|P22626|ROA2_HUMAN Heterogeneous nuclear ribonucleoproteins A2/B1 OS=Homo sapiens OX=9606 GN=HNRNPA2B1 PE=1 SV=2	1	2	2	2	2	2	2	2	2	2	2	2	2	2	2	2	2	2	2	2	2	2	7.4	7.4	7.4	37.429	353	353	3.39	8	7	7	9	8	5	0	13.998	By MS/MS	By MS/MS	By MS/MS
Q14103;O14979	Q14103;O14979	Q14103	2;1	2;1	2;1	Heterogeneous nuclear ribonucleoprotein D0	HNRNPD	Homo sapiens	sp|Q14103|HNRPD_HUMAN Heterogeneous nuclear ribonucleoprotein D0 OS=Homo sapiens OX=9606 GN=HNRNPD PE=1 SV=1;sp|O14979|HNRDL_HUMAN Heterogeneous nuclear ribonucleoprotein D-like OS=Homo sapiens OX=9606 GN=HNRNPDL PE=1 SV=3	2	2	2	2	2	2	2	2	2	2	2	2	2	2	2	2	2	2	2	2	2	2	6.2	6.2	6.2	38.434	355	355;420	4.16	5	7	6	10	16	14	0	14.811	By MS/MS	By MS/MS	By matching
P31943;P52597;P55795	P31943;P52597;P55795	P31943	2;1;1	2;1;1	2;1;1	Heterogeneous nuclear ribonucleoprotein H	HNRNPH1	Homo sapiens	sp|P31943|HNRH1_HUMAN Heterogeneous nuclear ribonucleoprotein H OS=Homo sapiens OX=9606 GN=HNRNPH1 PE=1 SV=4;sp|P52597|HNRPF_HUMAN Heterogeneous nuclear ribonucleoprotein F OS=Homo sapiens OX=9606 GN=HNRNPF PE=1 SV=3;sp|P55795|HNRH2_HUMAN Heterogeneous nuc	3	2	2	2	1	1	1	1	2	1	1	1	1	1	2	1	1	1	1	1	2	1	7.6	7.6	7.6	49.229	449	449;415;449	3.18	2	2	2	3	1	1	0	29.364	By MS/MS	By MS/MS	By matching
P61978	P61978	P61978	1	1	1	Heterogeneous nuclear ribonucleoprotein K	HNRNPK	Homo sapiens	sp|P61978|HNRPK_HUMAN Heterogeneous nuclear ribonucleoprotein K OS=Homo sapiens OX=9606 GN=HNRNPK PE=1 SV=1	1	1	1	1	1	1	1	1	1	1	1	1	1	1	1	1	1	1	1	1	1	1	2.6	2.6	2.6	50.976	463	463	3.81	6	7	4	7	10	9	0	9.8217	By MS/MS	By MS/MS	By MS/MS
Q06AT0	Q06AT0	Q06AT0	1	1	1	Hippocalcin-like protein 1	HPCAL1	Sus scrofa	sp|Q06AT0|HPCL1_PIG Hippocalcin-like protein 1 OS=Sus scrofa OX=9823 GN=HPCAL1 PE=2 SV=3	1	1	1	1	1	1	1	1	1	1	1	1	1	1	1	1	1	1	1	1	1	1	10.4	10.4	10.4	22.285	193	193	3.62	1	1	1	3	1	1	0.0081967	1.6521	By matching	By matching	By matching
Q45FY6;P00492	Q45FY6;P00492	Q45FY6	8;6	8;6	8;6	Hypoxanthine-guanine phosphoribosyltransferase	HPRT1	Sus scrofa	sp|Q45FY6|HPRT_PIG Hypoxanthine-guanine phosphoribosyltransferase OS=Sus scrofa OX=9823 GN=HPRT1 PE=2 SV=3;sp|P00492|HPRT_HUMAN Hypoxanthine-guanine phosphoribosyltransferase OS=Homo sapiens OX=9606 GN=HPRT1 PE=1 SV=2	2	8	8	8	6	7	6	7	6	6	6	7	6	7	6	6	6	7	6	7	6	6	44.5	44.5	44.5	24.555	218	218;218	3.64	10	13	11	8	12	15	0	51.448	By MS/MS	By MS/MS	By MS/MS
O02705;P07900;Q14568;Q58FG0	O02705;P07900	O02705	27;27;6;4	27;27;6;4	16;16;2;2	Heat shock protein HSP 90-alpha	HSP90AA1	Sus scrofa	sp|O02705|HS90A_PIG Heat shock protein HSP 90-alpha OS=Sus scrofa OX=9823 GN=HSP90AA1 PE=2 SV=3;sp|P07900|HS90A_HUMAN Heat shock protein HSP 90-alpha OS=Homo sapiens OX=9606 GN=HSP90AA1 PE=1 SV=5	4	27	27	16	24	25	24	25	26	24	24	25	24	25	26	24	14	15	13	15	15	14	36.4	36.4	21.7	84.774	733	733;732;343;334	3.76	213	113	344	156	332	267	0	323.31	By MS/MS	By MS/MS	By MS/MS
P08238;Q58FF7;Q58FF6;Q58FG1;Q92538	P08238	P08238	17;8;4;1;1	6;2;0;0;0	4;2;0;0;0	Heat shock protein HSP 90-beta	HSP90AB1	Homo sapiens	sp|P08238|HS90B_HUMAN Heat shock protein HSP 90-beta OS=Homo sapiens OX=9606 GN=HSP90AB1 PE=1 SV=4	5	17	6	4	14	15	14	15	16	13	4	5	3	5	5	3	2	3	2	3	3	2	25	10.1	7	83.263	724	724;597;505;418;1859	3.76	5	8	8	11	7	10	0	39.029	By MS/MS	By MS/MS	By MS/MS
Q58FF8	Q58FF8	Q58FF8	6	1	1	Putative heat shock protein HSP 90-beta 2	HSP90AB2P	Homo sapiens	sp|Q58FF8|H90B2_HUMAN Putative heat shock protein HSP 90-beta 2 OS=Homo sapiens OX=9606 GN=HSP90AB2P PE=1 SV=2	1	6	1	1	4	5	4	5	5	4	0	0	0	1	0	0	0	0	0	1	0	0	16	3.9	3.9	44.348	381	381	2		2					0	2.9575	By matching	By matching	By matching
Q29092;P14625;Q58FF3	Q29092;P14625	Q29092	14;14;2	13;13;2	13;13;2	Endoplasmin	HSP90B1	Sus scrofa	sp|Q29092|ENPL_PIG Endoplasmin OS=Sus scrofa OX=9823 GN=HSP90B1 PE=2 SV=3;sp|P14625|ENPL_HUMAN Endoplasmin OS=Homo sapiens OX=9606 GN=HSP90B1 PE=1 SV=1	3	14	13	13	4	10	10	8	14	8	3	9	9	7	13	7	3	9	9	7	13	7	18.2	16.7	16.7	92.47	804	804;803;399	4.13	6	9	23	24	28	23	0	61.509	By MS/MS	By MS/MS	By MS/MS
Q6S4N2;P0DMV9;P0DMV8;P34930	Q6S4N2;P0DMV9;P0DMV8;P34930	Q6S4N2	13;13;13;11	11;11;11;10	5;5;5;4	Heat shock 70 kDa protein 1B	HSPA1B	Sus scrofa	sp|Q6S4N2|HS71B_PIG Heat shock 70 kDa protein 1B OS=Sus scrofa OX=9823 GN=HSPA1B PE=2 SV=1;sp|P0DMV9|HS71B_HUMAN Heat shock 70 kDa protein 1B OS=Homo sapiens OX=9606 GN=HSPA1B PE=1 SV=1;sp|P0DMV8|HS71A_HUMAN Heat shock 70 kDa protein 1A OS=Homo sapiens OX=	4	13	11	5	9	12	12	11	12	11	8	10	10	10	10	9	3	5	5	4	5	5	21.7	18.6	7.6	70.097	641	641;641;641;641	3.79	21	15	30	25	40	25	0	89.773	By MS/MS	By MS/MS	By MS/MS
P11021;P34935	P11021	P11021	15;4	14;4	14;4	Endoplasmic reticulum chaperone BiP	HSPA5	Homo sapiens	sp|P11021|BIP_HUMAN Endoplasmic reticulum chaperone BiP OS=Homo sapiens OX=9606 GN=HSPA5 PE=1 SV=2	2	15	14	14	11	11	12	11	12	9	10	10	11	10	11	8	10	10	11	10	11	8	28.9	28.9	28.9	72.332	654	654;262	3.69	13	15	15	24	25	13	0	58.979	By MS/MS	By MS/MS	By MS/MS
P17066;P48741	P17066;P48741	P17066	8;4	1;1	0;0	Heat shock 70 kDa protein 6	HSPA6	Homo sapiens	sp|P17066|HSP76_HUMAN Heat shock 70 kDa protein 6 OS=Homo sapiens OX=9606 GN=HSPA6 PE=1 SV=2;sp|P48741|HSP77_HUMAN Putative heat shock 70 kDa protein 7 OS=Homo sapiens OX=9606 GN=HSPA7 PE=5 SV=2	2	8	1	0	6	7	7	7	7	6	1	1	1	1	1	1	0	0	0	0	0	0	13.8	1.7	0	71.027	643	643;367	3.86	12	9	40	7	31	23	0	23.511	By MS/MS	By MS/MS	By MS/MS
P11142;P54652	P11142	P11142	26;10	26;10	22;6	Heat shock cognate 71 kDa protein	HSPA8	Homo sapiens	sp|P11142|HSP7C_HUMAN Heat shock cognate 71 kDa protein OS=Homo sapiens OX=9606 GN=HSPA8 PE=1 SV=1	2	26	26	22	17	24	24	19	24	20	17	24	24	19	24	20	14	20	20	16	20	16	44.7	44.7	40.2	70.897	646	646;639	3.73	100	67	161	81	142	134	0	276.22	By MS/MS	By MS/MS	By MS/MS
P38646	P38646	P38646	5	5	5	Stress-70 protein, mitochondrial	HSPA9	Homo sapiens	sp|P38646|GRP75_HUMAN Stress-70 protein, mitochondrial OS=Homo sapiens OX=9606 GN=HSPA9 PE=1 SV=2	1	5	5	5	0	0	1	1	5	0	0	0	1	1	5	0	0	0	1	1	5	0	10.6	10.6	10.6	73.68	679	679	3.86		1		5	1		0	27.539			By matching
Q5S1U1;P04792	Q5S1U1;P04792	Q5S1U1	1;1	1;1	1;1	Heat shock protein beta-1	HSPB1	Sus scrofa	sp|Q5S1U1|HSPB1_PIG Heat shock protein beta-1 OS=Sus scrofa OX=9823 GN=HSPB1 PE=2 SV=1;sp|P04792|HSPB1_HUMAN Heat shock protein beta-1 OS=Homo sapiens OX=9606 GN=HSPB1 PE=1 SV=2	2	1	1	1	1	1	1	1	1	0	1	1	1	1	1	0	1	1	1	1	1	0	4.8	4.8	4.8	22.941	207	207;205	2.91	2	3	2	2	2		0	2.9159	By MS/MS	By MS/MS	By MS/MS
P10809	P10809	P10809	11	11	11	60 kDa heat shock protein, mitochondrial	HSPD1	Homo sapiens	sp|P10809|CH60_HUMAN 60 kDa heat shock protein, mitochondrial OS=Homo sapiens OX=9606 GN=HSPD1 PE=1 SV=2	1	11	11	11	3	7	9	7	10	9	3	7	9	7	10	9	3	7	9	7	10	9	25.5	25.5	25.5	61.054	573	573	4.02	9	13	28	17	21	31	0	167.85	By MS/MS	By matching	By MS/MS
P61604	P61604	P61604	4	4	4	10 kDa heat shock protein, mitochondrial	HSPE1	Homo sapiens	sp|P61604|CH10_HUMAN 10 kDa heat shock protein, mitochondrial OS=Homo sapiens OX=9606 GN=HSPE1 PE=1 SV=2	1	4	4	4	0	2	1	4	3	3	0	2	1	4	3	3	0	2	1	4	3	3	34.3	34.3	34.3	10.932	102	102	3.56		6	2	4	1	3	0	5.3549		By matching	By MS/MS
P50213	P50213	P50213	7	7	7	Isocitrate dehydrogenase [NAD] subunit alpha, mitochondrial	IDH3A	Homo sapiens	sp|P50213|IDH3A_HUMAN Isocitrate dehydrogenase [NAD] subunit alpha, mitochondrial OS=Homo sapiens OX=9606 GN=IDH3A PE=1 SV=1	1	7	7	7	5	6	4	5	6	2	5	6	4	5	6	2	5	6	4	5	6	2	22.4	22.4	22.4	39.591	366	366	3.49	7	7	11	11	10	5	0	18.305	By MS/MS	By MS/MS	By MS/MS
O43837	O43837	O43837	1	1	1	Isocitrate dehydrogenase [NAD] subunit beta, mitochondrial	IDH3B	Homo sapiens	sp|O43837|IDH3B_HUMAN Isocitrate dehydrogenase [NAD] subunit beta, mitochondrial OS=Homo sapiens OX=9606 GN=IDH3B PE=1 SV=2	1	1	1	1	0	1	1	1	1	0	0	1	1	1	1	0	0	1	1	1	1	0	2.6	2.6	2.6	42.183	385	385	3.6		1	1	2	1		0.0059347	1.9279		By MS/MS	By matching
P20839	P20839	P20839	1	1	1	Inosine-5-monophosphate dehydrogenase 1	IMPDH1	Homo sapiens	sp|P20839|IMDH1_HUMAN Inosine-5-monophosphate dehydrogenase 1 OS=Homo sapiens OX=9606 GN=IMPDH1 PE=1 SV=2	1	1	1	1	1	1	1	1	0	1	1	1	1	1	0	1	1	1	1	1	0	1	2.3	2.3	2.3	55.405	514	514	4.11	2	1	5		5	5	0	2.5627	By MS/MS	By MS/MS	By MS/MS
Q13576;Q86VI3;P46940	Q13576;Q86VI3;P46940	Q13576	2;1;1	2;1;1	2;1;1	Ras GTPase-activating-like protein IQGAP2	IQGAP2	Homo sapiens	sp|Q13576|IQGA2_HUMAN Ras GTPase-activating-like protein IQGAP2 OS=Homo sapiens OX=9606 GN=IQGAP2 PE=1 SV=4;sp|Q86VI3|IQGA3_HUMAN Ras GTPase-activating-like protein IQGAP3 OS=Homo sapiens OX=9606 GN=IQGAP3 PE=1 SV=2;sp|P46940|IQGA1_HUMAN Ras GTPase-activat	3	2	2	2	0	1	2	0	1	1	0	1	2	0	1	1	0	1	2	0	1	1	2.2	2.2	2.2	180.58	1575	1575;1631;1657	5.27			2	1	11	12	0.0055866	1.6908		By matching	By MS/MS
Q92945	Q92945	Q92945	1	1	1	Far upstream element-binding protein 2	KHSRP	Homo sapiens	sp|Q92945|FUBP2_HUMAN Far upstream element-binding protein 2 OS=Homo sapiens OX=9606 GN=KHSRP PE=1 SV=4	1	1	1	1	1	1	1	1	1	1	1	1	1	1	1	1	1	1	1	1	1	1	1.4	1.4	1.4	73.114	711	711	3.57	1	1	1	2	1	1	0	2.881	By MS/MS	By MS/MS	By MS/MS
Q14974	Q14974	Q14974	3	3	3	Importin subunit beta-1	KPNB1	Homo sapiens	sp|Q14974|IMB1_HUMAN Importin subunit beta-1 OS=Homo sapiens OX=9606 GN=KPNB1 PE=1 SV=2	1	3	3	3	0	0	0	0	3	0	0	0	0	0	3	0	0	0	0	0	3	0	4.6	4.6	4.6	97.169	876	876	4				3			0	4.5462
P00339;P00338	P00339	P00339	10;4	8;2	8;2	L-lactate dehydrogenase A chain	LDHA	Sus scrofa	sp|P00339|LDHA_PIG L-lactate dehydrogenase A chain OS=Sus scrofa OX=9823 GN=LDHA PE=1 SV=3	2	10	8	8	10	9	10	9	9	10	8	7	8	7	7	8	8	7	8	7	7	8	29.2	23.8	23.8	36.618	332	332;332	3.67	13	23	25	16	29	20	0	41.35	By MS/MS	By MS/MS	By MS/MS
P00336;P07195;Q9TSX5;Q6ZMR3;P07864;Q9BYZ2	P00336;P07195	P00336	16;12;1;1;1;1	16;12;1;1;1;1	14;10;0;0;0;0	L-lactate dehydrogenase B chain	LDHB	Sus scrofa	sp|P00336|LDHB_PIG L-lactate dehydrogenase B chain OS=Sus scrofa OX=9823 GN=LDHB PE=1 SV=3;sp|P07195|LDHB_HUMAN L-lactate dehydrogenase B chain OS=Homo sapiens OX=9606 GN=LDHB PE=1 SV=2	6	16	16	14	14	15	16	14	15	15	14	15	16	14	15	15	12	13	14	12	13	13	49.7	49.7	44.3	36.612	334	334;334;332;332;332;381	3.82	110	133	228	140	199	221	0	236.34	By MS/MS	By MS/MS	By MS/MS
Q49I35;P09382	Q49I35	Q49I35	7;3	7;3	7;3	Galectin-1	LGALS1	Sus scrofa	sp|Q49I35|LEG1_PIG Galectin-1 OS=Sus scrofa OX=9823 GN=LGALS1 PE=2 SV=3	2	7	7	7	4	6	7	5	5	6	4	6	7	5	5	6	4	6	7	5	5	6	61.5	61.5	61.5	14.694	135	135;135	3.96	9	7	15	11	17	18	0	63.89	By MS/MS	By MS/MS	By MS/MS
Q3ZCW2	Q3ZCW2	Q3ZCW2	1	1	1	Galectin-related protein	LGALSL	Homo sapiens	sp|Q3ZCW2|LEGL_HUMAN Galectin-related protein OS=Homo sapiens OX=9606 GN=LGALSL PE=1 SV=2	1	1	1	1	1	1	1	1	1	1	1	1	1	1	1	1	1	1	1	1	1	1	6.4	6.4	6.4	18.986	172	172	3.71	1	1	1	1	2	1	0	2.413	By matching	By MS/MS	By MS/MS
O75608	O75608	O75608	1	1	1	Acyl-protein thioesterase 1	LYPLA1	Homo sapiens	sp|O75608|LYPA1_HUMAN Acyl-protein thioesterase 1 OS=Homo sapiens OX=9606 GN=LYPLA1 PE=1 SV=1	1	1	1	1	0	1	1	1	1	1	0	1	1	1	1	1	0	1	1	1	1	1	4.8	4.8	4.8	24.669	230	230	3.67		2	1	1	1	1	0.0030488	2.1455		By MS/MS	By matching
P11708;P40925	P11708;P40925	P11708	16;8	16;8	16;8	Malate dehydrogenase, cytoplasmic	MDH1	Sus scrofa	sp|P11708|MDHC_PIG Malate dehydrogenase, cytoplasmic OS=Sus scrofa OX=9823 GN=MDH1 PE=1 SV=4;sp|P40925|MDHC_HUMAN Malate dehydrogenase, cytoplasmic OS=Homo sapiens OX=9606 GN=MDH1 PE=1 SV=4	2	16	16	16	12	13	13	15	13	14	12	13	13	15	13	14	12	13	13	15	13	14	54.5	54.5	54.5	36.454	334	334;334	3.89	45	47	104	54	84	100	0	230.8	By MS/MS	By MS/MS	By MS/MS
P00346;P40926	P00346;P40926	P00346	17;9	17;9	17;9	Malate dehydrogenase, mitochondrial	MDH2	Sus scrofa	sp|P00346|MDHM_PIG Malate dehydrogenase, mitochondrial OS=Sus scrofa OX=9823 GN=MDH2 PE=1 SV=2;sp|P40926|MDHM_HUMAN Malate dehydrogenase, mitochondrial OS=Homo sapiens OX=9606 GN=MDH2 PE=1 SV=3	2	17	17	17	16	17	16	17	16	16	16	17	16	17	16	16	16	17	16	17	16	16	63.3	63.3	63.3	35.484	338	338;338	3.8	81	102	154	138	171	136	0	266.85	By MS/MS	By MS/MS	By MS/MS
P80928;P14174	P80928	P80928	3;1	3;1	3;1	Macrophage migration inhibitory factor	MIF	Sus scrofa	sp|P80928|MIF_PIG Macrophage migration inhibitory factor OS=Sus scrofa OX=9823 GN=MIF PE=1 SV=3	2	3	3	3	3	3	2	3	2	3	3	3	2	3	2	3	3	3	2	3	2	3	35.7	35.7	35.7	12.451	115	115;115	3.84	6	5	13	6	7	13	0	32.274	By MS/MS	By MS/MS	By MS/MS
Q35915	Q35915	Q35915	1	1	1	ATP synthase subunit a	MT-ATP6	Sus scrofa	sp|Q35915|ATP6_PIG ATP synthase subunit a OS=Sus scrofa OX=9823 GN=MT-ATP6 PE=3 SV=2	1	1	1	1	0	0	0	0	1	1	0	0	0	0	1	1	0	0	0	0	1	1	6.2	6.2	6.2	25.039	226	226	5.33				1		2	0	3.6422
P50667	P50667	P50667	5	5	5	Cytochrome c oxidase subunit 2	MT-CO2	Sus scrofa	sp|P50667|COX2_PIG Cytochrome c oxidase subunit 2 OS=Sus scrofa OX=9823 GN=MT-CO2 PE=3 SV=1	1	5	5	5	5	5	3	4	5	5	5	5	3	4	5	5	5	5	3	4	5	5	27.6	27.6	27.6	26.184	228	228	3.58	8	10	9	11	9	10	0	21.345	By MS/MS	By MS/MS	By MS/MS
P58546	P58546	P58546	1	1	1	Myotrophin	MTPN	Homo sapiens	sp|P58546|MTPN_HUMAN Myotrophin OS=Homo sapiens OX=9606 GN=MTPN PE=1 SV=2	1	1	1	1	1	1	1	1	1	1	1	1	1	1	1	1	1	1	1	1	1	1	14.4	14.4	14.4	12.895	118	118	4.43	1	1	1	3	4	4	0	49.672	By matching	By MS/MS	By MS/MS
P60662;P60660;P14649	P60662;P60660;P14649	P60662	1;1;1	1;1;1	1;1;1	Myosin light polypeptide 6	MYL6	Sus scrofa	sp|P60662|MYL6_PIG Myosin light polypeptide 6 OS=Sus scrofa OX=9823 GN=MYL6 PE=1 SV=2;sp|P60660|MYL6_HUMAN Myosin light polypeptide 6 OS=Homo sapiens OX=9606 GN=MYL6 PE=1 SV=2;sp|P14649|MYL6B_HUMAN Myosin light chain 6B OS=Homo sapiens OX=9606 GN=MYL6B PE=	3	1	1	1	1	1	1	1	1	1	1	1	1	1	1	1	1	1	1	1	1	1	8.6	8.6	8.6	16.93	151	151;151;208	3.86	1	1	1	1	1	2	0	3.3731	By MS/MS	By matching	By matching
Q96LU7	Q96LU7	Q96LU7	1	1	1	Myelin regulatory factor-like protein	MYRFL	Homo sapiens	sp|Q96LU7|MRFL_HUMAN Myelin regulatory factor-like protein OS=Homo sapiens OX=9606 GN=MYRFL PE=2 SV=2	1	1	1	1	1	0	0	0	1	0	1	0	0	0	1	0	1	0	0	0	1	0	1.1	1.1	1.1	101.67	910	910	2.2	3			2			0	6.0427	By MS/MS
P54920	P54920	P54920	2	2	2	Alpha-soluble NSF attachment protein	NAPA	Homo sapiens	sp|P54920|SNAA_HUMAN Alpha-soluble NSF attachment protein OS=Homo sapiens OX=9606 GN=NAPA PE=1 SV=3	1	2	2	2	2	1	2	2	2	2	2	1	2	2	2	2	2	1	2	2	2	2	9.2	9.2	9.2	33.232	295	295	3.55	2	2	1	2	2	2	0	5.5396	By matching	By MS/MS	By MS/MS
P13591	P13591	P13591	7	7	7	Neural cell adhesion molecule 1	NCAM1	Homo sapiens	sp|P13591|NCAM1_HUMAN Neural cell adhesion molecule 1 OS=Homo sapiens OX=9606 GN=NCAM1 PE=1 SV=3	1	7	7	7	5	5	6	6	4	6	5	5	6	6	4	6	5	5	6	6	4	6	9	9	9	94.573	858	858	3.78	20	22	17	14	31	30	0	17.726	By MS/MS	By MS/MS	By MS/MS
Q9P0J0	Q9P0J0	Q9P0J0	2	2	2	NADH dehydrogenase [ubiquinone] 1 alpha subcomplex subunit 13	NDUFA13	Homo sapiens	sp|Q9P0J0|NDUAD_HUMAN NADH dehydrogenase [ubiquinone] 1 alpha subcomplex subunit 13 OS=Homo sapiens OX=9606 GN=NDUFA13 PE=1 SV=3	1	2	2	2	1	0	1	0	0	1	1	0	1	0	0	1	1	0	1	0	0	1	13.2	13.2	13.2	16.698	144	144	4	1				1	1	0	2.373	By MS/MS		By MS/MS
O43678	O43678	O43678	1	1	1	NADH dehydrogenase [ubiquinone] 1 alpha subcomplex subunit 2	NDUFA2	Homo sapiens	sp|O43678|NDUA2_HUMAN NADH dehydrogenase [ubiquinone] 1 alpha subcomplex subunit 2 OS=Homo sapiens OX=9606 GN=NDUFA2 PE=1 SV=3	1	1	1	1	0	0	0	0	1	0	0	0	0	0	1	0	0	0	0	0	1	0	10.1	10.1	10.1	10.921	99	99	4				1			0.005814	1.8385
Q16795	Q16795	Q16795	1	1	1	NADH dehydrogenase [ubiquinone] 1 alpha subcomplex subunit 9, mitochondrial	NDUFA9	Homo sapiens	sp|Q16795|NDUA9_HUMAN NADH dehydrogenase [ubiquinone] 1 alpha subcomplex subunit 9, mitochondrial OS=Homo sapiens OX=9606 GN=NDUFA9 PE=1 SV=2	1	1	1	1	1	0	1	1	1	1	1	0	1	1	1	1	1	0	1	1	1	1	2.7	2.7	2.7	42.509	377	377	3.6	1	1		1	1	1	0.0057143	1.7982	By MS/MS		By MS/MS
O75489	O75489	O75489	3	3	3	NADH dehydrogenase [ubiquinone] iron-sulfur protein 3, mitochondrial	NDUFS3	Homo sapiens	sp|O75489|NDUS3_HUMAN NADH dehydrogenase [ubiquinone] iron-sulfur protein 3, mitochondrial OS=Homo sapiens OX=9606 GN=NDUFS3 PE=1 SV=1	1	3	3	3	3	2	2	2	2	1	3	2	2	2	2	1	3	2	2	2	2	1	13.3	13.3	13.3	30.241	264	264	2.88	4	3	4	2	2	1	0	8.913	By MS/MS	By MS/MS	By MS/MS
O00217	O00217	O00217	1	1	1	NADH dehydrogenase [ubiquinone] iron-sulfur protein 8, mitochondrial	NDUFS8	Homo sapiens	sp|O00217|NDUS8_HUMAN NADH dehydrogenase [ubiquinone] iron-sulfur protein 8, mitochondrial OS=Homo sapiens OX=9606 GN=NDUFS8 PE=1 SV=1	1	1	1	1	0	1	1	1	1	1	0	1	1	1	1	1	0	1	1	1	1	1	5.2	5.2	5.2	23.705	210	210	4		1	1	1	1	1	0.0058824	1.8744		By MS/MS	By matching
P19404	P19404	P19404	3	3	3	NADH dehydrogenase [ubiquinone] flavoprotein 2, mitochondrial	NDUFV2	Homo sapiens	sp|P19404|NDUV2_HUMAN NADH dehydrogenase [ubiquinone] flavoprotein 2, mitochondrial OS=Homo sapiens OX=9606 GN=NDUFV2 PE=1 SV=2	1	3	3	3	2	2	2	3	2	2	2	2	2	3	2	2	2	2	2	3	2	2	13.7	13.7	13.7	27.391	249	249	3.38	2	3	2	2	2	2	0	13.471	By MS/MS	By MS/MS	By MS/MS
P15531	P15531	P15531	6	6	2	Nucleoside diphosphate kinase A	NME1	Homo sapiens	sp|P15531|NDKA_HUMAN Nucleoside diphosphate kinase A OS=Homo sapiens OX=9606 GN=NME1 PE=1 SV=1	1	6	6	2	6	6	6	6	6	6	6	6	6	6	6	6	2	2	2	2	2	2	46.1	46.1	15.8	17.149	152	152	3.76	23	22	28	35	38	30	0	29.04	By MS/MS	By MS/MS	By MS/MS
Q2EN76	Q2EN76	Q2EN76	6	3	2	Nucleoside diphosphate kinase B	NME2	Sus scrofa	sp|Q2EN76|NDKB_PIG Nucleoside diphosphate kinase B OS=Sus scrofa OX=9823 GN=NME2 PE=2 SV=1	1	6	3	2	4	4	6	4	6	4	1	1	3	1	3	1	1	0	2	1	2	0	54.6	32.2	25.7	17.176	152	152	3.79	1	3	1	4	3	2	0	6.7078	By MS/MS	By matching	By MS/MS
Q13232	Q13232	Q13232	1	1	1	Nucleoside diphosphate kinase 3	NME3	Homo sapiens	sp|Q13232|NDK3_HUMAN Nucleoside diphosphate kinase 3 OS=Homo sapiens OX=9606 GN=NME3 PE=1 SV=2	1	1	1	1	1	1	1	1	1	1	1	1	1	1	1	1	1	1	1	1	1	1	7.1	7.1	7.1	19.015	169	169	3.77	1	1	4	3	2	2	0.0031646	2.2486	By MS/MS	By matching	By MS/MS
P55786;A6NEC2	P55786;A6NEC2	P55786	2;1	2;1	2;1	Puromycin-sensitive aminopeptidase	NPEPPS	Homo sapiens	sp|P55786|PSA_HUMAN Puromycin-sensitive aminopeptidase OS=Homo sapiens OX=9606 GN=NPEPPS PE=1 SV=2;sp|A6NEC2|PSAL_HUMAN Puromycin-sensitive aminopeptidase-like protein OS=Homo sapiens OX=9606 GN=NPEPPSL1 PE=2 SV=3	2	2	2	2	2	2	0	2	1	0	2	2	0	2	1	0	2	2	0	2	1	0	2.5	2.5	2.5	103.28	919	919;478	2.64	2	3	3	3			0	7.2614	By MS/MS	By MS/MS
P46459	P46459	P46459	4	4	4	Vesicle-fusing ATPase	NSF	Homo sapiens	sp|P46459|NSF_HUMAN Vesicle-fusing ATPase OS=Homo sapiens OX=9606 GN=NSF PE=1 SV=3	1	4	4	4	2	4	2	3	3	3	2	4	2	3	3	3	2	4	2	3	3	3	6.6	6.6	6.6	82.593	744	744	3.45	3	3	5	3	3	3	0	14.003	By MS/MS	By MS/MS	By MS/MS
P0DN78;P0DN77;P04001;P04000	P0DN78;P0DN77;P04001;P04000	P0DN78	2;2;2;2	2;2;2;2	2;2;2;2	Medium-wave-sensitive opsin 3	OPN1MW3	Homo sapiens	sp|P0DN78|OPSG3_HUMAN Medium-wave-sensitive opsin 3 OS=Homo sapiens OX=9606 GN=OPN1MW3 PE=3 SV=1;sp|P0DN77|OPSG2_HUMAN Medium-wave-sensitive opsin 2 OS=Homo sapiens OX=9606 GN=OPN1MW2 PE=3 SV=1;sp|P04001|OPSG_HUMAN Medium-wave-sensitive opsin 1 OS=Homo sap	4	2	2	2	2	1	1	1	1	1	2	1	1	1	1	1	2	1	1	1	1	1	6	6	6	40.584	364	364;364;364;364	3.52	4	4	4	2	5	4	0	4.9661	By MS/MS	By MS/MS	By MS/MS
P07237	P07237	P07237	1	1	1	Protein disulfide-isomerase	P4HB	Homo sapiens	sp|P07237|PDIA1_HUMAN Protein disulfide-isomerase OS=Homo sapiens OX=9606 GN=P4HB PE=1 SV=3	1	1	1	1	0	1	1	1	1	0	0	1	1	1	1	0	0	1	1	1	1	0	1.8	1.8	1.8	57.116	508	508	3.5		1	1	1	1		0.005848	1.8544		By matching	By MS/MS
P68402	P68402	P68402	2	2	2	Platelet-activating factor acetylhydrolase IB subunit beta	PAFAH1B2	Homo sapiens	sp|P68402|PA1B2_HUMAN Platelet-activating factor acetylhydrolase IB subunit beta OS=Homo sapiens OX=9606 GN=PAFAH1B2 PE=1 SV=1	1	2	2	2	1	2	1	1	2	0	1	2	1	1	2	0	1	2	1	1	2	0	12.2	12.2	12.2	25.569	229	229	3.55	1	1	3	3	3		0	5.4925	By MS/MS	By MS/MS	By MS/MS
Q99497	Q99497	Q99497	8	8	8	Protein/nucleic acid deglycase DJ-1	PARK7	Homo sapiens	sp|Q99497|PARK7_HUMAN Protein/nucleic acid deglycase DJ-1 OS=Homo sapiens OX=9606 GN=PARK7 PE=1 SV=2	1	8	8	8	7	6	6	7	8	6	7	6	6	7	8	6	7	6	6	7	8	6	58.7	58.7	58.7	19.891	189	189	3.65	10	20	24	12	16	21	0	37.215	By MS/MS	By MS/MS	By MS/MS
Q15365	Q15365	Q15365	1	1	1	Poly(rC)-binding protein 1	PCBP1	Homo sapiens	sp|Q15365|PCBP1_HUMAN Poly(rC)-binding protein 1 OS=Homo sapiens OX=9606 GN=PCBP1 PE=1 SV=2	1	1	1	1	1	1	1	1	1	1	1	1	1	1	1	1	1	1	1	1	1	1	3.7	3.7	3.7	37.497	356	356	3.5	1	1	2	2	1	1	0	3.1439	By MS/MS	By MS/MS	By matching
Q15366	Q15366	Q15366	1	1	1	Poly(rC)-binding protein 2	PCBP2	Homo sapiens	sp|Q15366|PCBP2_HUMAN Poly(rC)-binding protein 2 OS=Homo sapiens OX=9606 GN=PCBP2 PE=1 SV=1	1	1	1	1	1	1	1	1	1	1	1	1	1	1	1	1	1	1	1	1	1	1	3.6	3.6	3.6	38.58	365	365	4.07	1	1	3	3	5	2	0	2.7284	By matching	By MS/MS	By matching
P20941;Q13371	P20941;Q13371	P20941	2;1	2;1	2;1	Phosducin	PDC	Homo sapiens	sp|P20941|PHOS_HUMAN Phosducin OS=Homo sapiens OX=9606 GN=PDC PE=1 SV=1;sp|Q13371|PHLP_HUMAN Phosducin-like protein OS=Homo sapiens OX=9606 GN=PDCL PE=1 SV=3	2	2	2	2	2	2	1	2	2	1	2	2	1	2	2	1	2	2	1	2	2	1	8.5	8.5	8.5	28.246	246	246;301	2.77	4	2	3	2	1	1	0	3.6199	By MS/MS	By MS/MS	By matching
O43924	O43924	O43924	1	1	1	Retinal rod rhodopsin-sensitive cGMP 3,5-cyclic phosphodiesterase subunit delta	PDE6D	Homo sapiens	sp|O43924|PDE6D_HUMAN Retinal rod rhodopsin-sensitive cGMP 3,5-cyclic phosphodiesterase subunit delta OS=Homo sapiens OX=9606 GN=PDE6D PE=1 SV=1	1	1	1	1	1	0	1	0	0	1	1	0	1	0	0	1	1	0	1	0	0	1	8	8	8	17.42	150	150	3.6	2				2	1	0	8.0547	By MS/MS		By MS/MS
P11177	P11177	P11177	1	1	1	Pyruvate dehydrogenase E1 component subunit beta, mitochondrial	PDHB	Homo sapiens	sp|P11177|ODPB_HUMAN Pyruvate dehydrogenase E1 component subunit beta, mitochondrial OS=Homo sapiens OX=9606 GN=PDHB PE=1 SV=3	1	1	1	1	0	0	0	1	0	0	0	0	0	1	0	0	0	0	0	1	0	0	4.5	4.5	4.5	39.233	359	359	2		1					0.0030211	2.0775
P30101	P30101	P30101	5	5	5	Protein disulfide-isomerase A3	PDIA3	Homo sapiens	sp|P30101|PDIA3_HUMAN Protein disulfide-isomerase A3 OS=Homo sapiens OX=9606 GN=PDIA3 PE=1 SV=4	1	5	5	5	3	5	4	5	5	4	3	5	4	5	5	4	3	5	4	5	5	4	10.7	10.7	10.7	56.782	505	505	3.61	5	12	13	8	13	8	0	13.908	By matching	By MS/MS	By MS/MS
Q15121	Q15121	Q15121	1	1	1	Astrocytic phosphoprotein PEA-15	PEA15	Homo sapiens	sp|Q15121|PEA15_HUMAN Astrocytic phosphoprotein PEA-15 OS=Homo sapiens OX=9606 GN=PEA15 PE=1 SV=2	1	1	1	1	0	0	0	0	0	1	0	0	0	0	0	1	0	0	0	0	0	1	7.7	7.7	7.7	15.04	130	130	6						1	0	4.037
P30086	P30086	P30086	6	6	6	Phosphatidylethanolamine-binding protein 1	PEBP1	Homo sapiens	sp|P30086|PEBP1_HUMAN Phosphatidylethanolamine-binding protein 1 OS=Homo sapiens OX=9606 GN=PEBP1 PE=1 SV=3	1	6	6	6	5	6	5	4	5	5	5	6	5	4	5	5	5	6	5	4	5	5	37.4	37.4	37.4	21.057	187	187	3.96	10	10	16	15	16	23	0	172.2	By MS/MS	By MS/MS	By MS/MS
Q2HYU2;P08237;P17858	Q2HYU2;P08237	Q2HYU2	12;8;2	12;8;2	11;7;1	ATP-dependent 6-phosphofructokinase, muscle type	PFKM	Sus scrofa	sp|Q2HYU2|PFKAM_PIG ATP-dependent 6-phosphofructokinase, muscle type OS=Sus scrofa OX=9823 GN=PFKM PE=2 SV=1;sp|P08237|PFKAM_HUMAN ATP-dependent 6-phosphofructokinase, muscle type OS=Homo sapiens OX=9606 GN=PFKM PE=1 SV=2	3	12	12	11	9	11	10	7	8	9	9	11	10	7	8	9	8	10	9	6	7	8	18.6	18.6	17.4	85.326	780	780;780;780	3.95	19	10	32	37	42	29	0	54.387	By MS/MS	By MS/MS	By MS/MS
P07737	P07737	P07737	2	1	1	Profilin-1	PFN1	Homo sapiens	sp|P07737|PROF1_HUMAN Profilin-1 OS=Homo sapiens OX=9606 GN=PFN1 PE=1 SV=2	1	2	1	1	2	2	2	2	2	2	1	1	1	1	1	1	1	1	1	1	1	1	17.1	11.4	11.4	15.054	140	140	3.67	2	2	1	2	3	2	0	13.523	By MS/MS	By MS/MS	By MS/MS
P35080	P35080	P35080	2	2	2	Profilin-2	PFN2	Homo sapiens	sp|P35080|PROF2_HUMAN Profilin-2 OS=Homo sapiens OX=9606 GN=PFN2 PE=1 SV=3	1	2	2	2	0	2	1	1	1	1	0	2	1	1	1	1	0	2	1	1	1	1	19.3	19.3	19.3	15.046	140	140	3.82		1	5	2	1	2	0	9.6801		By MS/MS	By MS/MS
P18669;P15259;Q8N0Y7	P18669	P18669	16;5;5	16;5;5	16;5;5	Phosphoglycerate mutase 1	PGAM1	Homo sapiens	sp|P18669|PGAM1_HUMAN Phosphoglycerate mutase 1 OS=Homo sapiens OX=9606 GN=PGAM1 PE=1 SV=2	3	16	16	16	11	12	15	11	12	14	11	12	15	11	12	14	11	12	15	11	12	14	76.4	76.4	76.4	28.804	254	254;253;254	3.93	29	38	77	65	84	66	0	192.99	By MS/MS	By MS/MS	By MS/MS
P14332	P14332	P14332	1	1	1	6-phosphogluconate dehydrogenase, decarboxylating (Fragment)	PGD	Sus scrofa	sp|P14332|6PGD_PIG 6-phosphogluconate dehydrogenase, decarboxylating (Fragment) OS=Sus scrofa OX=9823 GN=PGD PE=2 SV=3	1	1	1	1	1	0	0	0	0	0	1	0	0	0	0	0	1	0	0	0	0	0	5.6	5.6	5.6	27.805	250	250	1	1						0.0031056	2.1818	By MS/MS
Q7SIB7;P00558;Q6RI85;P07205	Q7SIB7;P00558	Q7SIB7	17;13;5;5	17;13;5;5	17;13;5;5	Phosphoglycerate kinase 1	PGK1	Sus scrofa	sp|Q7SIB7|PGK1_PIG Phosphoglycerate kinase 1 OS=Sus scrofa OX=9823 GN=PGK1 PE=1 SV=3;sp|P00558|PGK1_HUMAN Phosphoglycerate kinase 1 OS=Homo sapiens OX=9606 GN=PGK1 PE=1 SV=3	4	17	17	17	14	16	15	16	15	15	14	16	15	16	15	15	14	16	15	16	15	15	48.2	48.2	48.2	44.558	417	417;417;417;417	3.83	58	53	91	50	95	100	0	122.44	By MS/MS	By MS/MS	By MS/MS
O95336	O95336	O95336	1	1	1	6-phosphogluconolactonase	PGLS	Homo sapiens	sp|O95336|6PGL_HUMAN 6-phosphogluconolactonase OS=Homo sapiens OX=9606 GN=PGLS PE=1 SV=2	1	1	1	1	1	1	1	1	1	0	1	1	1	1	1	0	1	1	1	1	1	0	4.7	4.7	4.7	27.547	258	258	3	1	1	1	1	1		0	2.5367	By MS/MS	By MS/MS	By MS/MS
P36871	P36871	P36871	8	8	8	Phosphoglucomutase-1	PGM1	Homo sapiens	sp|P36871|PGM1_HUMAN Phosphoglucomutase-1 OS=Homo sapiens OX=9606 GN=PGM1 PE=1 SV=3	1	8	8	8	5	7	8	8	8	8	5	7	8	8	8	8	5	7	8	8	8	8	16.9	16.9	16.9	61.448	562	562	3.82	8	13	17	17	17	17	0	36.044	By MS/MS	By MS/MS	By MS/MS
Q95250;O00264	Q95250;O00264	Q95250	2;1	2;1	2;1	Membrane-associated progesterone receptor component 1	PGRMC1	Sus scrofa	sp|Q95250|PGRC1_PIG Membrane-associated progesterone receptor component 1 OS=Sus scrofa OX=9823 GN=PGRMC1 PE=1 SV=3;sp|O00264|PGRC1_HUMAN Membrane-associated progesterone receptor component 1 OS=Homo sapiens OX=9606 GN=PGRMC1 PE=1 SV=3	2	2	2	2	1	1	1	1	2	1	1	1	1	1	2	1	1	1	1	1	2	1	17	17	17	21.609	194	194;195	3.57	1	1	1	2	1	1	0	5.8027	By MS/MS	By matching	By MS/MS
P35232	P35232	P35232	4	4	4	Prohibitin	PHB	Homo sapiens	sp|P35232|PHB_HUMAN Prohibitin OS=Homo sapiens OX=9606 GN=PHB PE=1 SV=1	1	4	4	4	2	4	3	2	4	3	2	4	3	2	4	3	2	4	3	2	4	3	15.8	15.8	15.8	29.804	272	272	3.7	2	3	5	6	4	3	0	8.0966	By MS/MS	By MS/MS	By matching
Q99623	Q99623	Q99623	4	4	4	Prohibitin-2	PHB2	Homo sapiens	sp|Q99623|PHB2_HUMAN Prohibitin-2 OS=Homo sapiens OX=9606 GN=PHB2 PE=1 SV=2	1	4	4	4	0	3	1	2	2	0	0	3	1	2	2	0	0	3	1	2	2	0	17.1	17.1	17.1	33.296	299	299	3.25		2	3	2	1		0	7.1685		By MS/MS	By MS/MS
A5GFY8;O43175	A5GFY8;O43175	A5GFY8	2;1	2;1	2;1	D-3-phosphoglycerate dehydrogenase	PHGDH	Sus scrofa	sp|A5GFY8|SERA_PIG D-3-phosphoglycerate dehydrogenase OS=Sus scrofa OX=9823 GN=PHGDH PE=3 SV=1;sp|O43175|SERA_HUMAN D-3-phosphoglycerate dehydrogenase OS=Homo sapiens OX=9606 GN=PHGDH PE=1 SV=4	2	2	2	2	1	1	2	1	2	1	1	1	2	1	2	1	1	1	2	1	2	1	2.8	2.8	2.8	56.809	533	533;533	3.91	1	1	1	4	3	1	0.0057307	1.799	By matching	By MS/MS	By MS/MS
Q13492;O60641	Q13492;O60641	Q13492	1;1	1;1	1;1	Phosphatidylinositol-binding clathrin assembly protein	PICALM	Homo sapiens	sp|Q13492|PICAL_HUMAN Phosphatidylinositol-binding clathrin assembly protein OS=Homo sapiens OX=9606 GN=PICALM PE=1 SV=2;sp|O60641|AP180_HUMAN Clathrin coat assembly protein AP180 OS=Homo sapiens OX=9606 GN=SNAP91 PE=1 SV=2	2	1	1	1	1	0	0	1	0	0	1	0	0	1	0	0	1	0	0	1	0	0	1.8	1.8	1.8	70.754	652	652;907	1.5	3	3					0.003125	2.2162	By matching
P48736	P48736	P48736	1	1	1	Phosphatidylinositol 4,5-bisphosphate 3-kinase catalytic subunit gamma isoform	PIK3CG	Homo sapiens	sp|P48736|PK3CG_HUMAN Phosphatidylinositol 4,5-bisphosphate 3-kinase catalytic subunit gamma isoform OS=Homo sapiens OX=9606 GN=PIK3CG PE=1 SV=3	1	1	1	1	1	0	1	0	0	1	1	0	1	0	0	1	1	0	1	0	0	1	1.2	1.2	1.2	126.45	1102	1102	4.5	1				1	2	0.0056022	1.7129	By MS/MS		By MS/MS
P14618;P30613	P14618	P14618	24;2	24;2	24;2	Pyruvate kinase PKM	PKM	Homo sapiens	sp|P14618|KPYM_HUMAN Pyruvate kinase PKM OS=Homo sapiens OX=9606 GN=PKM PE=1 SV=4	2	24	24	24	20	24	22	22	20	22	20	24	22	22	20	22	20	24	22	22	20	22	48.8	48.8	48.8	57.936	531	531;574	3.86	232	218	444	210	469	414	0	283.02	By MS/MS	By MS/MS	By MS/MS
Q7Z6Z6	Q7Z6Z6	Q7Z6Z6	1	1	1	Patatin-like phospholipase domain-containing protein 5	PNPLA5	Homo sapiens	sp|Q7Z6Z6|PLPL5_HUMAN Patatin-like phospholipase domain-containing protein 5 OS=Homo sapiens OX=9606 GN=PNPLA5 PE=2 SV=1	1	1	1	1	0	0	1	0	0	0	0	0	1	0	0	0	0	0	1	0	0	0	4.2	4.2	4.2	47.912	429	429	5					1		0.0057471	1.8046			By MS/MS
Q15181	Q15181	Q15181	6	6	6	Inorganic pyrophosphatase	PPA1	Homo sapiens	sp|Q15181|IPYR_HUMAN Inorganic pyrophosphatase OS=Homo sapiens OX=9606 GN=PPA1 PE=1 SV=2	1	6	6	6	3	3	6	3	5	3	3	3	6	3	5	3	3	3	6	3	5	3	29.1	29.1	29.1	32.66	289	289	3.75	8	5	9	11	15	7	0	27.039	By MS/MS	By MS/MS	By MS/MS
O75145	O75145	O75145	1	1	1	Liprin-alpha-3	PPFIA3	Homo sapiens	sp|O75145|LIPA3_HUMAN Liprin-alpha-3 OS=Homo sapiens OX=9606 GN=PPFIA3 PE=1 SV=3	1	1	1	1	1	1	1	1	1	1	1	1	1	1	1	1	1	1	1	1	1	1	1.3	1.3	1.3	133.49	1194	1194	3.77	2	2	2	1	3	3	0.0081744	1.6495	By MS/MS	By matching	By matching
P62936;P62937;P0DN26;A0A0B4J2A2;A0A075B759;Q9Y536;F5H284;P0DN37;O43447;P30405;Q9UNP9;Q08752;P49792	P62936;P62937	P62936	12;8;3;3;3;3;3;2;2;1;1;1;1	12;8;3;3;3;3;3;2;2;1;1;1;1	11;7;3;3;3;3;3;2;1;1;1;1;1	Peptidyl-prolyl cis-trans isomerase A	PPIA	Sus scrofa	sp|P62936|PPIA_PIG Peptidyl-prolyl cis-trans isomerase A OS=Sus scrofa OX=9823 GN=PPIA PE=1 SV=2;sp|P62937|PPIA_HUMAN Peptidyl-prolyl cis-trans isomerase A OS=Homo sapiens OX=9606 GN=PPIA PE=1 SV=2	13	12	12	11	9	10	11	9	12	11	9	10	11	9	12	11	8	9	10	8	11	10	75	75	71.3	17.869	164	164;165;164;164;164;164;164;164;177;207;301;370;3224	3.79	19	20	35	37	41	27	0	103.49	By MS/MS	By MS/MS	By MS/MS
P23284;P45877	P23284;P45877	P23284	2;1	1;0	1;0	Peptidyl-prolyl cis-trans isomerase B	PPIB	Homo sapiens	sp|P23284|PPIB_HUMAN Peptidyl-prolyl cis-trans isomerase B OS=Homo sapiens OX=9606 GN=PPIB PE=1 SV=2;sp|P45877|PPIC_HUMAN Peptidyl-prolyl cis-trans isomerase C OS=Homo sapiens OX=9606 GN=PPIC PE=1 SV=1	2	2	1	1	2	1	1	2	1	1	1	0	0	1	0	0	1	0	0	1	0	0	8.8	6	6	23.742	216	216;212	1.5	1	1					0	7.8411	By MS/MS	By matching	By matching
P54612;P30153	P54612;P30153	P54612	2;2	2;2	2;2	Serine/threonine-protein phosphatase 2A 65 kDa regulatory subunit A alpha isoform	PPP2R1A	Sus scrofa	sp|P54612|2AAA_PIG Serine/threonine-protein phosphatase 2A 65 kDa regulatory subunit A alpha isoform OS=Sus scrofa OX=9823 GN=PPP2R1A PE=2 SV=2;sp|P30153|2AAA_HUMAN Serine/threonine-protein phosphatase 2A 65 kDa regulatory subunit A alpha isoform OS=Homo s	2	2	2	2	0	1	0	2	0	0	0	1	0	2	0	0	0	1	0	2	0	0	5.1	5.1	5.1	65.322	589	589;589	2.33		2	1				0	3.0582		By matching
O60831	O60831	O60831	1	1	1	PRA1 family protein 2	PRAF2	Homo sapiens	sp|O60831|PRAF2_HUMAN PRA1 family protein 2 OS=Homo sapiens OX=9606 GN=PRAF2 PE=1 SV=1	1	1	1	1	0	0	1	0	1	1	0	0	1	0	1	1	0	0	1	0	1	1	6.2	6.2	6.2	19.258	178	178	5				1	1	1	0	2.6184			By MS/MS
Q06830	Q06830	Q06830	5	5	4	Peroxiredoxin-1	PRDX1	Homo sapiens	sp|Q06830|PRDX1_HUMAN Peroxiredoxin-1 OS=Homo sapiens OX=9606 GN=PRDX1 PE=1 SV=1	1	5	5	4	5	5	5	4	5	5	5	5	5	4	5	5	4	4	4	3	4	4	25.1	25.1	19.6	22.11	199	199	3.9	7	11	21	16	15	20	0	27.496	By MS/MS	By MS/MS	By MS/MS
P52552	P52552	P52552	5	5	4	Peroxiredoxin-2 (Fragment)	PRDX2	Sus scrofa	sp|P52552|PRDX2_PIG Peroxiredoxin-2 (Fragment) OS=Sus scrofa OX=9823 GN=PRDX2 PE=2 SV=1	1	5	5	4	5	4	5	4	4	4	5	4	5	4	4	4	4	3	4	3	3	3	34.6	34.6	28.3	13.723	127	127	3.81	9	9	15	17	13	16	0	57.333	By MS/MS	By MS/MS	By MS/MS
P30048	P30048	P30048	5	5	5	Thioredoxin-dependent peroxide reductase, mitochondrial	PRDX3	Homo sapiens	sp|P30048|PRDX3_HUMAN Thioredoxin-dependent peroxide reductase, mitochondrial OS=Homo sapiens OX=9606 GN=PRDX3 PE=1 SV=3	1	5	5	5	4	5	5	4	5	5	4	5	5	4	5	5	4	5	5	4	5	5	22.3	22.3	22.3	27.692	256	256	3.93	5	9	14	14	10	16	0	15.479	By MS/MS	By MS/MS	By MS/MS
Q13162	Q13162	Q13162	1	1	1	Peroxiredoxin-4	PRDX4	Homo sapiens	sp|Q13162|PRDX4_HUMAN Peroxiredoxin-4 OS=Homo sapiens OX=9606 GN=PRDX4 PE=1 SV=1	1	1	1	1	0	0	1	0	1	1	0	0	1	0	1	1	0	0	1	0	1	1	4.1	4.1	4.1	30.54	271	271	4.8				2	2	1	0	2.751			By MS/MS
P30044	P30044	P30044	5	5	5	Peroxiredoxin-5, mitochondrial	PRDX5	Homo sapiens	sp|P30044|PRDX5_HUMAN Peroxiredoxin-5, mitochondrial OS=Homo sapiens OX=9606 GN=PRDX5 PE=1 SV=4	1	5	5	5	3	4	5	3	5	4	3	4	5	3	5	4	3	4	5	3	5	4	30.8	30.8	30.8	22.086	214	214	3.98	5	5	13	11	11	13	0	44.73	By MS/MS	By MS/MS	By MS/MS
Q9TSX9;P30041	Q9TSX9	Q9TSX9	4;1	4;1	4;1	Peroxiredoxin-6	PRDX6	Sus scrofa	sp|Q9TSX9|PRDX6_PIG Peroxiredoxin-6 OS=Sus scrofa OX=9823 GN=PRDX6 PE=2 SV=3	2	4	4	4	2	3	2	2	2	3	2	3	2	2	2	3	2	3	2	2	2	3	17	17	17	25.037	224	224;224	3.64	3	2	6	4	3	4	0	8.5914	By MS/MS	By MS/MS	By MS/MS
P36887;P17612	P36887;P17612	P36887	1;1	1;1	1;1	cAMP-dependent protein kinase catalytic subunit alpha	PRKACA	Sus scrofa	sp|P36887|KAPCA_PIG cAMP-dependent protein kinase catalytic subunit alpha OS=Sus scrofa OX=9823 GN=PRKACA PE=1 SV=4;sp|P17612|KAPCA_HUMAN cAMP-dependent protein kinase catalytic subunit alpha OS=Homo sapiens OX=9606 GN=PRKACA PE=1 SV=2	2	1	1	1	0	0	1	0	1	0	0	0	1	0	1	0	0	0	1	0	1	0	3.4	3.4	3.4	40.616	351	351;351	4.33				2	1		0.0057637	1.8082			By matching
P23942	P23942	P23942	1	1	1	Peripherin-2	PRPH2	Homo sapiens	sp|P23942|PRPH2_HUMAN Peripherin-2 OS=Homo sapiens OX=9606 GN=PRPH2 PE=1 SV=1	1	1	1	1	1	0	0	0	1	0	1	0	0	0	1	0	1	0	0	0	1	0	2.9	2.9	2.9	39.186	346	346	2.5	1			1			0	2.9812	By MS/MS
P25787	P25787	P25787	3	3	3	Proteasome subunit alpha type-2	PSMA2	Homo sapiens	sp|P25787|PSA2_HUMAN Proteasome subunit alpha type-2 OS=Homo sapiens OX=9606 GN=PSMA2 PE=1 SV=2	1	3	3	3	3	1	2	1	1	1	3	1	2	1	1	1	3	1	2	1	1	1	23.1	23.1	23.1	25.898	234	234	3.4	3	1	1	1	2	2	0	4.4792	By MS/MS	By MS/MS	By MS/MS
P25788	P25788	P25788	1	1	1	Proteasome subunit alpha type-3	PSMA3	Homo sapiens	sp|P25788|PSA3_HUMAN Proteasome subunit alpha type-3 OS=Homo sapiens OX=9606 GN=PSMA3 PE=1 SV=2	1	1	1	1	0	1	1	0	1	1	0	1	1	0	1	1	0	1	1	0	1	1	4.7	4.7	4.7	28.433	255	255	4.62			2	1	3	2	0.0082418	1.6645		By MS/MS	By MS/MS
P25789	P25789	P25789	1	1	1	Proteasome subunit alpha type-4	PSMA4	Homo sapiens	sp|P25789|PSA4_HUMAN Proteasome subunit alpha type-4 OS=Homo sapiens OX=9606 GN=PSMA4 PE=1 SV=1	1	1	1	1	1	1	1	1	1	1	1	1	1	1	1	1	1	1	1	1	1	1	3.8	3.8	3.8	29.483	261	261	3.14	2	1	1	1	1	1	0	3.7806	By MS/MS	By MS/MS	By MS/MS
P28066	P28066	P28066	2	2	2	Proteasome subunit alpha type-5	PSMA5	Homo sapiens	sp|P28066|PSA5_HUMAN Proteasome subunit alpha type-5 OS=Homo sapiens OX=9606 GN=PSMA5 PE=1 SV=3	1	2	2	2	1	0	2	1	2	1	1	0	2	1	2	1	1	0	2	1	2	1	10.8	10.8	10.8	26.411	241	241	3.86	1	1		2	2	1	0	15.739	By MS/MS		By MS/MS
P60900	P60900	P60900	3	3	3	Proteasome subunit alpha type-6	PSMA6	Homo sapiens	sp|P60900|PSA6_HUMAN Proteasome subunit alpha type-6 OS=Homo sapiens OX=9606 GN=PSMA6 PE=1 SV=1	1	3	3	3	1	2	3	2	3	2	1	2	3	2	3	2	1	2	3	2	3	2	14.2	14.2	14.2	27.399	246	246	4.11	1	2	3	4	6	3	0	10.636	By MS/MS	By MS/MS	By MS/MS
P49721	P49721	P49721	1	1	1	Proteasome subunit beta type-2	PSMB2	Homo sapiens	sp|P49721|PSB2_HUMAN Proteasome subunit beta type-2 OS=Homo sapiens OX=9606 GN=PSMB2 PE=1 SV=1	1	1	1	1	1	1	1	1	1	1	1	1	1	1	1	1	1	1	1	1	1	1	5.5	5.5	5.5	22.836	201	201	3.56	2	1	1	2	1	2	0	2.7321	By MS/MS	By MS/MS	By MS/MS
Q99460	Q99460	Q99460	1	1	1	26S proteasome non-ATPase regulatory subunit 1	PSMD1	Homo sapiens	sp|Q99460|PSMD1_HUMAN 26S proteasome non-ATPase regulatory subunit 1 OS=Homo sapiens OX=9606 GN=PSMD1 PE=1 SV=2	1	1	1	1	0	0	0	0	1	0	0	0	0	0	1	0	0	0	0	0	1	0	1.3	1.3	1.3	105.84	953	953	4				1			0	2.5992
Q29095	Q29095	Q29095	1	1	1	Prostaglandin-H2 D-isomerase	PTGDS	Sus scrofa	sp|Q29095|PTGDS_PIG Prostaglandin-H2 D-isomerase OS=Sus scrofa OX=9823 GN=PTGDS PE=1 SV=1	1	1	1	1	1	1	1	1	1	1	1	1	1	1	1	1	1	1	1	1	1	1	6.3	6.3	6.3	20.568	189	189	3.67	1	1	1	4	1	1	0	2.4252	By matching	By MS/MS	By MS/MS
Q15185	Q15185	Q15185	2	2	2	Prostaglandin E synthase 3	PTGES3	Homo sapiens	sp|Q15185|TEBP_HUMAN Prostaglandin E synthase 3 OS=Homo sapiens OX=9606 GN=PTGES3 PE=1 SV=1	1	2	2	2	0	0	2	0	0	0	0	0	2	0	0	0	0	0	2	0	0	0	18.1	18.1	18.1	18.697	160	160	5					2		0	2.3935			By MS/MS
P11217;P11216;P06737	P11217;P11216;P06737	P11217	3;3;3	3;3;3	3;3;3	Glycogen phosphorylase, muscle form	PYGM	Homo sapiens	sp|P11217|PYGM_HUMAN Glycogen phosphorylase, muscle form OS=Homo sapiens OX=9606 GN=PYGM PE=1 SV=6;sp|P11216|PYGB_HUMAN Glycogen phosphorylase, brain form OS=Homo sapiens OX=9606 GN=PYGB PE=1 SV=5;sp|P06737|PYGL_HUMAN Glycogen phosphorylase, liver form OS=	3	3	3	3	1	1	2	1	3	2	1	1	2	1	3	2	1	1	2	1	3	2	3.3	3.3	3.3	97.091	842	842;843;847	3.93	1	2	3	3	3	3	0	3.2741	By matching	By MS/MS	By MS/MS
P61026	P61026	P61026	2	1	1	Ras-related protein Rab-10	RAB10	Homo sapiens	sp|P61026|RAB10_HUMAN Ras-related protein Rab-10 OS=Homo sapiens OX=9606 GN=RAB10 PE=1 SV=1	1	2	1	1	1	1	2	1	2	2	0	1	1	0	1	1	0	1	1	0	1	1	11	5.5	5.5	22.541	200	200	4.2			2	1	1	1	0	2.757	By matching	By MS/MS	By MS/MS
Q52NJ1;P62491;Q15907	Q52NJ1;P62491;Q15907	Q52NJ1	2;2;2	2;2;2	2;2;2	Ras-related protein Rab-11A	RAB11A	Sus scrofa	sp|Q52NJ1|RB11A_PIG Ras-related protein Rab-11A OS=Sus scrofa OX=9823 GN=RAB11A PE=2 SV=3;sp|P62491|RB11A_HUMAN Ras-related protein Rab-11A OS=Homo sapiens OX=9606 GN=RAB11A PE=1 SV=3;sp|Q15907|RB11B_HUMAN Ras-related protein Rab-11B OS=Homo sapiens OX=960	3	2	2	2	2	2	1	2	2	1	2	2	1	2	2	1	2	2	1	2	2	1	11.1	11.1	11.1	24.393	216	216;216;218	2.83	4	4	4	4	1	1	0	4.3117	By MS/MS	By MS/MS	By MS/MS
Q06AU7;Q52NJ2;Q9H0U4;Q92928;P62820;P51153;Q92930;P61006;P59190	Q06AU7;Q52NJ2;Q9H0U4;Q92928;P62820;P51153;Q92930;P61006;P59190	Q06AU7	2;2;2;2;2;1;1;1;1	2;2;2;2;2;1;1;1;1	1;1;1;1;1;0;0;0;0	Ras-related protein Rab-1B	RAB1B	Sus scrofa	sp|Q06AU7|RAB1B_PIG Ras-related protein Rab-1B OS=Sus scrofa OX=9823 GN=RAB1B PE=2 SV=1;sp|Q52NJ2|RAB1A_PIG Ras-related protein Rab-1A OS=Sus scrofa OX=9823 GN=RAB1A PE=2 SV=3;sp|Q9H0U4|RAB1B_HUMAN Ras-related protein Rab-1B OS=Homo sapiens OX=9606 GN=RAB1	9	2	2	1	2	1	2	2	2	2	2	1	2	2	2	2	1	1	1	1	1	1	13.4	13.4	8	22.112	201	201;205;201;201;205;203;207;207;212	3.69	3	2	1	3	5	2	0	4.6076	By MS/MS	By MS/MS	By MS/MS
P61019;Q8WUD1	P61019;Q8WUD1	P61019	5;3	5;3	5;3	Ras-related protein Rab-2A	RAB2A	Homo sapiens	sp|P61019|RAB2A_HUMAN Ras-related protein Rab-2A OS=Homo sapiens OX=9606 GN=RAB2A PE=1 SV=1;sp|Q8WUD1|RAB2B_HUMAN Ras-related protein Rab-2B OS=Homo sapiens OX=9606 GN=RAB2B PE=1 SV=1	2	5	5	5	1	3	4	4	3	3	1	3	4	4	3	3	1	3	4	4	3	3	27.4	27.4	27.4	23.545	212	212;216	3.8	1	5	3	3	4	4	0	9.974	By MS/MS	By MS/MS	By MS/MS
O95716;P20337;Q96E17	O95716	O95716	3;1;1	3;1;1	1;0;0	Ras-related protein Rab-3D	RAB3D	Homo sapiens	sp|O95716|RAB3D_HUMAN Ras-related protein Rab-3D OS=Homo sapiens OX=9606 GN=RAB3D PE=1 SV=1	3	3	3	1	2	3	3	2	2	3	2	3	3	2	2	3	1	1	1	1	1	1	16.4	16.4	5	24.267	219	219;219;227	4.06	3	3	4	5	11	5	0	16.259	By MS/MS	By MS/MS	By MS/MS
P61020;Q06AU6;P20339;P51148	P61020;Q06AU6;P20339;P51148	P61020	2;1;1;1	2;1;1;1	2;1;1;1	Ras-related protein Rab-5B	RAB5B	Homo sapiens	sp|P61020|RAB5B_HUMAN Ras-related protein Rab-5B OS=Homo sapiens OX=9606 GN=RAB5B PE=1 SV=1;sp|Q06AU6|RAB5A_PIG Ras-related protein Rab-5A OS=Sus scrofa OX=9823 GN=RAB5A PE=2 SV=1;sp|P20339|RAB5A_HUMAN Ras-related protein Rab-5A OS=Homo sapiens OX=9606 GN=	4	2	2	2	2	1	1	2	1	1	2	1	1	2	1	1	2	1	1	2	1	1	11.6	11.6	11.6	23.707	215	215;215;215;216	3.76	3	4	1	6	10	1	0	7.6018	By MS/MS	By matching	By MS/MS
Q9NRW1;P20340;Q14964	Q9NRW1;P20340;Q14964	Q9NRW1	2;2;1	2;2;1	2;2;1	Ras-related protein Rab-6B	RAB6B	Homo sapiens	sp|Q9NRW1|RAB6B_HUMAN Ras-related protein Rab-6B OS=Homo sapiens OX=9606 GN=RAB6B PE=1 SV=1;sp|P20340|RAB6A_HUMAN Ras-related protein Rab-6A OS=Homo sapiens OX=9606 GN=RAB6A PE=1 SV=3;sp|Q14964|RB39A_HUMAN Ras-related protein Rab-39A OS=Homo sapiens OX=960	3	2	2	2	1	1	2	1	1	2	1	1	2	1	1	2	1	1	2	1	1	2	10.6	10.6	10.6	23.461	208	208;208;217	4.03	6	13	7	12	23	15	0	8.61	By MS/MS	By MS/MS	By MS/MS
P62826	P62826	P62826	5	5	5	GTP-binding nuclear protein Ran	RAN	Homo sapiens	sp|P62826|RAN_HUMAN GTP-binding nuclear protein Ran OS=Homo sapiens OX=9606 GN=RAN PE=1 SV=3	1	5	5	5	3	5	5	3	5	3	3	5	5	3	5	3	3	5	5	3	5	3	26.4	26.4	26.4	24.423	216	216	3.72	7	7	10	13	13	8	0	18.366	By MS/MS	By MS/MS	By MS/MS
P62834;P61224;A6NIZ1	P62834;P61224;A6NIZ1	P62834	2;2;1	2;2;1	2;2;1	Ras-related protein Rap-1A	RAP1A	Homo sapiens	sp|P62834|RAP1A_HUMAN Ras-related protein Rap-1A OS=Homo sapiens OX=9606 GN=RAP1A PE=1 SV=1;sp|P61224|RAP1B_HUMAN Ras-related protein Rap-1b OS=Homo sapiens OX=9606 GN=RAP1B PE=1 SV=1;sp|A6NIZ1|RP1BL_HUMAN Ras-related protein Rap-1b-like protein OS=Homo sa	3	2	2	2	1	2	1	1	1	1	1	2	1	1	1	1	1	2	1	1	1	1	12.5	12.5	12.5	20.987	184	184;184;184	3.43	1	1	2	1	1	1	0	13.843	By MS/MS	By MS/MS	By MS/MS
P52306	P52306	P52306	2	2	2	Rap1 GTPase-GDP dissociation stimulator 1	RAP1GDS1	Homo sapiens	sp|P52306|GDS1_HUMAN Rap1 GTPase-GDP dissociation stimulator 1 OS=Homo sapiens OX=9606 GN=RAP1GDS1 PE=1 SV=3	1	2	2	2	0	0	0	2	0	0	0	0	0	2	0	0	0	0	0	2	0	0	4.1	4.1	4.1	66.316	607	607	2		2					0	4.0932
Q15293	Q15293	Q15293	1	1	1	Reticulocalbin-1	RCN1	Homo sapiens	sp|Q15293|RCN1_HUMAN Reticulocalbin-1 OS=Homo sapiens OX=9606 GN=RCN1 PE=1 SV=1	1	1	1	1	1	0	0	1	1	0	1	0	0	1	1	0	1	0	0	1	1	0	3.9	3.9	3.9	38.89	331	331	2.75	1	1		2			0	31.435	By matching
P35243	P35243	P35243	4	4	4	Recoverin	RCVRN	Homo sapiens	sp|P35243|RECO_HUMAN Recoverin OS=Homo sapiens OX=9606 GN=RCVRN PE=1 SV=2	1	4	4	4	4	4	4	3	4	4	4	4	4	3	4	4	4	4	4	3	4	4	22.5	22.5	22.5	23.13	200	200	3.96	11	11	26	15	23	27	0	220.16	By MS/MS	By MS/MS	By MS/MS
P47804	P47804	P47804	1	1	1	RPE-retinal G protein-coupled receptor	RGR	Homo sapiens	sp|P47804|RGR_HUMAN RPE-retinal G protein-coupled receptor OS=Homo sapiens OX=9606 GN=RGR PE=1 SV=1	1	1	1	1	1	1	1	1	1	1	1	1	1	1	1	1	1	1	1	1	1	1	3.4	3.4	3.4	31.874	291	291	4.1	7	6	12	8	16	18	0.0081301	1.6254	By MS/MS	By MS/MS	By MS/MS
O18766;P08100	O18766	O18766	3;1	3;1	3;1	Rhodopsin	RHO	Sus scrofa	sp|O18766|OPSD_PIG Rhodopsin OS=Sus scrofa OX=9823 GN=RHO PE=1 SV=1	2	3	3	3	3	3	3	3	3	3	3	3	3	3	3	3	3	3	3	3	3	3	12.4	12.4	12.4	39.026	348	348;348	3.81	57	53	114	57	94	103	0	112.57	By MS/MS	By MS/MS	By MS/MS
P61586;P08134;P62745	P61586;P08134;P62745	P61586	2;2;1	2;2;1	2;2;1	Transforming protein RhoA	RHOA	Homo sapiens	sp|P61586|RHOA_HUMAN Transforming protein RhoA OS=Homo sapiens OX=9606 GN=RHOA PE=1 SV=1;sp|P08134|RHOC_HUMAN Rho-related GTP-binding protein RhoC OS=Homo sapiens OX=9606 GN=RHOC PE=1 SV=1;sp|P62745|RHOB_HUMAN Rho-related GTP-binding protein RhoB OS=Homo s	3	2	2	2	1	2	2	2	2	2	1	2	2	2	2	2	1	2	2	2	2	2	8.8	8.8	8.8	21.768	193	193;193;196	3.62	1	2	4	2	2	2	0	4.3236	By MS/MS	By MS/MS	By MS/MS
P52758	P52758	P52758	1	1	1	2-iminobutanoate/2-iminopropanoate deaminase	RIDA	Homo sapiens	sp|P52758|RIDA_HUMAN 2-iminobutanoate/2-iminopropanoate deaminase OS=Homo sapiens OX=9606 GN=RIDA PE=1 SV=1	1	1	1	1	1	1	1	1	1	1	1	1	1	1	1	1	1	1	1	1	1	1	7.3	7.3	7.3	14.494	137	137	3.67	2	1	1	1	2	2	0	2.4934	By matching	By MS/MS	By MS/MS
P12271	P12271	P12271	5	5	5	Retinaldehyde-binding protein 1	RLBP1	Homo sapiens	sp|P12271|RLBP1_HUMAN Retinaldehyde-binding protein 1 OS=Homo sapiens OX=9606 GN=RLBP1 PE=1 SV=2	1	5	5	5	5	5	5	4	5	5	5	5	5	4	5	5	5	5	5	4	5	5	22.1	22.1	22.1	36.474	317	317	3.94	16	11	54	20	36	39	0	106.84	By MS/MS	By MS/MS	By MS/MS
Q03395	Q03395	Q03395	1	1	1	Rod outer segment membrane protein 1	ROM1	Homo sapiens	sp|Q03395|ROM1_HUMAN Rod outer segment membrane protein 1 OS=Homo sapiens OX=9606 GN=ROM1 PE=1 SV=2	1	1	1	1	1	1	1	1	1	1	1	1	1	1	1	1	1	1	1	1	1	1	3.7	3.7	3.7	37.205	351	351	3.83	1	2	2	3	1	3	0	2.7873	By MS/MS	By MS/MS	By MS/MS
P30050	P30050	P30050	1	1	1	60S ribosomal protein L12	RPL12	Homo sapiens	sp|P30050|RL12_HUMAN 60S ribosomal protein L12 OS=Homo sapiens OX=9606 GN=RPL12 PE=1 SV=1	1	1	1	1	1	1	1	1	1	1	1	1	1	1	1	1	1	1	1	1	1	1	5.5	5.5	5.5	17.818	165	165	4	2	1	3	4	3	4	0.0056338	1.7362	By MS/MS	By MS/MS	By MS/MS
P62901;P62899	P62901;P62899	P62901	1;1	1;1	1;1	60S ribosomal protein L31	RPL31	Sus scrofa	sp|P62901|RL31_PIG 60S ribosomal protein L31 OS=Sus scrofa OX=9823 GN=RPL31 PE=1 SV=1;sp|P62899|RL31_HUMAN 60S ribosomal protein L31 OS=Homo sapiens OX=9606 GN=RPL31 PE=1 SV=1	2	1	1	1	0	0	1	0	1	0	0	0	1	0	1	0	0	0	1	0	1	0	11.2	11.2	11.2	14.463	125	125;125	4.33				2	1		0	5.3044			By MS/MS
Q29214;Q8NHW5;P05388	Q29214;Q8NHW5;P05388	Q29214	1;1;1	1;1;1	1;1;1	60S acidic ribosomal protein P0	RPLP0	Sus scrofa	sp|Q29214|RLA0_PIG 60S acidic ribosomal protein P0 OS=Sus scrofa OX=9823 GN=RPLP0 PE=1 SV=2;sp|Q8NHW5|RLA0L_HUMAN 60S acidic ribosomal protein P0-like OS=Homo sapiens OX=9606 GN=RPLP0P6 PE=5 SV=1;sp|P05388|RLA0_HUMAN 60S acidic ribosomal protein P0 OS=Homo	3	1	1	1	1	0	1	1	1	0	1	0	1	1	1	0	1	0	1	1	1	0	3.8	3.8	3.8	34.358	318	318;317;317	3.2	1	1		2	1		0	2.7429	By MS/MS		By matching
P05386	P05386	P05386	1	1	1	60S acidic ribosomal protein P1	RPLP1	Homo sapiens	sp|P05386|RLA1_HUMAN 60S acidic ribosomal protein P1 OS=Homo sapiens OX=9606 GN=RPLP1 PE=1 SV=1	1	1	1	1	1	0	1	1	1	1	1	0	1	1	1	1	1	0	1	1	1	1	14	14	14	11.514	114	114	3.6	1	1		1	1	1	0	2.7289	By MS/MS		By MS/MS
Q29315;P05387	Q29315;P05387	Q29315	1;1	1;1	1;1	60S acidic ribosomal protein P2	RPLP2	Sus scrofa	sp|Q29315|RLA2_PIG 60S acidic ribosomal protein P2 OS=Sus scrofa OX=9823 GN=RPLP2 PE=3 SV=1;sp|P05387|RLA2_HUMAN 60S acidic ribosomal protein P2 OS=Homo sapiens OX=9606 GN=RPLP2 PE=1 SV=1	2	1	1	1	0	0	1	0	1	0	0	0	1	0	1	0	0	0	1	0	1	0	10.4	10.4	10.4	11.294	115	115;115	4.33				2	1		0	2.5103			By matching
P62263	P62263	P62263	1	1	1	40S ribosomal protein S14	RPS14	Homo sapiens	sp|P62263|RS14_HUMAN 40S ribosomal protein S14 OS=Homo sapiens OX=9606 GN=RPS14 PE=1 SV=3	1	1	1	1	0	0	1	0	1	0	0	0	1	0	1	0	0	0	1	0	1	0	7.3	7.3	7.3	16.273	151	151	4.67				1	2		0.0058997	1.9058			By MS/MS
Q29201;P62249	Q29201;P62249	Q29201	2;2	2;2	2;2	40S ribosomal protein S16	RPS16	Sus scrofa	sp|Q29201|RS16_PIG 40S ribosomal protein S16 OS=Sus scrofa OX=9823 GN=RPS16 PE=1 SV=4;sp|P62249|RS16_HUMAN 40S ribosomal protein S16 OS=Homo sapiens OX=9606 GN=RPS16 PE=1 SV=2	2	2	2	2	2	1	2	1	1	2	2	1	2	1	1	2	2	1	2	1	1	2	14.4	14.4	14.4	16.445	146	146;146	3.79	2	2	2	2	3	3	0	5.5174	By MS/MS	By matching	By MS/MS
P62272;P62269	P62272;P62269	P62272	3;3	3;3	3;3	40S ribosomal protein S18	RPS18	Sus scrofa	sp|P62272|RS18_PIG 40S ribosomal protein S18 OS=Sus scrofa OX=9823 GN=RPS18 PE=1 SV=3;sp|P62269|RS18_HUMAN 40S ribosomal protein S18 OS=Homo sapiens OX=9606 GN=RPS18 PE=1 SV=3	2	3	3	3	2	3	3	2	2	2	2	3	3	2	2	2	2	3	3	2	2	2	15.8	15.8	15.8	17.718	152	152;152	4.03	3	3	5	5	9	6	0	3.2847	By matching	By MS/MS	By MS/MS
Q29308;P39019	Q29308;P39019	Q29308	2;2	2;2	2;2	40S ribosomal protein S19 (Fragment)	RPS19	Sus scrofa	sp|Q29308|RS19_PIG 40S ribosomal protein S19 (Fragment) OS=Sus scrofa OX=9823 GN=RPS19 PE=2 SV=3;sp|P39019|RS19_HUMAN 40S ribosomal protein S19 OS=Homo sapiens OX=9606 GN=RPS19 PE=1 SV=2	2	2	2	2	0	1	2	1	2	2	0	1	2	1	2	2	0	1	2	1	2	2	16.2	16.2	16.2	14.984	136	136;145	4.22		1	2	2	2	2	0	2.6029		By matching	By MS/MS
A1XQU9;P60866	A1XQU9;P60866	A1XQU9	2;2	2;2	2;2	40S ribosomal protein S20	RPS20	Sus scrofa	sp|A1XQU9|RS20_PIG 40S ribosomal protein S20 OS=Sus scrofa OX=9823 GN=RPS20 PE=1 SV=1;sp|P60866|RS20_HUMAN 40S ribosomal protein S20 OS=Homo sapiens OX=9606 GN=RPS20 PE=1 SV=1	2	2	2	2	0	1	2	0	1	2	0	1	2	0	1	2	0	1	2	0	1	2	19.3	19.3	19.3	13.333	119	119;119	4.57			2	1	2	2	0	5.2955		By matching	By MS/MS
P62851	P62851	P62851	3	3	3	40S ribosomal protein S25	RPS25	Homo sapiens	sp|P62851|RS25_HUMAN 40S ribosomal protein S25 OS=Homo sapiens OX=9606 GN=RPS25 PE=1 SV=1	1	3	3	3	1	1	1	1	0	1	1	1	1	1	0	1	1	1	1	1	0	1	24	24	24	13.742	125	125	3	2	1	3		1	1	0	3.9035	By MS/MS	By matching	By MS/MS
Q4GWZ2;P08865	Q4GWZ2;P08865	Q4GWZ2	3;3	3;3	3;3	40S ribosomal protein SA	RPSA	Sus scrofa	sp|Q4GWZ2|RSSA_PIG 40S ribosomal protein SA OS=Sus scrofa OX=9823 GN=RPSA PE=1 SV=3;sp|P08865|RSSA_HUMAN 40S ribosomal protein SA OS=Homo sapiens OX=9606 GN=RPSA PE=1 SV=4	2	3	3	3	0	0	0	3	0	0	0	0	0	3	0	0	0	0	0	3	0	0	14.9	14.9	14.9	32.928	295	295;295	2		4					0	7.9475
O15537	O15537	O15537	5	5	5	Retinoschisin	RS1	Homo sapiens	sp|O15537|XLRS1_HUMAN Retinoschisin OS=Homo sapiens OX=9606 GN=RS1 PE=1 SV=2	1	5	5	5	3	4	5	3	4	4	3	4	5	3	4	4	3	4	5	3	4	4	25.4	25.4	25.4	25.592	224	224	4.26	8	7	20	8	21	31	0	46.037	By MS/MS	By MS/MS	By MS/MS
Q16799	Q16799	Q16799	5	5	5	Reticulon-1	RTN1	Homo sapiens	sp|Q16799|RTN1_HUMAN Reticulon-1 OS=Homo sapiens OX=9606 GN=RTN1 PE=1 SV=1	1	5	5	5	2	2	4	2	3	3	2	2	4	2	3	3	2	2	4	2	3	3	6.7	6.7	6.7	83.617	776	776	4.4	3	5	7	4	13	16	0	5.9984	By MS/MS	By matching	By MS/MS
O95197	O95197	O95197	1	1	1	Reticulon-3	RTN3	Homo sapiens	sp|O95197|RTN3_HUMAN Reticulon-3 OS=Homo sapiens OX=9606 GN=RTN3 PE=1 SV=2	1	1	1	1	1	1	1	1	1	1	1	1	1	1	1	1	1	1	1	1	1	1	1.1	1.1	1.1	112.61	1032	1032	3.69	5	2	8	7	10	3	0	2.8131	By MS/MS	By matching	By MS/MS
Q9NQC3	Q9NQC3	Q9NQC3	4	4	4	Reticulon-4	RTN4	Homo sapiens	sp|Q9NQC3|RTN4_HUMAN Reticulon-4 OS=Homo sapiens OX=9606 GN=RTN4 PE=1 SV=2	1	4	4	4	3	3	3	2	4	3	3	3	3	2	4	3	3	3	3	2	4	3	3.7	3.7	3.7	129.93	1192	1192	3.83	14	17	26	28	29	25	0	42.765	By MS/MS	By MS/MS	By MS/MS
Q9Y224	Q9Y224	Q9Y224	2	2	2	RNA transcription, translation and transport factor protein	RTRAF	Homo sapiens	sp|Q9Y224|RTRAF_HUMAN RNA transcription, translation and transport factor protein OS=Homo sapiens OX=9606 GN=RTRAF PE=1 SV=1	1	2	2	2	1	0	1	0	2	0	1	0	1	0	2	0	1	0	1	0	2	0	10.7	10.7	10.7	28.068	244	244	3.5	1			2	1		0	2.3887	By MS/MS		By MS/MS
P23297	P23297	P23297	2	2	2	Protein S100-A1	S100A1	Homo sapiens	sp|P23297|S10A1_HUMAN Protein S100-A1 OS=Homo sapiens OX=9606 GN=S100A1 PE=1 SV=2	1	2	2	2	0	0	0	2	2	0	0	0	0	2	2	0	0	0	0	2	2	0	38.3	38.3	38.3	10.546	94	94	3.2		2		3			0	41.799
Q96FQ6	Q96FQ6	Q96FQ6	2	2	2	Protein S100-A16	S100A16	Homo sapiens	sp|Q96FQ6|S10AG_HUMAN Protein S100-A16 OS=Homo sapiens OX=9606 GN=S100A16 PE=1 SV=1	1	2	2	2	0	2	2	1	0	2	0	2	2	1	0	2	0	2	2	1	0	2	22.3	22.3	22.3	11.801	103	103	4.33		1	3		2	3	0	7.3254		By MS/MS	By MS/MS
P10523	P10523	P10523	4	2	2	S-arrestin	SAG	Homo sapiens	sp|P10523|ARRS_HUMAN S-arrestin OS=Homo sapiens OX=9606 GN=SAG PE=1 SV=3	1	4	2	2	3	4	4	3	4	4	1	2	2	1	2	2	1	2	2	1	2	2	7.7	4	4	45.119	405	405	3.49	12	8	21	10	8	14	0	2.8592	By MS/MS	By MS/MS	By MS/MS
P79260	P79260	P79260	20	20	18	S-arrestin	SAG	Sus scrofa	sp|P79260|ARRS_PIG S-arrestin OS=Sus scrofa OX=9823 GN=SAG PE=2 SV=1	1	20	20	18	18	20	20	18	20	19	18	20	20	18	20	19	16	18	18	16	18	17	73.1	73.1	69.4	45.102	405	405	3.73	221	179	322	185	319	303	0	323.31	By MS/MS	By MS/MS	By MS/MS
Q5PYH3;Q52NJ3;Q9Y6B6;Q9NR31	Q5PYH3;Q52NJ3;Q9Y6B6;Q9NR31	Q5PYH3	1;1;1;1	1;1;1;1	1;1;1;1	GTP-binding protein SAR1b	SAR1B	Sus scrofa	sp|Q5PYH3|SAR1B_PIG GTP-binding protein SAR1b OS=Sus scrofa OX=9823 GN=SAR1B PE=2 SV=1;sp|Q52NJ3|SAR1A_PIG GTP-binding protein SAR1a OS=Sus scrofa OX=9823 GN=SAR1A PE=2 SV=1;sp|Q9Y6B6|SAR1B_HUMAN GTP-binding protein SAR1b OS=Homo sapiens OX=9606 GN=SAR1B P	4	1	1	1	0	1	1	0	1	1	0	1	1	0	1	1	0	1	1	0	1	1	5.6	5.6	5.6	22.382	198	198;198;198;198	4.5			2	1	1	2	0	2.696		By MS/MS	By MS/MS
P22307	P22307	P22307	2	2	2	Non-specific lipid-transfer protein	SCP2	Homo sapiens	sp|P22307|NLTP_HUMAN Non-specific lipid-transfer protein OS=Homo sapiens OX=9606 GN=SCP2 PE=1 SV=2	1	2	2	2	0	2	2	1	2	0	0	2	2	1	2	0	0	2	2	1	2	0	2.6	2.6	2.6	58.993	547	547	3.71		1	2	2	2		0.0059172	1.9224		By MS/MS	By MS/MS
Q0QF01;P31040	Q0QF01;P31040	Q0QF01	2;1	2;1	2;1	Succinate dehydrogenase [ubiquinone] flavoprotein subunit, mitochondrial	SDHA	Sus scrofa	sp|Q0QF01|SDHA_PIG Succinate dehydrogenase [ubiquinone] flavoprotein subunit, mitochondrial OS=Sus scrofa OX=9823 GN=SDHA PE=1 SV=2;sp|P31040|SDHA_HUMAN Succinate dehydrogenase [ubiquinone] flavoprotein subunit, mitochondrial OS=Homo sapiens OX=9606 GN=SDH	2	2	2	2	1	1	2	0	0	1	1	1	2	0	0	1	1	1	2	0	0	1	3.8	3.8	3.8	72.831	664	664;664	4.5	1		1		4	2	0	6.8015	By MS/MS	By MS/MS	By MS/MS
Q13228	Q13228	Q13228	4	4	4	Methanethiol oxidase	SELENBP1	Homo sapiens	sp|Q13228|SBP1_HUMAN Methanethiol oxidase OS=Homo sapiens OX=9606 GN=SELENBP1 PE=1 SV=2	1	4	4	4	0	1	3	0	1	3	0	1	3	0	1	3	0	1	3	0	1	3	10.8	10.8	10.8	52.39	472	472	4.89			1	2	3	3	0	7.5733		By MS/MS	By MS/MS
P50454	P50454	P50454	2	2	2	Serpin H1	SERPINH1	Homo sapiens	sp|P50454|SERPH_HUMAN Serpin H1 OS=Homo sapiens OX=9606 GN=SERPINH1 PE=1 SV=2	1	2	2	2	1	2	2	2	1	0	1	2	2	2	1	0	1	2	2	2	1	0	6	6	6	46.44	418	418	3.17	2	2	3	2	3		0	4.0677	By MS/MS	By MS/MS	By MS/MS
Q01105;P0DME0	Q01105;P0DME0	Q01105	3;2	3;2	3;2	Protein SET	SET	Homo sapiens	sp|Q01105|SET_HUMAN Protein SET OS=Homo sapiens OX=9606 GN=SET PE=1 SV=3;sp|P0DME0|SETLP_HUMAN Protein SETSIP OS=Homo sapiens OX=9606 GN=SETSIP PE=1 SV=1	2	3	3	3	1	1	2	2	3	1	1	1	2	2	3	1	1	1	2	2	3	1	12.1	12.1	12.1	33.488	290	290;302	3.69	1	3	1	4	2	2	0	14.919	By matching	By matching	By matching
P31947	P31947	P31947	4	1	1	14-3-3 protein sigma	SFN	Homo sapiens	sp|P31947|1433S_HUMAN 14-3-3 protein sigma OS=Homo sapiens OX=9606 GN=SFN PE=1 SV=1	1	4	1	1	2	4	4	4	4	4	0	1	1	1	1	1	0	1	1	1	1	1	13.3	3.2	3.2	27.774	248	248	4.93		2	11	3	15	27	0.0030581	2.1501	By matching	By MS/MS	By MS/MS
Q9UJC5	Q9UJC5	Q9UJC5	1	1	1	SH3 domain-binding glutamic acid-rich-like protein 2	SH3BGRL2	Homo sapiens	sp|Q9UJC5|SH3L2_HUMAN SH3 domain-binding glutamic acid-rich-like protein 2 OS=Homo sapiens OX=9606 GN=SH3BGRL2 PE=1 SV=2	1	1	1	1	0	1	0	1	0	1	0	1	0	1	0	1	0	1	0	1	0	1	11.2	11.2	11.2	12.326	107	107	3.67		1	1			1	0	2.6041		By MS/MS
P63208	P63208	P63208	2	2	2	S-phase kinase-associated protein 1	SKP1	Homo sapiens	sp|P63208|SKP1_HUMAN S-phase kinase-associated protein 1 OS=Homo sapiens OX=9606 GN=SKP1 PE=1 SV=2	1	2	2	2	1	1	2	1	2	2	1	1	2	1	2	2	1	1	2	1	2	2	15.3	15.3	15.3	18.658	163	163	3.82	1	1	3	2	2	2	0	44.94	By MS/MS	By MS/MS	By MS/MS
P43003;P48664	P43003;P48664	P43003	2;1	2;1	2;1	Excitatory amino acid transporter 1	SLC1A3	Homo sapiens	sp|P43003|EAA1_HUMAN Excitatory amino acid transporter 1 OS=Homo sapiens OX=9606 GN=SLC1A3 PE=1 SV=1;sp|P48664|EAA4_HUMAN Excitatory amino acid transporter 4 OS=Homo sapiens OX=9606 GN=SLC1A6 PE=2 SV=1	2	2	2	2	2	1	1	1	1	1	2	1	1	1	1	1	2	1	1	1	1	1	5.7	5.7	5.7	59.572	542	542;564	3.67	3	5	2	4	7	3	0	2.5745	By MS/MS	By MS/MS	By MS/MS
Q9UJS0;O75746	Q9UJS0;O75746	Q9UJS0	2;1	2;1	2;1	Calcium-binding mitochondrial carrier protein Aralar2	SLC25A13	Homo sapiens	sp|Q9UJS0|CMC2_HUMAN Calcium-binding mitochondrial carrier protein Aralar2 OS=Homo sapiens OX=9606 GN=SLC25A13 PE=1 SV=2;sp|O75746|CMC1_HUMAN Calcium-binding mitochondrial carrier protein Aralar1 OS=Homo sapiens OX=9606 GN=SLC25A12 PE=1 SV=2	2	2	2	2	1	2	1	0	1	1	1	2	1	0	1	1	1	2	1	0	1	1	3.3	3.3	3.3	74.175	675	675;678	3.67	1		2	1	1	1	0	3.4308	By MS/MS	By MS/MS	By MS/MS
Q00325	Q00325	Q00325	2	2	2	Phosphate carrier protein, mitochondrial	SLC25A3	Homo sapiens	sp|Q00325|MPCP_HUMAN Phosphate carrier protein, mitochondrial OS=Homo sapiens OX=9606 GN=SLC25A3 PE=1 SV=2	1	2	2	2	2	2	2	2	2	2	2	2	2	2	2	2	2	2	2	2	2	2	5.5	5.5	5.5	40.094	362	362	3.56	9	7	18	7	13	9	0	4.0864	By MS/MS	By MS/MS	By MS/MS
P05141;Q9H0C2	P05141	P05141	8;1	3;0	3;0	ADP/ATP translocase 2	SLC25A5	Homo sapiens	sp|P05141|ADT2_HUMAN ADP/ATP translocase 2 OS=Homo sapiens OX=9606 GN=SLC25A5 PE=1 SV=7	2	8	3	3	7	7	8	7	7	8	3	3	3	3	3	3	3	3	3	3	3	3	27.2	11.1	11.1	32.852	298	298;315	3.74	9	10	20	13	14	16	0	11.273	By MS/MS	By MS/MS	By MS/MS
P12236;Q6QRN9;P12235	P12236;Q6QRN9;P12235	P12236	9;8;5	9;8;5	4;3;2	ADP/ATP translocase 3	SLC25A6	Homo sapiens	sp|P12236|ADT3_HUMAN ADP/ATP translocase 3 OS=Homo sapiens OX=9606 GN=SLC25A6 PE=1 SV=4;sp|Q6QRN9|ADT3_PIG ADP/ATP translocase 3 OS=Sus scrofa OX=9823 GN=SLC25A6 PE=2 SV=3;sp|P12235|ADT1_HUMAN ADP/ATP translocase 1 OS=Homo sapiens OX=9606 GN=SLC25A4 PE=1 S	3	9	9	4	7	7	9	7	8	8	7	7	9	7	8	8	3	3	4	3	4	3	36.2	36.2	20.1	32.866	298	298;298;298	3.76	45	56	76	61	66	82	0	52.059	By MS/MS	By MS/MS	By MS/MS
P20303;P11166;O62787;P11169;Q8TDB8	P20303;P11166	P20303	6;6;1;1;1	6;6;1;1;1	6;6;1;1;1	Solute carrier family 2, facilitated glucose transporter member 1	SLC2A1	Sus scrofa	sp|P20303|GTR1_PIG Solute carrier family 2, facilitated glucose transporter member 1 OS=Sus scrofa OX=9823 GN=SLC2A1 PE=2 SV=2;sp|P11166|GTR1_HUMAN Solute carrier family 2, facilitated glucose transporter member 1 OS=Homo sapiens OX=9606 GN=SLC2A1 PE=1 SV=	5	6	6	6	6	5	6	6	5	6	6	5	6	6	5	6	6	5	6	6	5	6	10	10	10	54.035	492	492;492;104;496;520	3.9	26	22	16	19	47	37	0	13.723	By MS/MS	By MS/MS	By MS/MS
Q16143;Q3I5G7;P37840	Q16143;Q3I5G7;P37840	Q16143	2;1;1	2;1;1	2;1;1	Beta-synuclein	SNCB	Homo sapiens	sp|Q16143|SYUB_HUMAN Beta-synuclein OS=Homo sapiens OX=9606 GN=SNCB PE=1 SV=1;sp|Q3I5G7|SYUA_PIG Alpha-synuclein OS=Sus scrofa OX=9823 GN=SNCA PE=2 SV=1;sp|P37840|SYUA_HUMAN Alpha-synuclein OS=Homo sapiens OX=9606 GN=SNCA PE=1 SV=1	3	2	2	2	1	1	1	1	2	1	1	1	1	1	2	1	1	1	1	1	2	1	16.4	16.4	16.4	14.288	134	134;140;140	3.24	2	6	5	4	1	3	0	4.603	By MS/MS	By MS/MS	By MS/MS
P62316;Q29329	P62316;Q29329	P62316	2;1	2;1	2;1	Small nuclear ribonucleoprotein Sm D2	SNRPD2	Homo sapiens	sp|P62316|SMD2_HUMAN Small nuclear ribonucleoprotein Sm D2 OS=Homo sapiens OX=9606 GN=SNRPD2 PE=1 SV=1;sp|Q29329|SMD2_PIG Small nuclear ribonucleoprotein Sm D2 (Fragment) OS=Sus scrofa OX=9823 GN=SNRPD2 PE=2 SV=1	2	2	2	2	1	1	2	0	2	2	1	1	2	0	2	2	1	1	2	0	2	2	11.9	11.9	11.9	13.527	118	118;50	4.22	1		1	3	2	2	0.0059524	1.9723	By MS/MS	By matching	By MS/MS
P62318	P62318	P62318	3	3	3	Small nuclear ribonucleoprotein Sm D3	SNRPD3	Homo sapiens	sp|P62318|SMD3_HUMAN Small nuclear ribonucleoprotein Sm D3 OS=Homo sapiens OX=9606 GN=SNRPD3 PE=1 SV=1	1	3	3	3	1	2	3	1	3	3	1	2	3	1	3	3	1	2	3	1	3	3	20.6	20.6	20.6	13.916	126	126	4.24	1	2	7	6	5	8	0	4.6827	By MS/MS	By MS/MS	By MS/MS
A1XQR9;P62304	A1XQR9;P62304	A1XQR9	1;1	1;1	1;1	Small nuclear ribonucleoprotein E	SNRPE	Sus scrofa	sp|A1XQR9|RUXE_PIG Small nuclear ribonucleoprotein E OS=Sus scrofa OX=9823 GN=SNRPE PE=3 SV=1;sp|P62304|RUXE_HUMAN Small nuclear ribonucleoprotein E OS=Homo sapiens OX=9606 GN=SNRPE PE=1 SV=1	2	1	1	1	0	0	0	1	0	1	0	0	0	1	0	1	0	0	0	1	0	1	12	12	12	10.818	92	92;92	4		1				1	0	2.7779
P04178;P00441	P04178	P04178	6;1	6;1	6;1	Superoxide dismutase [Cu-Zn]	SOD1	Sus scrofa	sp|P04178|SODC_PIG Superoxide dismutase [Cu-Zn] OS=Sus scrofa OX=9823 GN=SOD1 PE=1 SV=2	2	6	6	6	5	4	5	5	4	6	5	4	5	5	4	6	5	4	5	5	4	6	51	51	51	15.892	153	153;154	3.85	9	14	17	15	20	19	0	90.573	By MS/MS	By MS/MS	By MS/MS
P04179	P04179	P04179	1	1	1	Superoxide dismutase [Mn], mitochondrial	SOD2	Homo sapiens	sp|P04179|SODM_HUMAN Superoxide dismutase [Mn], mitochondrial OS=Homo sapiens OX=9606 GN=SOD2 PE=1 SV=3	1	1	1	1	1	1	1	1	1	1	1	1	1	1	1	1	1	1	1	1	1	1	6.3	6.3	6.3	24.75	222	222	3.5	1	1	1	1	1	1	0	19.732	By MS/MS	By MS/MS	By MS/MS
Q8IUW3	Q8IUW3	Q8IUW3	1	1	1	Spermatogenesis-associated protein 2-like protein	SPATA2L	Homo sapiens	sp|Q8IUW3|SPA2L_HUMAN Spermatogenesis-associated protein 2-like protein OS=Homo sapiens OX=9606 GN=SPATA2L PE=2 SV=1	1	1	1	1	1	1	1	1	1	1	1	1	1	1	1	1	1	1	1	1	1	1	2.8	2.8	2.8	46.178	424	424	4.13	1	2	6	3	6	5	0.0031847	2.2814	By matching	By MS/MS	By MS/MS
Q13813	Q13813	Q13813	5	5	5	Spectrin alpha chain, non-erythrocytic 1	SPTAN1	Homo sapiens	sp|Q13813|SPTN1_HUMAN Spectrin alpha chain, non-erythrocytic 1 OS=Homo sapiens OX=9606 GN=SPTAN1 PE=1 SV=3	1	5	5	5	0	0	0	4	1	1	0	0	0	4	1	1	0	0	0	4	1	1	2.2	2.2	2.2	284.54	2472	2472	3.25		5		1		2	0	8.8521
Q01082	Q01082	Q01082	4	4	4	Spectrin beta chain, non-erythrocytic 1	SPTBN1	Homo sapiens	sp|Q01082|SPTB2_HUMAN Spectrin beta chain, non-erythrocytic 1 OS=Homo sapiens OX=9606 GN=SPTBN1 PE=1 SV=2	1	4	4	4	0	0	0	4	1	1	0	0	0	4	1	1	0	0	0	4	1	1	2.2	2.2	2.2	274.61	2364	2364	2.86		5		1		1	0	10.147
P30626	P30626	P30626	1	1	1	Sorcin	SRI	Homo sapiens	sp|P30626|SORCN_HUMAN Sorcin OS=Homo sapiens OX=9606 GN=SRI PE=1 SV=1	1	1	1	1	0	1	1	0	1	1	0	1	1	0	1	1	0	1	1	0	1	1	5.6	5.6	5.6	21.676	198	198	4.2			2	1	1	1	0	2.6256		By MS/MS	By matching
Q3YLA6;Q07955	Q3YLA6;Q07955	Q3YLA6	2;2	2;2	2;2	Serine/arginine-rich splicing factor 1	SRSF1	Sus scrofa	sp|Q3YLA6|SRSF1_PIG Serine/arginine-rich splicing factor 1 OS=Sus scrofa OX=9823 GN=SRSF1 PE=2 SV=3;sp|Q07955|SRSF1_HUMAN Serine/arginine-rich splicing factor 1 OS=Homo sapiens OX=9606 GN=SRSF1 PE=1 SV=2	2	2	2	2	1	1	2	1	0	2	1	1	2	1	0	2	1	1	2	1	0	2	8.5	8.5	8.5	27.744	248	248;248	4	1	1	1		2	2	0	3.6709	By matching	By matching	By matching
P84103;Q16629	P84103;Q16629	P84103	1;1	1;1	1;1	Serine/arginine-rich splicing factor 3	SRSF3	Homo sapiens	sp|P84103|SRSF3_HUMAN Serine/arginine-rich splicing factor 3 OS=Homo sapiens OX=9606 GN=SRSF3 PE=1 SV=1;sp|Q16629|SRSF7_HUMAN Serine/arginine-rich splicing factor 7 OS=Homo sapiens OX=9606 GN=SRSF7 PE=1 SV=1	2	1	1	1	1	0	1	1	1	1	1	0	1	1	1	1	1	0	1	1	1	1	8.5	8.5	8.5	19.329	164	164;238	3.64	2	2		3	2	2	0.0032154	2.3493	By matching		By matching
Q8IZP2;Q8NFI4;P50502	Q8IZP2;Q8NFI4;P50502	Q8IZP2	1;1;1	1;1;1	1;1;1	Putative protein FAM10A4	ST13P4	Homo sapiens	sp|Q8IZP2|ST134_HUMAN Putative protein FAM10A4 OS=Homo sapiens OX=9606 GN=ST13P4 PE=5 SV=1;sp|Q8NFI4|F10A5_HUMAN Putative protein FAM10A5 OS=Homo sapiens OX=9606 GN=ST13P5 PE=5 SV=1;sp|P50502|F10A1_HUMAN Hsc70-interacting protein OS=Homo sapiens OX=9606 GN	3	1	1	1	1	1	1	1	1	1	1	1	1	1	1	1	1	1	1	1	1	1	4.2	4.2	4.2	27.406	240	240;369;369	3.36	3	2	3	2	1	3	0	2.3951	By MS/MS	By matching	By MS/MS
Q6DUB7;P16949	Q6DUB7;P16949	Q6DUB7	2;2	2;2	2;2	Stathmin	STMN1	Sus scrofa	sp|Q6DUB7|STMN1_PIG Stathmin OS=Sus scrofa OX=9823 GN=STMN1 PE=2 SV=3;sp|P16949|STMN1_HUMAN Stathmin OS=Homo sapiens OX=9606 GN=STMN1 PE=1 SV=3	2	2	2	2	1	1	2	1	2	2	1	1	2	1	2	2	1	1	2	1	2	2	14.1	14.1	14.1	17.302	149	149;149	3.92	1	2	2	2	2	3	0	4.299	By matching	By matching	By MS/MS
Q13277	Q13277	Q13277	1	1	1	Syntaxin-3	STX3	Homo sapiens	sp|Q13277|STX3_HUMAN Syntaxin-3 OS=Homo sapiens OX=9606 GN=STX3 PE=1 SV=3	1	1	1	1	0	1	0	1	1	0	0	1	0	1	1	0	0	1	0	1	1	0	4.8	4.8	4.8	33.155	289	289	3		1	1	1			0.0030675	2.1504		By matching
P61764	P61764	P61764	11	11	11	Syntaxin-binding protein 1	STXBP1	Homo sapiens	sp|P61764|STXB1_HUMAN Syntaxin-binding protein 1 OS=Homo sapiens OX=9606 GN=STXBP1 PE=1 SV=1	1	11	11	11	6	11	10	4	10	10	6	11	10	4	10	10	6	11	10	4	10	10	22.1	22.1	22.1	67.568	594	594	4.01	16	6	31	14	22	35	0	75.465	By MS/MS	By MS/MS	By MS/MS
Q9P2R7	Q9P2R7	Q9P2R7	3	3	1	Succinate--CoA ligase [ADP-forming] subunit beta, mitochondrial	SUCLA2	Homo sapiens	sp|Q9P2R7|SUCB1_HUMAN Succinate--CoA ligase [ADP-forming] subunit beta, mitochondrial OS=Homo sapiens OX=9606 GN=SUCLA2 PE=1 SV=3	1	3	3	1	0	2	3	1	3	2	0	2	3	1	3	2	0	0	1	0	1	0	6.3	6.3	1.9	50.317	463	463	4.12		1	5	3	5	2	0	8.6839		By MS/MS	By MS/MS
O19069;P53597	O19069;P53597	O19069	2;1	2;1	2;1	Succinate--CoA ligase [ADP/GDP-forming] subunit alpha, mitochondrial	SUCLG1	Sus scrofa	sp|O19069|SUCA_PIG Succinate--CoA ligase [ADP/GDP-forming] subunit alpha, mitochondrial OS=Sus scrofa OX=9823 GN=SUCLG1 PE=1 SV=2;sp|P53597|SUCA_HUMAN Succinate--CoA ligase [ADP/GDP-forming] subunit alpha, mitochondrial OS=Homo sapiens OX=9606 GN=SUCLG1 PE	2	2	2	2	1	2	2	2	2	2	1	2	2	2	2	2	1	2	2	2	2	2	8.1	8.1	8.1	36.116	346	346;346	4	1	2	4	3	3	4	0	6.8681	By MS/MS	By MS/MS	By MS/MS
O43759	O43759	O43759	2	2	2	Synaptogyrin-1	SYNGR1	Homo sapiens	sp|O43759|SNG1_HUMAN Synaptogyrin-1 OS=Homo sapiens OX=9606 GN=SYNGR1 PE=1 SV=2	1	2	2	2	2	2	2	2	2	2	2	2	2	2	2	2	2	2	2	2	2	2	10.3	10.3	10.3	25.455	233	233	4.04	2	3	4	3	7	5	0	12.265	By MS/MS	By MS/MS	By MS/MS
P08247	P08247	P08247	1	1	1	Synaptophysin	SYP	Homo sapiens	sp|P08247|SYPH_HUMAN Synaptophysin OS=Homo sapiens OX=9606 GN=SYP PE=1 SV=3	1	1	1	1	1	1	1	1	1	1	1	1	1	1	1	1	1	1	1	1	1	1	3.2	3.2	3.2	33.845	313	313	3.19	3	3	7	4	3	1	0	2.8478	By MS/MS	By MS/MS	By matching
P21579;Q8N9I0	P21579	P21579	6;1	6;1	6;1	Synaptotagmin-1	SYT1	Homo sapiens	sp|P21579|SYT1_HUMAN Synaptotagmin-1 OS=Homo sapiens OX=9606 GN=SYT1 PE=1 SV=1	2	6	6	6	4	5	4	6	4	4	4	5	4	6	4	4	4	5	4	6	4	4	15.6	15.6	15.6	47.573	422	422;419	3.96	11	10	18	9	25	21	0	34.243	By MS/MS	By MS/MS	By MS/MS
Q9UI15	Q9UI15	Q9UI15	1	1	1	Transgelin-3	TAGLN3	Homo sapiens	sp|Q9UI15|TAGL3_HUMAN Transgelin-3 OS=Homo sapiens OX=9606 GN=TAGLN3 PE=1 SV=2	1	1	1	1	0	0	0	1	0	0	0	0	0	1	0	0	0	0	0	1	0	0	7.5	7.5	7.5	22.472	199	199	2		2					0.003096	2.1675
P37837;Q29593	P37837	P37837	6;1	6;1	6;1	Transaldolase	TALDO1	Homo sapiens	sp|P37837|TALDO_HUMAN Transaldolase OS=Homo sapiens OX=9606 GN=TALDO1 PE=1 SV=2	2	6	6	6	4	6	5	5	5	6	4	6	5	5	5	6	4	6	5	5	5	6	15.7	15.7	15.7	37.54	337	337;61	3.55	9	9	11	7	7	12	0	9.6191	By MS/MS	By MS/MS	By MS/MS
Q5QJ38	Q5QJ38	Q5QJ38	1	1	1	Trichohyalin-like protein 1	TCHHL1	Homo sapiens	sp|Q5QJ38|TCHL1_HUMAN Trichohyalin-like protein 1 OS=Homo sapiens OX=9606 GN=TCHHL1 PE=2 SV=1	1	1	1	1	0	1	1	1	1	1	0	1	1	1	1	1	0	1	1	1	1	1	1	1	1	99.274	904	904	4.98		1	13	3	14	31	0.005618	1.7302		By MS/MS	By MS/MS
P29401	P29401	P29401	7	7	7	Transketolase	TKT	Homo sapiens	sp|P29401|TKT_HUMAN Transketolase OS=Homo sapiens OX=9606 GN=TKT PE=1 SV=3	1	7	7	7	6	6	4	5	6	4	6	6	4	5	6	4	6	6	4	5	6	4	11.7	11.7	11.7	67.877	623	623	4.28	8	6	10	8	19	24	0	14.458	By MS/MS	By MS/MS	By MS/MS
P49755	P49755	P49755	3	3	3	Transmembrane emp24 domain-containing protein 10	TMED10	Homo sapiens	sp|P49755|TMEDA_HUMAN Transmembrane emp24 domain-containing protein 10 OS=Homo sapiens OX=9606 GN=TMED10 PE=1 SV=2	1	3	3	3	1	2	2	0	2	2	1	2	2	0	2	2	1	2	2	0	2	2	13.7	13.7	13.7	24.976	219	219	4.42	1		2	3	2	4	0	5.2083	By MS/MS	By MS/MS	By MS/MS
P60174	P60174	P60174	11	1	1	Triosephosphate isomerase	TPI1	Homo sapiens	sp|P60174|TPIS_HUMAN Triosephosphate isomerase OS=Homo sapiens OX=9606 GN=TPI1 PE=1 SV=3	1	11	1	1	9	11	11	10	10	10	1	1	1	1	1	1	1	1	1	1	1	1	44.8	10.1	10.1	30.791	286	286	3.57	3	2	1	3	2	3	0	7.7296	By MS/MS	By MS/MS	By MS/MS
Q29371	Q29371	Q29371	14	14	4	Triosephosphate isomerase	TPI1	Sus scrofa	sp|Q29371|TPIS_PIG Triosephosphate isomerase OS=Sus scrofa OX=9823 GN=TPI1 PE=2 SV=4	1	14	14	4	12	14	14	13	13	13	12	14	14	13	13	13	4	4	4	4	4	4	59.7	59.7	19.8	26.729	248	248	3.69	38	35	68	43	58	52	0	306.03	By MS/MS	By MS/MS	By MS/MS
Q71U36;P02550;P0DPH8;P0DPH7;Q6PEY2	Q71U36;P02550;P0DPH8;P0DPH7;Q6PEY2	Q71U36	23;21;19;19;15	2;2;2;2;2	1;1;1;1;1	Tubulin alpha-1A chain	TUBA1A	Homo sapiens	sp|Q71U36|TBA1A_HUMAN Tubulin alpha-1A chain OS=Homo sapiens OX=9606 GN=TUBA1A PE=1 SV=1;sp|P02550|TBA1A_PIG Tubulin alpha-1A chain OS=Sus scrofa OX=9823 GN=TUBA1A PE=1 SV=1;sp|P0DPH8|TBA3D_HUMAN Tubulin alpha-3D chain OS=Homo sapiens OX=9606 GN=TUBA3D PE=	5	23	2	1	18	22	22	20	19	20	2	2	2	2	2	2	1	1	1	1	1	1	62.3	6	3.1	50.135	451	451;451;450;450;450	3.74	14	20	24	13	25	25	0	32.586	By MS/MS	By MS/MS	By MS/MS
Q2XVP4;P68363;A6NHL2;Q9H853	Q2XVP4;P68363	Q2XVP4	23;23;5;2	23;23;5;2	0;0;0;0	Tubulin alpha-1B chain	TUBA1B	Sus scrofa	sp|Q2XVP4|TBA1B_PIG Tubulin alpha-1B chain OS=Sus scrofa OX=9823 GN=TUBA1B PE=1 SV=1;sp|P68363|TBA1B_HUMAN Tubulin alpha-1B chain OS=Homo sapiens OX=9606 GN=TUBA1B PE=1 SV=1	4	23	23	0	18	22	22	20	19	20	18	22	22	20	19	20	0	0	0	0	0	0	62.3	62.3	0	50.151	451	451;451;446;241	3.71	240	229	357	225	349	342	0	323.31	By MS/MS	By MS/MS	By MS/MS
P68366	P68366	P68366	21	2	2	Tubulin alpha-4A chain	TUBA4A	Homo sapiens	sp|P68366|TBA4A_HUMAN Tubulin alpha-4A chain OS=Homo sapiens OX=9606 GN=TUBA4A PE=1 SV=1	1	21	2	2	16	20	20	18	17	18	2	2	2	2	2	2	2	2	2	2	2	2	56.2	5.6	5.6	49.924	448	448	3.71	3	5	5	7	7	4	0	4.4362	By MS/MS	By MS/MS	By MS/MS
Q767L7;P07437	Q767L7;P07437	Q767L7	20;20	5;5	4;4	Tubulin beta chain	TUBB	Sus scrofa	sp|Q767L7|TBB5_PIG Tubulin beta chain OS=Sus scrofa OX=9823 GN=TUBB PE=2 SV=1;sp|P07437|TBB5_HUMAN Tubulin beta chain OS=Homo sapiens OX=9606 GN=TUBB PE=1 SV=2	2	20	5	4	20	19	19	19	20	18	5	4	4	4	5	4	4	4	3	3	4	3	59.5	19.4	16	49.67	444	444;444	3.53	28	12	13	19	26	20	0	141.3	By MS/MS	By MS/MS	By MS/MS
Q13885;Q9BVA1	Q13885;Q9BVA1	Q13885	19;18	5;4	2;2	Tubulin beta-2A chain	TUBB2A	Homo sapiens	sp|Q13885|TBB2A_HUMAN Tubulin beta-2A chain OS=Homo sapiens OX=9606 GN=TUBB2A PE=1 SV=1;sp|Q9BVA1|TBB2B_HUMAN Tubulin beta-2B chain OS=Homo sapiens OX=9606 GN=TUBB2B PE=1 SV=1	2	19	5	2	19	18	19	18	19	17	5	5	5	4	5	4	2	2	2	1	2	2	55.5	16.9	5.4	49.906	445	445;445	3.5	33	19	28	23	34	25	0	61.883	By MS/MS	By MS/MS	By MS/MS
Q13509	Q13509	Q13509	11	1	1	Tubulin beta-3 chain	TUBB3	Homo sapiens	sp|Q13509|TBB3_HUMAN Tubulin beta-3 chain OS=Homo sapiens OX=9606 GN=TUBB3 PE=1 SV=2	1	11	1	1	11	10	11	11	11	11	1	1	1	1	1	1	1	1	1	1	1	1	26	2.7	2.7	50.432	450	450	3	2	2	1	1	1	1	0	2.7077	By MS/MS	By matching	By MS/MS
P04350	P04350	P04350	17	1	0	Tubulin beta-4A chain	TUBB4A	Homo sapiens	sp|P04350|TBB4A_HUMAN Tubulin beta-4A chain OS=Homo sapiens OX=9606 GN=TUBB4A PE=1 SV=2	1	17	1	0	16	16	17	16	16	15	1	1	1	1	1	0	0	0	0	0	0	0	52.3	4.1	0	49.585	444	444	3	1	1	1	1	1		0.0059701	2.0017	By matching	By matching	By MS/MS
P68371;Q3ZCM7	P68371	P68371	20;8	20;8	1;0	Tubulin beta-4B chain	TUBB4B	Homo sapiens	sp|P68371|TBB4B_HUMAN Tubulin beta-4B chain OS=Homo sapiens OX=9606 GN=TUBB4B PE=1 SV=1	2	20	20	1	19	19	20	19	19	19	19	19	20	19	19	19	1	1	1	1	1	1	59.3	59.3	2.7	49.83	445	445;444	3.85	214	190	281	248	352	355	0	323.31	By MS/MS	By MS/MS	By MS/MS
Q9BUF5	Q9BUF5	Q9BUF5	9	1	1	Tubulin beta-6 chain	TUBB6	Homo sapiens	sp|Q9BUF5|TBB6_HUMAN Tubulin beta-6 chain OS=Homo sapiens OX=9606 GN=TUBB6 PE=1 SV=1	1	9	1	1	8	9	9	8	9	7	0	1	1	0	1	0	0	1	1	0	1	0	21.5	3.8	3.8	49.857	446	446	4			1	1	1		0	49.809	By matching	By MS/MS	By MS/MS
P82460;P10599	P82460;P10599	P82460	6;3	6;3	6;3	Thioredoxin	TXN	Sus scrofa	sp|P82460|THIO_PIG Thioredoxin OS=Sus scrofa OX=9823 GN=TXN PE=1 SV=3;sp|P10599|THIO_HUMAN Thioredoxin OS=Homo sapiens OX=9606 GN=TXN PE=1 SV=3	2	6	6	6	2	5	5	3	6	5	2	5	5	3	6	5	2	5	5	3	6	5	51.4	51.4	51.4	11.828	105	105;105	4.13	2	3	12	10	10	10	0	64.698	By MS/MS	By MS/MS	By MS/MS
P22314	P22314	P22314	2	2	2	Ubiquitin-like modifier-activating enzyme 1	UBA1	Homo sapiens	sp|P22314|UBA1_HUMAN Ubiquitin-like modifier-activating enzyme 1 OS=Homo sapiens OX=9606 GN=UBA1 PE=1 SV=3	1	2	2	2	2	2	1	2	1	0	2	2	1	2	1	0	2	2	1	2	1	0	2.6	2.6	2.6	117.85	1058	1058	2.6	3	2	2	2	1		0	5.7283	By matching	By MS/MS	By MS/MS
P61088;Q5JXB2	P61088;Q5JXB2	P61088	4;2	4;2	4;2	Ubiquitin-conjugating enzyme E2 N	UBE2N	Homo sapiens	sp|P61088|UBE2N_HUMAN Ubiquitin-conjugating enzyme E2 N OS=Homo sapiens OX=9606 GN=UBE2N PE=1 SV=1;sp|Q5JXB2|UE2NL_HUMAN Putative ubiquitin-conjugating enzyme E2 N-like OS=Homo sapiens OX=9606 GN=UBE2NL PE=1 SV=1	2	4	4	4	2	3	4	2	3	4	2	3	4	2	3	4	2	3	4	2	3	4	28.3	28.3	28.3	17.138	152	152;153	4.11	5	4	13	12	13	15	0	8.5433	By MS/MS	By MS/MS	By MS/MS
Q15819	Q15819	Q15819	3	3	1	Ubiquitin-conjugating enzyme E2 variant 2	UBE2V2	Homo sapiens	sp|Q15819|UB2V2_HUMAN Ubiquitin-conjugating enzyme E2 variant 2 OS=Homo sapiens OX=9606 GN=UBE2V2 PE=1 SV=4	1	3	3	1	2	2	3	2	3	3	2	2	3	2	3	3	0	0	1	0	1	1	16.6	16.6	4.8	16.363	145	145	3.98	4	6	13	8	12	12	0	6.4499	By MS/MS	By matching	By MS/MS
P14927	P14927	P14927	1	1	1	Cytochrome b-c1 complex subunit 7	UQCRB	Homo sapiens	sp|P14927|QCR7_HUMAN Cytochrome b-c1 complex subunit 7 OS=Homo sapiens OX=9606 GN=UQCRB PE=1 SV=2	1	1	1	1	1	1	1	1	1	1	1	1	1	1	1	1	1	1	1	1	1	1	9	9	9	13.53	111	111	3.64	1	2	2	3	1	2	0	2.5178	By MS/MS	By MS/MS	By matching
Q14146	Q14146	Q14146	1	1	1	Unhealthy ribosome biogenesis protein 2 homolog	URB2	Homo sapiens	sp|Q14146|URB2_HUMAN Unhealthy ribosome biogenesis protein 2 homolog OS=Homo sapiens OX=9606 GN=URB2 PE=2 SV=2	1	1	1	1	1	1	1	0	1	1	1	1	1	0	1	1	1	1	1	0	1	1	0.4	0.4	0.4	170.54	1524	1524	4	2		2	1	2	3	0.0082645	1.6674	By MS/MS	By MS/MS	By MS/MS
O60763	O60763	O60763	1	1	1	General vesicular transport factor p115	USO1	Homo sapiens	sp|O60763|USO1_HUMAN General vesicular transport factor p115 OS=Homo sapiens OX=9606 GN=USO1 PE=1 SV=2	1	1	1	1	0	0	0	0	1	0	0	0	0	0	1	0	0	0	0	0	1	0	1.2	1.2	1.2	107.89	962	962	4				1			0.0056497	1.7372
P63027;Q15836;P23763	P63027;Q15836	P63027	3;2;1	3;2;1	3;2;1	Vesicle-associated membrane protein 2	VAMP2	Homo sapiens	sp|P63027|VAMP2_HUMAN Vesicle-associated membrane protein 2 OS=Homo sapiens OX=9606 GN=VAMP2 PE=1 SV=3;sp|Q15836|VAMP3_HUMAN Vesicle-associated membrane protein 3 OS=Homo sapiens OX=9606 GN=VAMP3 PE=1 SV=3	3	3	3	3	3	3	3	3	3	3	3	3	3	3	3	3	3	3	3	3	3	3	34.5	34.5	34.5	12.663	116	116;100;118	3.64	12	16	22	13	15	20	0	274.24	By MS/MS	By MS/MS	By MS/MS
P03974;P55072	P03974;P55072	P03974	4;4	4;4	4;4	Transitional endoplasmic reticulum ATPase	VCP	Sus scrofa	sp|P03974|TERA_PIG Transitional endoplasmic reticulum ATPase OS=Sus scrofa OX=9823 GN=VCP PE=1 SV=5;sp|P55072|TERA_HUMAN Transitional endoplasmic reticulum ATPase OS=Homo sapiens OX=9606 GN=VCP PE=1 SV=4	2	4	4	4	3	2	2	4	2	3	3	2	2	4	2	3	3	2	2	4	2	3	6.8	6.8	6.8	89.288	806	806;806	3.33	3	4	3	3	2	3	0	7.8002	By MS/MS	By MS/MS	By MS/MS
Q9MZ16;P21796	Q9MZ16;P21796	Q9MZ16	11;11	11;11	10;10	Voltage-dependent anion-selective channel protein 1	VDAC1	Sus scrofa	sp|Q9MZ16|VDAC1_PIG Voltage-dependent anion-selective channel protein 1 OS=Sus scrofa OX=9823 GN=VDAC1 PE=2 SV=3;sp|P21796|VDAC1_HUMAN Voltage-dependent anion-selective channel protein 1 OS=Homo sapiens OX=9606 GN=VDAC1 PE=1 SV=2	2	11	11	10	8	10	11	9	10	10	8	10	11	9	10	10	7	9	10	8	9	9	54.8	54.8	52.7	30.726	283	283;283	3.84	20	36	50	43	40	52	0	243.9	By MS/MS	By MS/MS	By MS/MS
Q9MZ15;P45880	Q9MZ15;P45880	Q9MZ15	6;6	5;5	5;5	Voltage-dependent anion-selective channel protein 2	VDAC2	Sus scrofa	sp|Q9MZ15|VDAC2_PIG Voltage-dependent anion-selective channel protein 2 OS=Sus scrofa OX=9823 GN=VDAC2 PE=2 SV=1;sp|P45880|VDAC2_HUMAN Voltage-dependent anion-selective channel protein 2 OS=Homo sapiens OX=9606 GN=VDAC2 PE=1 SV=2	2	6	5	5	6	6	6	6	5	5	5	5	5	5	4	4	5	5	5	5	4	4	23.5	21.4	21.4	31.592	294	294;294	3.61	10	17	21	20	18	14	0	16.551	By MS/MS	By MS/MS	By MS/MS
Q29380;Q9Y277	Q29380;Q9Y277	Q29380	2;2	1;1	1;1	Voltage-dependent anion-selective channel protein 3	VDAC3	Sus scrofa	sp|Q29380|VDAC3_PIG Voltage-dependent anion-selective channel protein 3 OS=Sus scrofa OX=9823 GN=VDAC3 PE=2 SV=2;sp|Q9Y277|VDAC3_HUMAN Voltage-dependent anion-selective channel protein 3 OS=Homo sapiens OX=9606 GN=VDAC3 PE=1 SV=1	2	2	1	1	1	2	2	1	2	2	0	1	1	0	1	1	0	1	1	0	1	1	6.7	4.6	4.6	30.577	283	283;283	4			3	2	1	1	0	2.7563	By matching	By MS/MS	By MS/MS
P02543;P08670;P02540;P41219;P17661;P08552;P02547;Q16352;P07196;P07197;P12036	P02543;P08670	P02543	20;15;3;3;3;1;1;1;1;1;1	20;15;3;3;3;1;1;1;1;1;1	18;13;2;2;2;1;1;1;1;1;1	Vimentin	VIM	Sus scrofa	sp|P02543|VIME_PIG Vimentin OS=Sus scrofa OX=9823 GN=VIM PE=1 SV=2;sp|P08670|VIME_HUMAN Vimentin OS=Homo sapiens OX=9606 GN=VIM PE=1 SV=4	11	20	20	18	10	18	17	16	20	16	10	18	17	16	20	16	9	16	16	15	18	15	50.9	50.9	47.6	53.667	466	466;466;471;470;470;455;549;499;543;916;1026	3.77	63	85	187	131	142	119	0	178.63	By MS/MS	By MS/MS	By MS/MS
Q9BRG1	Q9BRG1	Q9BRG1	1	1	1	Vacuolar protein-sorting-associated protein 25	VPS25	Homo sapiens	sp|Q9BRG1|VPS25_HUMAN Vacuolar protein-sorting-associated protein 25 OS=Homo sapiens OX=9606 GN=VPS25 PE=1 SV=1	1	1	1	1	0	0	1	0	0	1	0	0	1	0	0	1	0	0	1	0	0	1	8	8	8	20.747	176	176	5.33					2	1	0.0056818	1.7546			By MS/MS
P62760	P62760	P62760	6	6	6	Visinin-like protein 1	VSNL1	Homo sapiens	sp|P62760|VISL1_HUMAN Visinin-like protein 1 OS=Homo sapiens OX=9606 GN=VSNL1 PE=1 SV=2	1	6	6	6	2	2	3	4	2	3	2	2	3	4	2	3	2	2	3	4	2	3	37.7	37.7	37.7	22.142	191	191	3.81	2	4	3	3	5	4	0	10.233	By matching	By MS/MS	By MS/MS
Q9HAV4	Q9HAV4	Q9HAV4	1	1	1	Exportin-5	XPO5	Homo sapiens	sp|Q9HAV4|XPO5_HUMAN Exportin-5 OS=Homo sapiens OX=9606 GN=XPO5 PE=1 SV=1	1	1	1	1	0	1	0	1	1	0	0	1	0	1	1	0	0	1	0	1	1	0	0.8	0.8	0.8	136.31	1204	1204	2.75		2	1	1			0.0031746	2.2717		By MS/MS
P31946	P31946	P31946	9	5	5	14-3-3 protein beta/alpha	YWHAB	Homo sapiens	sp|P31946|1433B_HUMAN 14-3-3 protein beta/alpha OS=Homo sapiens OX=9606 GN=YWHAB PE=1 SV=3	1	9	5	5	7	9	7	9	8	8	5	5	4	5	5	5	5	5	4	5	5	5	44.3	30.5	30.5	28.082	246	246	3.92	10	10	24	12	20	23	0	78.683	By MS/MS	By MS/MS	By MS/MS
P62258	P62258	P62258	17	17	14	14-3-3 protein epsilon	YWHAE	Homo sapiens	sp|P62258|1433E_HUMAN 14-3-3 protein epsilon OS=Homo sapiens OX=9606 GN=YWHAE PE=1 SV=1	1	17	17	14	14	17	17	15	17	17	14	17	17	15	17	17	12	14	14	12	14	14	71.8	71.8	62	29.174	255	255	3.89	61	72	92	89	122	117	0	323.31	By MS/MS	By MS/MS	By MS/MS
P61981	P61981	P61981	8	5	5	14-3-3 protein gamma	YWHAG	Homo sapiens	sp|P61981|1433G_HUMAN 14-3-3 protein gamma OS=Homo sapiens OX=9606 GN=YWHAG PE=1 SV=2	1	8	5	5	4	7	8	5	7	8	2	4	5	2	4	5	2	4	5	2	4	5	35.2	25.1	25.1	28.302	247	247	4	7	6	25	12	22	18	0	123.81	By MS/MS	By MS/MS	By MS/MS
Q04917	Q04917	Q04917	7	4	4	14-3-3 protein eta	YWHAH	Homo sapiens	sp|Q04917|1433F_HUMAN 14-3-3 protein eta OS=Homo sapiens OX=9606 GN=YWHAH PE=1 SV=4	1	7	4	4	5	7	7	7	7	7	3	4	4	4	4	4	3	4	4	4	4	4	28.5	18.3	18.3	28.218	246	246	3.85	6	12	19	10	13	18	0	74.75	By MS/MS	By MS/MS	By MS/MS
P27348	P27348	P27348	8	4	4	14-3-3 protein theta	YWHAQ	Homo sapiens	sp|P27348|1433T_HUMAN 14-3-3 protein theta OS=Homo sapiens OX=9606 GN=YWHAQ PE=1 SV=1	1	8	4	4	6	8	7	8	7	7	4	4	4	4	4	4	4	4	4	4	4	4	37.1	23.3	23.3	27.764	245	245	3.75	5	8	12	10	11	9	0	93.152	By MS/MS	By MS/MS	By MS/MS
P63104	P63104	P63104	13	10	9	14-3-3 protein zeta/delta	YWHAZ	Homo sapiens	sp|P63104|1433Z_HUMAN 14-3-3 protein zeta/delta OS=Homo sapiens OX=9606 GN=YWHAZ PE=1 SV=1	1	13	10	9	9	13	12	12	12	12	7	10	9	9	9	9	7	9	9	8	9	9	59.6	49.4	45.7	27.745	245	245	3.94	32	38	54	31	61	74	0	323.31	By MS/MS	By MS/MS	By MS/MS
P62802;P62805	P62802;P62805	P62802	7;7	7;7	7;7	Histone H4		Sus scrofa	sp|P62802|H4_PIG Histone H4 OS=Sus scrofa OX=9823 PE=1 SV=2;sp|P62805|H4_HUMAN Histone H4 OS=Homo sapiens OX=9606 GN=HIST1H4A PE=1 SV=2	2	7	7	7	6	7	6	6	6	5	6	7	6	6	6	5	6	7	6	6	6	5	57.3	57.3	57.3	11.367	103	103;103	3.54	21	20	78	23	25	32	0	45.04	By MS/MS	By MS/MS	By MS/MS
[truncated: 48 more columns]
