# Supplementary material for: Synthetic Polyclonal-Derived CDR Peptides as an Innovative Strategy in Glaucoma Therapy
Source: J Clin Med. 2019 Aug 15;8(8):1222. doi: 10.3390/jcm8081222 (PMC6723090; doi:10.3390/jcm8081222)
Supplement: Supplementary file 1 [file jcm-08-01222-s001.zip › supples-jcm-547972/File S3.xlsx]

## Sheet: IPA-Cellular&Molecular function
Category	P-value	Molecules
Post-Translational Modification	8.59E-07-8.59E-07	ERP29,HSP90AA1,HSPE1,TXN
Protein Folding	8.59E-07-8.59E-07	ERP29,HSP90AA1,HSPE1,TXN
Molecular Transport	7.28E-06-1.31E-02	ATP5MF,ATP6V1E1,CLTC,CRABP1,ERP29,GUK1,HNRNPA2B1,HSP90AA1,RAN,STXBP1,SYT1,TXN,VDAC2,YWHAE
Protein Trafficking	7.28E-06-1.25E-02	CLTC,ERP29,GUK1,RAN,SYT1,YWHAE
Cellular Function and Maintenance	3.57E-05-1.48E-02	ATP6V1E1,CLTC,ERP29,HSP90AA1,HSPE1,RAN,STXBP1,SYT1,TXN
